# Supplementary material for: SUMOylated SNF2PH promotes variant surface glycoprotein expression in bloodstream trypanosomes
Source: EMBO Rep. 2019 Nov 6;20(12):e48029. doi: 10.15252/embr.201948029 (PMC6893287; doi:10.15252/embr.201948029)
Supplement: Supplementary file 3 — Table EV1 [file EMBR-20-e48029-s003.xlsx]

## Sheet: Peak quantitation
Proteins associated with SNF2PH (Procyclic form)
		Number of peptides
Accession Number	Description	H1	control	Prob	%Spec	#Pep	#Unique	#Spec	% Coverage	MW (KDa)
Tb927.3.2140	Transcription activator, putative	68	1	1	0.0242345	12	26	444	0.621308	105 kDa
Tb927.1.1380	Serine/threonine protein phosphatase 2A regulatory subunit, putative	14	0	1	0.000982479	14	15	18	0.336824	63 kDa
Tb927.7.6810	EF-hand domain pair, putative	9	0	1	0.000600404	9	10	11	0.154185	77 kDa
Tb927.3.5620	Facilitates chromatin transcription complex (FACT) subunit spt16	8	0	1	0.000436657	8	8	8	0.107708	113 kDa
Tb927.7.2680	Zinc finger protein family member, putative (ZC3H22)	7	0	1	0.000382075	7	7	7	0.158192	76 kDa
Tb927.2.5240	pre-mRNA splicing factor 19 (TbPRP19)	4	0	1	0.000218329	4	4	4	0.123772	54 kDa
Tb927.10.4440	Predicted SAP domain protein	4	0	1	0.000382075	4	4	7	0.233449	31 kDa
Tb927.11.5650	Replication factor C, subunit 1, putative,replication factor C	4	0	1	0.000218329	4	4	4	0.105622	65 kDa
Tb927.3.2440	AGC essential kinase 1 (AEK1)	4	0	1	0.000218329	4	4	4	0.142857	46 kDa
Tb927.7.4810	HD domain containing protein, putative	3	0	1	0.000163747	3	3	3	0.0982533	52 kDa
Tb927.10.540	TP-dependent RNA helicase SUB2, putative	2	0	1	0.000109164	2	2	2	0.0366972	49 kDa
Tb927.11.13090	Elongation factor 1 gamma, putative	2	0	1	0.000109164	2	2	2	0.0742574	46 kDa
Tb927.11.4900	WD40/YVTN repeat-like-containing protein	2	0	1	0.000163747	2	3	3	0.0392857	62 kDa
Tb927.9.5190	Proliferative cell nuclear antigen (PCNA), putative	2	0	1	0.000163747	2	2	3	0.119863	32 kDa
Tb927.11.630	RNA polymerase I second largest subunit (RPA135)	2	0	1	0.000109164	2	2	2	0.0200501	179 kDa
Tb927. 4.5020	RNA polymerase IIA largest subunit (RPB1)	2	0	1	0.000109164	2	2	2	0.00963173	197 kDa
Tb927.11.8310	Class I transcription factor A, subunit 4 (CITFA-4)	2	0	1	0.000163747	2	2	3	0.0541237	43 kDa

## Sheet: Description
Table EV1: Mass spectrometry data of proteins associated with SNF2PH in T.brucei procyclic form
Spreadsheet 1 ‘Peak quantitation’: Peak quantitation for representative proteins identified in Table S2.
