# Supplementary material for: SUMOylated SNF2PH promotes variant surface glycoprotein expression in bloodstream trypanosomes
Source: EMBO Rep. 2019 Nov 6;20(12):e48029. doi: 10.15252/embr.201948029 (PMC6893287; doi:10.15252/embr.201948029)
Supplement: Supplementary file 4 — Dataset EV1 [file EMBR-20-e48029-s004.xlsx]

## Sheet: SNF2_anottated_peaks_0_missmatc
Dataset EV1: Quantitative enrichment profile of SNF2PH by ChIP-seq.
Chr	start	end	name	score	FE	-Log10 Pvalue	-Log10 qvalue	Summit	GeneName	Description	distance
Tb427_01_v4	809829	810472	SNF2_peak_31	67408	45.849	6744.71	6740.83	474	Tb427.01.3760	unspecified product	3411
Tb427_01_v4	780497	780905	SNF2_peak_29	17784	2.98822	1782.03	1778.42	145	Tb427.01.3670	expression site-associated gene 8 (ESAG8) protein%2C putative	1556
Tb427_01_v4	784712	785348	SNF2_peak_30	14254	2.80036	1428.98	1425.44	509	Tb427.01.3670	expression site-associated gene 8 (ESAG8) protein%2C putative	5771
Tb427_01_v4	111725	112180	SNF2_peak_20	205	1.75824	23.2706	20.577	193	Tb427.01.290	unspecified product	819
Tb427_01_v4	146898	147257	SNF2_peak_21	133	1.52441	16.0149	13.3857	208	Tb427.01.400	hypothetical protein%2C conserved	632
Tb427_01_v4	33511	33956	SNF2_peak_13	843	1.51442	87.3393	84.3947	248	Tb427.01.70	unspecified product	10968
Tb427_01_v4	525554	525897	SNF2_peak_23	39	1.4625	6.36349	3.92439	70	Tb427.01.2070	expression site-associated gene 11 (ESAG11)%2C fragment	184
Tb427_01_v4	578577	579149	SNF2_peak_26	155	1.45686	18.213	15.5641	218	Tb427.01.2370	beta tubulin	0
Tb427_01_v4	48106	48326	SNF2_peak_15	122	1.44823	14.8698	12.2521	21	Tb427.01.70	unspecified product	1126
Tb427_01_v4	150378	150746	SNF2_peak_22	93	1.43485	11.9203	9.34098	203	Tb427.01.410	retrotransposon hot spot protein (RHS%2C pseudogene)%2C putative	582
Tb427_01_v4	102853	103249	SNF2_peak_19	77	1.42497	10.317	7.76414	354	Tb427.01.270	hypothetical protein	3418
Tb427_01_v4	764613	764962	SNF2_peak_28	37	1.38518	6.13698	3.70852	204	Tb427.01.3610	hypothetical protein	1363
Tb427_01_v4	63775	64097	SNF2_peak_16	138	1.37054	16.4392	13.806	166	Tb427.01.120	retrotransposon hot spot protein 4 (RHS4)%2C putative	943
Tb427_01_v4	582127	582856	SNF2_peak_27	107	1.362	13.3355	10.7361	492	Tb427.01.2390	beta tubulin	0
Tb427_01_v4	571250	571856	SNF2_peak_24	92	1.33844	11.7957	9.21808	418	Tb427.01.2330	beta tubulin	0
Tb427_01_v4	574897	575228	SNF2_peak_25	66	1.31889	9.21371	6.68409	236	Tb427.01.2350	beta tubulin	0
Tb427_01_v4	36840	37126	SNF2_peak_14	148	1.28139	17.4439	14.8019	143	Tb427.01.70	unspecified product	7798
Tb427_01_v4	13328	13609	SNF2_peak_12	57	1.20686	8.28377	5.77697	13	Tb427.01.70	unspecified product	31315
Tb427_01_v4	66061	66358	SNF2_peak_18	42	1.19781	6.72824	4.27313	260	Tb427.01.120	retrotransposon hot spot protein 4 (RHS4)%2C putative	3229
Tb427_01_v4	65053	65312	SNF2_peak_17	14	1.19751	3.7475	1.49992	9	Tb427.01.120	retrotransposon hot spot protein 4 (RHS4)%2C putative	2221
Tb427_02_v4	385569	386211	SNF2_peak_61	82631	53.4047	8267.02	8263.12	470	Tb427.02.2020	expression site-associated gene 3 (ESAG3) protein%2C putative	1447
Tb427_02_v4	270810	271368	SNF2_peak_48	8341	7.48829	837.572	834.16	388	Tb427.02.1380	leucine-rich repeat protein (LRRP)%2C putative	13475
Tb427_02_v4	289376	289934	SNF2_peak_54	1354	3.44592	138.527	135.492	199	Tb427.02.1560	cyclophilin-type peptidyl-prolyl cis-trans isomerase%2C putative	14823
Tb427_02_v4	635330	635742	SNF2_peak_63	476	2.65632	50.5174	47.6697	161	Tb427.02.3480	hypothetical protein%2C conserved	80
Tb427_02_v4	297731	297983	SNF2_peak_55	2960	2.55148	299.211	296.033	31	Tb427.02.1560	cyclophilin-type peptidyl-prolyl cis-trans isomerase%2C putative	6774
Tb427_02_v4	287440	287836	SNF2_peak_53	309	2.30215	33.7452	30.9787	183	Tb427.02.1560	cyclophilin-type peptidyl-prolyl cis-trans isomerase%2C putative	16921
Tb427_02_v4	1025001	1025328	SNF2_peak_64	269	2.00619	29.7065	26.9663	130	Tb427.02.5680	unspecified product	0
Tb427_02_v4	283597	283888	SNF2_peak_51	133	1.80697	15.955	13.3264	159	Tb427.02.1560	cyclophilin-type peptidyl-prolyl cis-trans isomerase%2C putative	20869
Tb427_02_v4	300346	301159	SNF2_peak_57	188	1.75925	21.5572	18.878	337	Tb427.02.1560	cyclophilin-type peptidyl-prolyl cis-trans isomerase%2C putative	3598
Tb427_02_v4	268457	269628	SNF2_peak_47	141	1.72736	16.7811	14.1448	225	Tb427.02.1380	leucine-rich repeat protein (LRRP)%2C putative	11122
Tb427_02_v4	276125	276621	SNF2_peak_49	156	1.68991	18.3152	15.6652	327	Tb427.02.1380	leucine-rich repeat protein (LRRP)%2C putative	18790
Tb427_02_v4	277151	277888	SNF2_peak_50	120	1.65568	14.6734	12.058	617	Tb427.02.1380	leucine-rich repeat protein (LRRP)%2C putative	19816
Tb427_02_v4	286768	287090	SNF2_peak_52	51	1.53476	7.64349	5.15539	220	Tb427.02.1560	cyclophilin-type peptidyl-prolyl cis-trans isomerase%2C putative	17667
Tb427_02_v4	226945	227279	SNF2_peak_45	193	1.53186	22.0173	19.3342	161	Tb427.02.1250	hypothetical protein	2815
Tb427_02_v4	515063	515365	SNF2_peak_62	61	1.52156	8.66847	6.15179	148	Tb427.02.2590	hypothetical protein%2C conserved	3529
Tb427_02_v4	1028961	1029396	SNF2_peak_65	65	1.517	9.07432	6.54755	359	Tb427.02.5720	hypothetical protein	0
Tb427_02_v4	112587	112898	SNF2_peak_38	139	1.51056	16.5675	13.9332	172	Tb427.02.560	retrotransposon hot spot protein 4 (RHS4)%2C putative	1292
Tb427_02_v4	82136	82383	SNF2_peak_36	212	1.4851	23.9894	21.2903	211	Tb427.02.460	DNA-directed RNA polymerase%2C degenerate	1370
Tb427_02_v4	7532	7960	SNF2_peak_32	154	1.47625	18.061	15.4133	368	Tb427.02.150	hypothetical protein	1313
Tb427_02_v4	303954	304214	SNF2_peak_58	40	1.46289	6.4571	4.0138	151	Tb427.02.1560	cyclophilin-type peptidyl-prolyl cis-trans isomerase%2C putative	543
Tb427_02_v4	231828	232130	SNF2_peak_46	131	1.44414	15.7829	13.1559	144	Tb427.02.1260	expression site-associated gene 4 (ESAG4)%2C degenerate	0
Tb427_02_v4	149274	149679	SNF2_peak_42	116	1.42587	14.2718	11.6606	378	Tb427.02.900	hypothetical protein	2691
Tb427_02_v4	153025	153291	SNF2_peak_44	134	1.40211	16.0997	13.4695	242	Tb427.02.900	hypothetical protein	285
Tb427_02_v4	119562	119909	SNF2_peak_39	84	1.38541	10.9898	8.42476	16	Tb427.02.650	hypothetical protein	333
Tb427_02_v4	380303	380640	SNF2_peak_60	27	1.37677	5.09694	2.72726	321	Tb427.02.2008	M4 ribosomal RNA	1931
Tb427_02_v4	310454	310758	SNF2_peak_59	25	1.37285	4.90205	2.54553	55	Tb427.02.1600	hypothetical protein	2766
Tb427_02_v4	144649	144928	SNF2_peak_41	115	1.3692	14.148	11.5382	130	Tb427.02.830	retrotransposon hot spot protein 1 (RHS1)%2C interrupted	0
Tb427_02_v4	67667	67921	SNF2_peak_35	78	1.36647	10.3845	7.83014	78	Tb427.02.400	retrotransposon hot spot protein 2 (RHS2)%2C putative	0
Tb427_02_v4	8868	9107	SNF2_peak_33	62	1.29459	8.73808	6.21976	200	Tb427.02.150	hypothetical protein	166
Tb427_02_v4	151809	152178	SNF2_peak_43	40	1.23144	6.49306	4.0482	129	Tb427.02.900	hypothetical protein	192
Tb427_02_v4	298253	298472	SNF2_peak_56	367	1.23081	39.5652	36.765	200	Tb427.02.1560	cyclophilin-type peptidyl-prolyl cis-trans isomerase%2C putative	6285
Tb427_02_v4	101092	101365	SNF2_peak_37	32	1.2288	5.68351	3.27808	255	Tb427.02.510	retrotransposon hot spot protein 4 (RHS4)%2C putative	487
Tb427_02_v4	53314	53541	SNF2_peak_34	33	1.21066	5.74647	3.33778	9	Tb427.02.370	retrotransposon hot spot protein 1 (RHS1)%2C putative	2237
Tb427_02_v4	127143	127406	SNF2_peak_40	26	1.1776	5.05553	2.68836	259	Tb427.02.690	unspecified product	0
Tb427_03_v4	900939	901672	SNF2_peak_69	30034	25.5176	3007.24	3003.44	346	Tb427.03.3410	aspartyl aminopeptidase%2C putative	27530
Tb427_03_v4	937693	938555	SNF2_peak_73	29541	25.2224	2957.96	2954.17	368	Tb427.03.3447	rRNA small subunit	20296
Tb427_03_v4	956076	956714	SNF2_peak_74	27022	23.6961	2705.98	2702.23	367	Tb427.03.3447	rRNA small subunit	2137
Tb427_03_v4	974445	975082	SNF2_peak_77	24176	21.9336	2421.35	2417.65	256	Tb427.03.3440	hypothetical protein%2C conserved	3787
Tb427_03_v4	919327	919959	SNF2_peak_71	15191	16.0138	1522.67	1519.11	287	Tb427.03.3447	rRNA small subunit	38892
Tb427_03_v4	566059	567085	SNF2_peak_66	1122	3.62822	115.24	112.233	467	Tb427.03.2140	transcription activator%2C putative	0
Tb427_03_v4	885285	892874	SNF2_peak_68	6374	2.99858	640.767	637.41	5897	Tb427.03.3410	aspartyl aminopeptidase%2C putative	11876
Tb427_03_v4	1234363	1235393	SNF2_peak_79	605	2.18148	63.4354	60.5509	733	Tb427.03.4393	tRNA Serine	0
Tb427_03_v4	1234363	1235393	SNF2_peak_79	605	2.18148	63.4354	60.5509	733	Tb427.03.4396	tRNA Leucine	0
Tb427_03_v4	1234363	1235393	SNF2_peak_79	605	2.18148	63.4354	60.5509	733	Tb427.03.4399	tRNA Serine	0
Tb427_03_v4	967330	968021	SNF2_peak_75	202	2.03512	22.9799	20.2887	674	Tb427.03.3455	rRNA large subunit epsilon (M4)	153
Tb427_03_v4	929787	930013	SNF2_peak_72	200	2.02108	22.689	20.0004	41	Tb427.03.3447	rRNA small subunit	28838
Tb427_03_v4	913749	914014	SNF2_peak_70	137	1.84678	16.3461	13.7139	106	Tb427.03.3410	aspartyl aminopeptidase%2C putative	40340
Tb427_03_v4	976445	976837	SNF2_peak_78	73	1.58372	9.91782	7.37307	260	Tb427.03.3440	hypothetical protein%2C conserved	2032
Tb427_03_v4	968678	969031	SNF2_peak_76	94	1.5048	12.0687	9.48706	156	Tb427.03.3430	hypothetical protein%2C conserved	0
Tb427_03_v4	588183	588578	SNF2_peak_67	50	1.47628	7.57827	5.09263	195	Tb427.03.2270	hypothetical protein%2C conserved	36
Tb427_03_v4	1374524	1374985	SNF2_peak_80	33	1.39835	5.72032	3.31299	205	Tb427.03.4890	ubiquinone biosynthesis protein COQ7 homolog%2C putative	0
Tb427_04_v4	905839	906269	SNF2_peak_89	27709	23.0135	2774.72	2770.96	181	Tb427.04.3510	DNA-directed RNA polymerase subunit%2C putative	0
Tb427_04_v4	903861	904289	SNF2_peak_88	18449	18.0022	1848.52	1844.9	218	Tb427.04.3490	DNA-directed RNA polymerase subunit%2C putative	0
Tb427_04_v4	843107	843639	SNF2_peak_86	879	2.59016	90.8812	87.9283	270	Tb427.04.3193	tRNA Valine	0
Tb427_04_v4	843107	843639	SNF2_peak_86	879	2.59016	90.8812	87.9283	270	Tb427.04.3196	tRNA Leucine	0
Tb427_04_v4	843107	843639	SNF2_peak_86	879	2.59016	90.8812	87.9283	270	Tb427.04.3199	tRNA Methionine	0
Tb427_04_v4	860372	861910	SNF2_peak_87	765	2.49641	79.4689	76.5435	1150	Tb427.04.3292	tRNA Glutamic acid	0
Tb427_04_v4	860372	861910	SNF2_peak_87	765	2.49641	79.4689	76.5435	1150	Tb427.04.3294	tRNA Methionine	0
Tb427_04_v4	860372	861910	SNF2_peak_87	765	2.49641	79.4689	76.5435	1150	Tb427.04.3296	tRNA Serine	0
Tb427_04_v4	860372	861910	SNF2_peak_87	765	2.49641	79.4689	76.5435	1150	Tb427.04.3298	tRNA Valine	0
Tb427_04_v4	325897	326600	SNF2_peak_83	841	2.47639	87.0705	84.1266	396	Tb427.04.1213	small nuclear RNA	0
Tb427_04_v4	325897	326600	SNF2_peak_83	841	2.47639	87.0705	84.1266	396	Tb427.04.1216	tRNA Threonine	0
Tb427_04_v4	325897	326600	SNF2_peak_83	841	2.47639	87.0705	84.1266	396	Tb427.04.1219	tRNA Tyrosine	0
Tb427_04_v4	1287774	1288242	SNF2_peak_93	274	1.89585	30.2198	27.4763	232	Tb427.04.4663:scRNA	tRNA Selenocysteine	0
Tb427_04_v4	1287774	1288242	SNF2_peak_93	274	1.89585	30.2198	27.4763	232	Tb427.04.4666	tRNA Valine	0
Tb427_04_v4	954922	958207	SNF2_peak_91	10483	1.87372	1051.77	1048.3	3146	Tb427.04.3740	flagellar attachment zone protein	9290
Tb427_04_v4	524480	524760	SNF2_peak_84	173	1.69505	19.9974	17.3321	143	Tb427.04.2070	antigenic protein%2C putative	0
Tb427_04_v4	948911	949659	SNF2_peak_90	82	1.57561	10.8059	8.24404	681	Tb427.04.3740	flagellar attachment zone protein	3279
Tb427_04_v4	8564	9027	SNF2_peak_81	59	1.50022	8.41944	5.9094	247	Tb427.04.120	hypothetical protein	3369
Tb427_04_v4	317434	318351	SNF2_peak_82	84	1.49232	10.9667	8.40193	769	Tb427.04.1195	tRNA Proline	0
Tb427_04_v4	1285897	1286320	SNF2_peak_92	34	1.402	5.81418	3.40146	187	Tb427.04.4663:scRNA	tRNA Selenocysteine	1581
Tb427_04_v4	525810	526055	SNF2_peak_85	31	1.35178	5.51345	3.11764	7	Tb427.04.2070	antigenic protein%2C putative	0
Tb427_05_v4	198380	200021	SNF2_peak_99	7600	1.95914	763.436	760.048	210	Tb427.05.610	acidic phosphatase%2C putative	3712
Tb427_05_v4	186902	187621	SNF2_peak_98	84	1.56847	10.9759	8.41104	369	Tb427.05.600	hypothetical protein%2C conserved	1703
Tb427_05_v4	1385127	1385379	SNF2_peak_106	66	1.56257	9.17267	6.64381	223	Tb427.05.4640	unspecified product	590
Tb427_05_v4	875013	875370	SNF2_peak_104	81	1.55009	10.6836	8.12371	203	Tb427.05.2765	tRNA Glutamic acid	159
Tb427_05_v4	138492	138901	SNF2_peak_97	57	1.52064	8.27093	5.76446	223	Tb427.05.445	tRNA Arginine	0
Tb427_05_v4	500379	500863	SNF2_peak_102	58	1.50918	8.32609	5.81836	277	Tb427.05.1580	hypothetical protein%2C conserved	1680
Tb427_05_v4	1100725	1100974	SNF2_peak_105	36	1.42683	6.04996	3.6254	177	Tb427.05.3500	hypothetical protein%2C conserved	1554
Tb427_05_v4	95549	96124	SNF2_peak_95	28	1.37614	5.27367	2.89268	71	Tb427.05.340	expression site-associated gene 5 (ESAG5) protein%2C putative	1825
Tb427_05_v4	27934	28223	SNF2_peak_94	32	1.36861	5.65718	3.25317	195	Tb427.05.150	hypothetical protein%2C conserved	965
Tb427_05_v4	126621	126848	SNF2_peak_96	24	1.3589	4.75697	2.41129	133	Tb427.05.400	75 kDa invariant surface glycoprotein%2C putative	1175
Tb427_05_v4	206847	207092	SNF2_peak_100	17	1.33487	4.02264	1.74431	96	Tb427.05.620	hypothetical protein	0
Tb427_05_v4	236608	237099	SNF2_peak_101	23	1.3123	4.66981	2.33212	138	Tb427tmp.30F7.410	hypothetical protein	297
Tb427_05_v4	690406	691000	SNF2_peak_103	14	1.27068	3.71329	1.46934	1	Tb427.05.2160	hypothetical protein%2C conserved	249
Tb427_06_v4	225719	226081	SNF2_peak_119	125515	73.4494	12555.5	12551.6	198	Tb427.06.510	GPEET2 procyclin precursor	0
Tb427_06_v4	218315	218664	SNF2_peak_118	21718	20.3736	2175.47	2171.8	113	Tb427.06.480	unspecified product	8
Tb427_06_v4	210896	211239	SNF2_peak_117	5200	8.20508	523.317	520.002	108	Tb427.06.450	unspecified product	14
Tb427_06_v4	59449	62237	SNF2_peak_109	2304	1.89624	233.607	230.489	2662	Tb427.06.187	rRNA large subunit alpha	5534
Tb427_06_v4	50006	50343	SNF2_peak_108	130	1.82589	15.7068	13.0807	277	Tb427.06.184	rRNA large subunit beta	752
Tb427_06_v4	62723	64610	SNF2_peak_110	1278	1.70157	130.863	127.837	320	Tb427.06.190	receptor-type adenylate cyclase GRESAG 4%2C putative	7803
Tb427_06_v4	146321	146685	SNF2_peak_115	81	1.63018	10.7506	8.18967	199	Tb427.06.310	receptor-type adenylate cyclase GRESAG 4%2C putative	4529
Tb427_06_v4	84507	84780	SNF2_peak_111	59	1.53243	8.41625	5.9063	107	Tb427.06.200	receptor-type adenylate cyclase GRESAG 4%2C putative	1144
Tb427_06_v4	477935	478395	SNF2_peak_121	46	1.49135	7.14861	4.67741	123	Tb427.06.1290	hypothetical protein%2C conserved	2033
Tb427_06_v4	1279956	1280339	SNF2_peak_122	53	1.47197	7.8697	5.37455	74	Tb427.06.4580	hypothetical protein%2C conserved	1297
Tb427_06_v4	104844	105211	SNF2_peak_113	56	1.463	8.12515	5.62281	77	Tb427.06.210	leucine-rich repeat protein 1 (LRRP1)%2C degenerate	6349
Tb427_06_v4	105736	106462	SNF2_peak_114	52	1.45345	7.78526	5.29308	594	Tb427.06.220	purine nucleoside transporter	5668
Tb427_06_v4	100151	100538	SNF2_peak_112	42	1.44025	6.65299	4.20154	321	Tb427.06.210	leucine-rich repeat protein 1 (LRRP1)%2C degenerate	1656
Tb427_06_v4	147309	147681	SNF2_peak_116	26	1.39851	5.03589	2.66983	364	Tb427.06.310	receptor-type adenylate cyclase GRESAG 4%2C putative	3533
Tb427_06_v4	37100	37414	SNF2_peak_107	31	1.38407	5.55336	3.15544	22	Tb427.06.180	receptor-type adenylate cyclase GRESAG 4%2C putative	4526
Tb427_06_v4	415424	415660	SNF2_peak_120	22	1.31193	4.55422	2.22509	14	Tb427.06.1020	cysteine peptidase%2C Clan CA%2C family C1%2C Cathepsin L-like	0
Tb427_07_v4	1949247	1949883	SNF2_peak_145	27201	23.8057	2723.91	2720.16	367	Tb427.07.6881	18S ribosomal RNA	2195
Tb427_07_v4	232252	233364	SNF2_peak_127	3052	4.89488	308.408	305.224	407	Tb427.07.930	hypothetical protein%2C conserved	2864
Tb427_07_v4	1891028	1891898	SNF2_peak_139	1236	2.70654	126.718	123.696	572	Tb427.07.6821	tRNA Alanine	0
Tb427_07_v4	1891028	1891898	SNF2_peak_139	1236	2.70654	126.718	123.696	572	Tb427.07.6822	tRNA Serine	0
Tb427_07_v4	1891028	1891898	SNF2_peak_139	1236	2.70654	126.718	123.696	572	Tb427.07.6823	tRNA Aspartic acid	0
Tb427_07_v4	33112	34355	SNF2_peak_124	475	2.53774	50.4442	47.5968	905	Tb427.07.190	metallo- peptidase%2C Clan MA(E) Family M3%2C putative	297
Tb427_07_v4	1894789	1895700	SNF2_peak_140	422	2.16472	45.0894	42.2613	416	Tb427.07.6824	tRNA Aspartic acid	0
Tb427_07_v4	1894789	1895700	SNF2_peak_140	422	2.16472	45.0894	42.2613	416	Tb427.07.6825	tRNA Serine	0
Tb427_07_v4	1894789	1895700	SNF2_peak_140	422	2.16472	45.0894	42.2613	416	Tb427.07.6826	tRNA Alanine	0
Tb427_07_v4	1787761	1788070	SNF2_peak_137	783	2.15206	81.2669	78.337	215	Tb427.07.6540	variant surface glycoprotein (VSG%2C atypical)%2C putative	4004
Tb427_07_v4	1925672	1927888	SNF2_peak_142	405	1.87635	43.4201	40.5993	781	Tb427.07.6860	expression site-associated gene 5 (ESAG5) protein%2C putative	2797
Tb427_07_v4	1938138	1938916	SNF2_peak_143	2612	1.71068	264.38	261.236	550	Tb427.07.6863	M2 ribosomal RNA	2089
Tb427_07_v4	1244591	1245269	SNF2_peak_133	89	1.60752	11.5313	8.95769	238	Tb427.07.4680	hypothetical protein%2C conserved	0
Tb427_07_v4	712310	712567	SNF2_peak_130	78	1.57664	10.3549	7.80139	141	Tb427.07.2730	hypothetical protein%2C conserved	568
Tb427_07_v4	301125	301348	SNF2_peak_129	60	1.52438	8.59311	6.07864	50	Tb427.07.1175	tRNA Glycine	30
Tb427_07_v4	898702	898920	SNF2_peak_131	65	1.52369	9.09584	6.56859	107	Tb427.07.3480	hypothetical protein	1044
Tb427_07_v4	1911614	1912474	SNF2_peak_141	188	1.51757	21.5718	18.8925	243	Tb427.07.6845	tRNA Lysine	0
Tb427_07_v4	1316274	1316533	SNF2_peak_135	57	1.51017	8.21499	5.71024	159	Tb427.07.4970	glutamine synthetase%2C putative	2218
Tb427_07_v4	1240228	1240464	SNF2_peak_132	54	1.48386	7.95641	5.45918	174	Tb427.07.4670	exosome complex exonuclease	1018
Tb427_07_v4	30260	30964	SNF2_peak_123	49	1.44821	7.41699	4.93651	476	Tb427.07.180	hypothetical protein	1422
Tb427_07_v4	234555	235036	SNF2_peak_128	46	1.4262	7.1511	4.67981	68	Tb427.07.930	hypothetical protein%2C conserved	1192
Tb427_07_v4	1748544	1748797	SNF2_peak_136	34	1.4128	5.88123	3.46514	80	Tb427.07.6440	hypothetical protein%2C conserved	351
Tb427_07_v4	230343	230633	SNF2_peak_126	28	1.3726	5.18642	2.81066	268	Tb427.07.920	dynein heavy chain%2C putative	1231
Tb427_07_v4	1246722	1246985	SNF2_peak_134	22	1.34113	4.57141	2.2412	29	Tb427.07.4690	hypothetical protein	1019
Tb427_07_v4	2160437	2160829	SNF2_peak_146	20	1.33646	4.38263	2.06871	376	Tb427.07.7480	trans-sialidase%2C putative	479
Tb427_07_v4	1939394	1940146	SNF2_peak_144	1141	1.31408	117.193	114.183	580	Tb427.07.6863	M2 ribosomal RNA	859
Tb427_07_v4	97025	97258	SNF2_peak_125	25	1.306	4.88596	2.53049	208	Tb427.07.500	hypothetical protein%2C conserved	0
Tb427_07_v4	2178356	2178586	SNF2_peak_147	30	1.27721	5.46625	3.07371	6	Tb427tmp.30D13.180	hypothetical protein%2C conserved (pseudogene)	28
Tb427_07_v4	1797772	1797990	SNF2_peak_138	14	1.21766	3.65481	1.41748	206	Tb427.07.6580	hypothetical protein	0
Tb427_08_v4	857846	858916	SNF2_peak_156	1021	2.66973	105.154	102.168	775	Tb427.08.2855	small nuclear RNA	0
Tb427_08_v4	857846	858916	SNF2_peak_156	1021	2.66973	105.154	102.168	775	Tb427.08.2856	tRNA Glycine	0
Tb427_08_v4	857846	858916	SNF2_peak_156	1021	2.66973	105.154	102.168	775	Tb427.08.2857	tRNA Leucine	0
Tb427_08_v4	857846	858916	SNF2_peak_156	1021	2.66973	105.154	102.168	775	Tb427.08.2858	tRNA Threonine	0
Tb427_08_v4	857846	858916	SNF2_peak_156	1021	2.66973	105.154	102.168	775	Tb427.08.2859	tRNA Arginine	0
Tb427_08_v4	854318	855049	SNF2_peak_155	918	2.61434	94.7874	91.8252	355	Tb427.08.2851	tRNA Isoleucine	0
Tb427_08_v4	854318	855049	SNF2_peak_155	918	2.61434	94.7874	91.8252	355	Tb427.08.2852	tRNA Glutamine	0
Tb427_08_v4	854318	855049	SNF2_peak_155	918	2.61434	94.7874	91.8252	355	Tb427.08.2853	tRNA Valine	0
Tb427_08_v4	854318	855049	SNF2_peak_155	918	2.61434	94.7874	91.8252	355	Tb427.08.2854	tRNA Lysine	0
Tb427_08_v4	129669	129916	SNF2_peak_150	2232	2.37896	226.385	223.272	72	Tb427.08.470	variant surface glycoprotein%2C degenerate	2970
Tb427_08_v4	793461	794038	SNF2_peak_154	561	2.26619	59.0506	56.1785	290	Tb427.08.2663	tRNA Asparagine	0
Tb427_08_v4	793461	794038	SNF2_peak_154	561	2.26619	59.0506	56.1785	290	Tb427.08.2666	tRNA Tryptophan	0
Tb427_08_v4	2233588	2233852	SNF2_peak_164	57625	2.22606	5766.42	5762.55	200	Tb427.08.7740	amino acid transporter%2C putative	1104
Tb427_08_v4	1587538	1588187	SNF2_peak_160	353	2.01207	38.1535	35.3612	275	Tb427.08.5340	hypothetical protein	0
Tb427_08_v4	1587538	1588187	SNF2_peak_160	353	2.01207	38.1535	35.3612	275	Tb427.08.5345	tRNA Arginine	0
Tb427_08_v4	860969	862240	SNF2_peak_157	418	2.00262	44.6489	41.8226	846	Tb427.08.2861	SRP RNA%2C 7SL	0
Tb427_08_v4	860969	862240	SNF2_peak_157	418	2.00262	44.6489	41.8226	846	Tb427.08.2862	tRNA Lysine	0
Tb427_08_v4	860969	862240	SNF2_peak_157	418	2.00262	44.6489	41.8226	846	Tb427.08.2863	tRNA Arginine	0
Tb427_08_v4	860969	862240	SNF2_peak_157	418	2.00262	44.6489	41.8226	846	Tb427.08.2864	small nuclear RNA	0
Tb427_08_v4	1892309	1893383	SNF2_peak_162	339	1.94598	36.7809	33.9962	331	Tb427.08.6562	tRNA Isoleucine	0
Tb427_08_v4	1892309	1893383	SNF2_peak_162	339	1.94598	36.7809	33.9962	331	Tb427.08.6564	tRNA Leucine	0
Tb427_08_v4	1892309	1893383	SNF2_peak_162	339	1.94598	36.7809	33.9962	331	Tb427.08.6566	tRNA Glutamine	0
Tb427_08_v4	1892309	1893383	SNF2_peak_162	339	1.94598	36.7809	33.9962	331	Tb427.08.6568	tRNA Glutamine	0
Tb427_08_v4	1892309	1893383	SNF2_peak_162	339	1.94598	36.7809	33.9962	331	Tb427.08.6572	tRNA Isoleucine	0
Tb427_08_v4	121151	121557	SNF2_peak_149	159	1.89216	18.6211	15.9681	215	Tb427.08.443	rRNA large subunit zeta (M4)	676
Tb427_08_v4	2242164	2242596	SNF2_peak_165	164	1.79306	19.1569	16.4991	308	Tb427.08.7750	hypothetical protein%2C conserved	4535
Tb427_08_v4	50865	51511	SNF2_peak_148	111	1.76245	13.712	11.1077	543	Tb427.08.270	variant surface glycoprotein%2C degenerate	10944
Tb427_08_v4	2114714	2115039	SNF2_peak_163	65	1.53439	9.0988	6.57146	161	Tb427.08.7360	hypothetical protein%2C conserved	1579
Tb427_08_v4	1053357	1053919	SNF2_peak_158	60	1.50369	8.53111	6.01811	217	Tb427.08.3523	tRNA Cysteine	0
Tb427_08_v4	1053357	1053919	SNF2_peak_158	60	1.50369	8.53111	6.01811	217	Tb427.08.3526	tRNA Cysteine	0
Tb427_08_v4	1609960	1610335	SNF2_peak_161	37	1.4089	6.13951	3.71091	64	Tb427.08.5430	hypothetical protein%2C conserved	1203
Tb427_08_v4	1399971	1400244	SNF2_peak_159	28	1.35147	5.26395	2.88361	165	Tb427.08.4760	hypothetical protein%2C conserved	2397
Tb427_08_v4	456159	456515	SNF2_peak_152	164	1.2354	19.0886	16.4313	19	Tb427.08.1384	5S(M5) ribosomal RNA	0
Tb427_08_v4	457690	457988	SNF2_peak_153	58	1.14282	8.32	5.81239	216	Tb427.08.1386	5S(M5) ribosomal RNA	0
Tb427_08_v4	453954	454352	SNF2_peak_151	19	1.08963	4.25555	1.95354	117	Tb427.08.1381	5S(M5) ribosomal RNA	0
Tb427_09_v4	1376498	1376820	SNF2_peak_174	124050	48.7038	12409	12405	201	Tb427tmp.211.0620	actin A	28
Tb427_09_v4	2269855	2270536	SNF2_peak_193	6377	3.39403	641.15	637.793	119	Tb427_09_SLRNA_0028	SL RNA	8980
Tb427_09_v4	431425	431698	SNF2_peak_168	1064	2.90861	109.483	106.487	144	Tb427tmp.160.0770	nitrilase%2C putative	835
Tb427_09_v4	2244843	2245125	SNF2_peak_179	2034	2.14195	206.58	203.481	144	Tb427_09_SLRNA_0002	SL RNA	1152
Tb427_09_v4	2277973	2278238	SNF2_peak_198	1242	1.84825	127.305	124.282	145	Tb427_09_SLRNA_0028	SL RNA	1278
Tb427_09_v4	2273798	2274131	SNF2_peak_196	1094	1.84389	112.407	109.406	219	Tb427_09_SLRNA_0028	SL RNA	5385
Tb427_09_v4	2279375	2280015	SNF2_peak_199	1292	1.82257	132.259	129.231	149	Tb427_09_SLRNA_0028	SL RNA	0
Tb427_09_v4	2265545	2266283	SNF2_peak_189	1464	1.78339	149.512	146.466	155	Tb427_09_SLRNA_0028	SL RNA	13233
Tb427_09_v4	2247564	2247882	SNF2_peak_181	1526	1.78164	155.695	152.642	134	Tb427_09_SLRNA_0002	SL RNA	3873
Tb427_09_v4	2272464	2273210	SNF2_peak_195	836	1.73975	86.6254	83.6826	181	Tb427_09_SLRNA_0028	SL RNA	6306
Tb427_09_v4	2270896	2271329	SNF2_peak_194	1597	1.73531	162.763	159.705	284	Tb427_09_SLRNA_0028	SL RNA	8187
Tb427_09_v4	1382086	1382438	SNF2_peak_175	86	1.60785	11.1963	8.62774	171	Tb427tmp.211.0630	actin A	4102
Tb427_09_v4	2260038	2260269	SNF2_peak_185	495	1.59819	52.426	49.5724	162	Tb427_09_SLRNA_0002	SL RNA	16347
Tb427_09_v4	2214311	2214572	SNF2_peak_177	86	1.59444	11.2419	8.67281	202	Tb427tmp.211.4950	hypothetical protein	1092
Tb427_09_v4	2246803	2247184	SNF2_peak_180	1068	1.55269	109.843	106.847	188	Tb427_09_SLRNA_0002	SL RNA	3112
Tb427_09_v4	2468334	2468909	SNF2_peak_201	84	1.54309	11.0441	8.47816	152	Tb427tmp.244.2120	expression site-associated gene 5 (ESAG5) protein%2C putative	2634
Tb427_09_v4	833509	833787	SNF2_peak_172	65	1.51496	9.05946	6.5334	232	Tb427tmp.160.3410	leucine-rich repeat protein (LRRP)%2C putative	3445
Tb427_09_v4	1219	1479	SNF2_peak_166	107	1.46708	13.3804	10.7804	24	Tb427tmp.354.0070	variant surface glycoprotein%2C fragment	20388
Tb427_09_v4	832077	832438	SNF2_peak_171	43	1.45096	6.81741	4.35876	168	Tb427tmp.160.3410	leucine-rich repeat protein (LRRP)%2C putative	2013
Tb427_09_v4	1070731	1071221	SNF2_peak_173	45	1.41209	7.04349	4.57622	449	Tb427tmp.160.5010	hypothetical protein	1170
Tb427_09_v4	535004	535329	SNF2_peak_169	105	1.3946	13.1327	10.5357	150	Tb427tmp.160.1200	microtubule- associated protein	0
Tb427_09_v4	2016389	2016653	SNF2_peak_176	21	1.38297	4.51821	2.19196	244	Tb427tmp.211.3950	hypothetical protein%2C conserved	125
Tb427_09_v4	2467517	2468012	SNF2_peak_200	41	1.37616	6.625	4.17454	301	Tb427tmp.244.2120	expression site-associated gene 5 (ESAG5) protein%2C putative	1817
Tb427_09_v4	2255512	2256113	SNF2_peak_183	705	1.36112	73.4244	70.5142	203	Tb427_09_SLRNA_0002	SL RNA	11821
Tb427_09_v4	2275850	2276880	SNF2_peak_197	455	1.34743	48.3633	45.5226	456	Tb427_09_SLRNA_0028	SL RNA	2636
Tb427_09_v4	2260649	2261072	SNF2_peak_186	163	1.3189	19.0489	16.3918	141	Tb427_09_SLRNA_0002	SL RNA	16958
Tb427_09_v4	2256513	2256976	SNF2_peak_184	407	1.3153	43.5448	40.7234	297	Tb427_09_SLRNA_0002	SL RNA	12822
Tb427_09_v4	829456	829771	SNF2_peak_170	16	1.31225	3.90711	1.64133	7	Tb427tmp.160.3410	leucine-rich repeat protein (LRRP)%2C putative	0
Tb427_09_v4	2249988	2250671	SNF2_peak_182	801	1.28275	83.0779	80.144	191	Tb427_09_SLRNA_0002	SL RNA	6297
Tb427_09_v4	2263504	2263840	SNF2_peak_188	113	1.26974	13.9144	11.3075	206	Tb427_09_SLRNA_0028	SL RNA	15676
Tb427_09_v4	186062	186458	SNF2_peak_167	16	1.24415	3.89232	1.62799	259	Tb427tmp.142.0450	UDP-Gal or UDP-GlcNAc-dependent glycosyltransferase%2C putative	1479
Tb427_09_v4	2267770	2267995	SNF2_peak_191	70	1.23511	9.60616	7.06764	40	Tb427_09_SLRNA_0028	SL RNA	11521
Tb427_09_v4	2238313	2238691	SNF2_peak_178	173	1.22042	19.9855	17.3203	227	Tb427tmp.211.5010	SLACS retrotransposable element (part)%2C putative	0
Tb427_09_v4	2269073	2269353	SNF2_peak_192	28	1.14953	5.27693	2.8958	201	Tb427_09_SLRNA_0028	SL RNA	10163
Tb427_09_v4	2262134	2262434	SNF2_peak_187	26	1.14867	4.96718	2.60636	270	Tb427_09_SLRNA_0028	SL RNA	17082
Tb427_09_v4	2266883	2267161	SNF2_peak_190	42	1.1433	6.66921	4.21721	5	Tb427_09_SLRNA_0028	SL RNA	12355
Tb427_10_v5	3251648	3252310	SNF2_peak_223	450244	95.4136	45028.6	45024.5	305	Tb427.10.13320	DNA-directed RNA polymerases II subunit%2C putative	0
Tb427_10_v5	2520618	2520951	SNF2_peak_216	3902	6.96547	393.445	390.206	138	Tb427.10.10260	EP1 procyclin	18
Tb427_10_v5	3758753	3759124	SNF2_peak_228	1480	4.23325	151.121	148.074	204	Tb427.10.15350	H3V	0
Tb427_10_v5	2647840	2649147	SNF2_peak_217	1135	2.63133	116.596	113.587	699	Tb427_10_tRNA_Asn_1	tRNA Arginine	0
Tb427_10_v5	2647840	2649147	SNF2_peak_217	1135	2.63133	116.596	113.587	699	Tb427_10_tRNA_Ala_1	tRNA Alanine	0
Tb427_10_v5	2647840	2649147	SNF2_peak_217	1135	2.63133	116.596	113.587	699	Tb427_10_tRNA_Arg_1	tRNA Arginine	0
Tb427_10_v5	2647840	2649147	SNF2_peak_217	1135	2.63133	116.596	113.587	699	Tb427_10_tRNA_Lys_1	tRNA Lysine	0
Tb427_10_v5	2647840	2649147	SNF2_peak_217	1135	2.63133	116.596	113.587	699	Tb427_10_tRNA_Arg_2	tRNA Arginine	0
Tb427_10_v5	1928485	1929507	SNF2_peak_212	924	2.43435	95.3933	92.43	688	Tb427.10.7650	hypothetical protein	0
Tb427_10_v5	1928485	1929507	SNF2_peak_212	924	2.43435	95.3933	92.43	688	Tb427_10_tRNA_Leu_1	tRNA Leucine	0
Tb427_10_v5	1928485	1929507	SNF2_peak_212	924	2.43435	95.3933	92.43	688	Tb427_10_tRNA_Met_1	tRNA Methionine	0
Tb427_10_v5	1928485	1929507	SNF2_peak_212	924	2.43435	95.3933	92.43	688	Tb427.10.7660	hypothetical protein	0
Tb427_10_v5	1928485	1929507	SNF2_peak_212	924	2.43435	95.3933	92.43	688	Tb427_10_tRNA_Pro_1	tRNA Proline	0
Tb427_10_v5	1925119	1925757	SNF2_peak_211	505	2.04178	53.4058	50.5492	362	Tb427_10_tRNA_Pro_2	tRNA Proline	0
Tb427_10_v5	1925119	1925757	SNF2_peak_211	505	2.04178	53.4058	50.5492	362	Tb427_10_tRNA_Thr_1	tRNA Threonine	0
Tb427_10_v5	1888260	1889188	SNF2_peak_210	344	1.95187	37.2293	34.4423	590	Tb427_10_snRNA_1	small nuclear RNA	0
Tb427_10_v5	1888260	1889188	SNF2_peak_210	344	1.95187	37.2293	34.4423	590	Tb427_10_tRNA_Gly_1	tRNA Glycine	0
Tb427_10_v5	53224	53618	SNF2_peak_202	177	1.85275	20.411	17.7419	118	Tb427.10.120	unspecified product	2592
Tb427_10_v5	2360981	2361329	SNF2_peak_214	106	1.65556	13.2853	10.6865	152	Tb427.10.9570	paraflagellar rod component%2C putative	0
Tb427_10_v5	474747	475290	SNF2_peak_205	91	1.62965	11.7334	9.1569	210	Tb427.10.1790	hypothetical protein	18
Tb427_10_v5	2064724	2064966	SNF2_peak_213	90	1.59309	11.6215	9.04656	131	Tb427.10.8350	hypothetical protein	79
Tb427_10_v5	2519857	2520207	SNF2_peak_215	81	1.58944	10.7047	8.14452	224	Tb427.10.10260	EP1 procyclin	0
Tb427_10_v5	3421308	3421734	SNF2_peak_225	52	1.49471	7.69112	5.20162	216	Tb427.10.14050	hypothetical protein	0
Tb427_10_v5	1103150	1103484	SNF2_peak_208	51	1.4892	7.60747	5.12089	61	Tb427.10.4190	hypothetical protein	1066
Tb427_10_v5	3624457	3624868	SNF2_peak_227	48	1.47493	7.34017	4.86205	156	Tb427.10.14860	hypothetical protein%2C conserved	623
Tb427_10_v5	3620755	3621149	SNF2_peak_226	49	1.46608	7.41761	4.93709	292	Tb427.10.14840	ADP/ATP translocase 1%2C putative	3950
Tb427_10_v5	3312441	3312834	SNF2_peak_224	43	1.45096	6.81741	4.35876	282	Tb427.10.13550	hypothetical protein	911
Tb427_10_v5	3046456	3046683	SNF2_peak_220	40	1.44543	6.51486	4.06923	68	Tb427.10.12550	hypothetical protein%2C conserved	0
Tb427_10_v5	1887587	1887862	SNF2_peak_209	34	1.40957	5.89097	3.47435	229	Tb427_10_snRNA_1	small nuclear RNA	484
Tb427_10_v5	464675	464903	SNF2_peak_204	30	1.36767	5.41652	3.02666	171	Tb427.10.1750	hypothetical protein%2C conserved	0
Tb427_10_v5	3168513	3168858	SNF2_peak_221	25	1.36411	4.86923	2.51483	83	Tb427.10.13030	calpain-like cysteine peptidase%2C putative	736
Tb427_10_v5	448299	448678	SNF2_peak_203	27	1.36368	5.1194	2.74833	286	Tb427.10.1670	hypothetical protein	0
Tb427_10_v5	2755073	2755318	SNF2_peak_219	28	1.36164	5.25723	2.87733	207	Tb427.10.11270	RNA-binding protein%2C putative	799
Tb427_10_v5	3169085	3169369	SNF2_peak_222	19	1.34639	4.20511	1.90906	3	Tb427.10.13030	calpain-like cysteine peptidase%2C putative	1308
Tb427_10_v5	547095	547365	SNF2_peak_207	65	1.28115	9.09703	6.56975	135	Tb427.10.2100	EF-1-alpha	0
Tb427_10_v5	2702736	2703060	SNF2_peak_218	16	1.27336	3.9	1.63489	120	Tb427.10.11080	I17 antigen	0
Tb427_10_v5	545348	545575	SNF2_peak_206	17	1.1941	4.05695	1.77552	210	Tb427.10.2090	EF-1-alpha	0
Tb427_11_01_v4	4270326	4270646	SNF2_peak_255	7394	10.116	742.859	739.476	150	Tb427tmp.01.7990	myosin heavy chain%2C putative	2
Tb427_11_01_v4	3470663	3471187	SNF2_peak_250	1284	3.23889	131.456	128.428	345	Tb427_11_tRNA_Ala_1	tRNA Alanine	0
Tb427_11_01_v4	3470663	3471187	SNF2_peak_250	1284	3.23889	131.456	128.428	345	Tb427_11_tRNA_Arg_1	tRNA Arginine	0
Tb427_11_01_v4	3470663	3471187	SNF2_peak_250	1284	3.23889	131.456	128.428	345	Tb427_11_tRNA_Phe_2	tRNA Phenylalanine	0
Tb427_11_01_v4	4685741	4686067	SNF2_peak_257	959	2.31291	98.8793	95.9074	166	Tb427tmp.11.0010	variant surface glycoprotein (VSG)%2C putative	27298
Tb427_11_01_v4	3452899	3453353	SNF2_peak_249	695	2.28371	72.4178	69.5107	260	Tb427_11_tRNA_His_1	tRNA Histidine	0
Tb427_11_01_v4	3452899	3453353	SNF2_peak_249	695	2.28371	72.4178	69.5107	260	Tb427_11_tRNA_Glu_1	tRNA Glutamic acid	0
Tb427_11_01_v4	3452899	3453353	SNF2_peak_249	695	2.28371	72.4178	69.5107	260	Tb427_11_tRNA_Phe_1	tRNA Phenylalanine	0
Tb427_11_01_v4	3848784	3849474	SNF2_peak_253	236	2.12506	26.3783	23.6605	173	Tb427tmp.01.6300	phosphatidylinositol 3-related kinase%2C putative	0
Tb427_11_01_v4	2599907	2600585	SNF2_peak_240	321	1.90767	34.8941	32.1203	159	Tb427tmp.01.1570	NUDIX hydrolase%2C conserved	2600
Tb427_11_01_v4	6555	6896	SNF2_peak_229	425	1.86588	45.3941	42.5647	186	Tb427tmp.51.0005	unspecified product	1859
Tb427_11_01_v4	3155526	3155960	SNF2_peak_247	132	1.74915	15.8302	13.2027	124	Tb427tmp.01.3830	hypothetical protein	0
Tb427_11_01_v4	634751	635196	SNF2_peak_232	238	1.72735	26.5862	23.867	357	Tb427tmp.18.0001	hypothetical protein%2C conserved	0
Tb427_11_01_v4	1875079	1875508	SNF2_peak_236	107	1.56615	13.345	10.7454	254	Tb427_11_tRNA_Gly_1	tRNA Glycine	0
Tb427_11_01_v4	3145985	3146275	SNF2_peak_246	57	1.52371	8.26713	5.76081	117	Tb427tmp.01.3805	corset-associated protein 15	3414
Tb427_11_01_v4	1852562	1852830	SNF2_peak_235	53	1.50937	7.79937	5.30668	165	Tb427tmp.02.4490	hypothetical protein	0
Tb427_11_01_v4	2193461	2193837	SNF2_peak_237	51	1.48571	7.59625	5.11001	236	Tb427tmp.01.0550	hypothetical protein	0
Tb427_11_01_v4	2904940	2905188	SNF2_peak_243	46	1.47197	7.10088	4.6311	46	Tb427tmp.01.2860	hypothetical protein	4486
Tb427_11_01_v4	2381976	2382270	SNF2_peak_238	49	1.45841	7.42227	4.9416	92	Tb427tmp.01.0580	glycerophosphoryl diester phosphodiesterase%2C putative	1034
Tb427_11_01_v4	2902338	2902563	SNF2_peak_242	68	1.4437	9.37475	6.84161	111	Tb427tmp.01.2860	hypothetical protein	1884
Tb427_11_01_v4	2990256	2990751	SNF2_peak_244	37	1.42758	6.1917	3.76033	20	Tb427tmp.01.3220	hypothetical protein	768
Tb427_11_01_v4	4896173	4896595	SNF2_peak_259	138	1.41203	16.5305	13.8965	98	Tb427tmp.30.0001	variant surface glycoprotein (VSG)%2C frameshifted	498
Tb427_11_01_v4	3829682	3829922	SNF2_peak_252	34	1.40438	5.86075	3.44579	94	Tb427tmp.01.6260	DEAD/DEAH box helicase%2C putative	0
Tb427_11_01_v4	4510201	4510684	SNF2_peak_256	73	1.385	9.91296	7.36832	158	Tb427tmp.11.0009	variant surface glycoprotein (VSG%2C pseudogene)%2C putative	1965
Tb427_11_01_v4	2603975	2604207	SNF2_peak_241	33	1.38245	5.7571	3.34784	94	Tb427tmp.01.1590	hypothetical protein%2C conserved	234
Tb427_11_01_v4	1033537	1033953	SNF2_peak_233	32	1.38029	5.60694	3.20622	159	Tb427tmp.02.1070	aminopeptidase%2C putative	3640
Tb427_11_01_v4	4023583	4023934	SNF2_peak_254	27	1.37423	5.07177	2.70369	150	Tb427tmp.01.7030	hypothetical protein	227
Tb427_11_01_v4	2599007	2599278	SNF2_peak_239	30	1.36667	5.45672	3.0647	231	Tb427tmp.01.1570	NUDIX hydrolase%2C conserved	1700
Tb427_11_01_v4	3450333	3450865	SNF2_peak_248	32	1.35942	5.6591	3.25497	469	Tb427tmp.01.4700	hypothetical protein%2C conserved	135
Tb427_11_01_v4	293560	293974	SNF2_peak_231	72	1.34349	9.79458	7.25208	247	Tb427tmp.57.0008	calpain-like protein%2C putative	0
Tb427_11_01_v4	293560	293974	SNF2_peak_231	72	1.34349	9.79458	7.25208	247	Tb427tmp.47.0036	calpain%2C putative	0
Tb427_11_01_v4	1756127	1756512	SNF2_peak_234	21	1.33008	4.51087	2.18643	382	Tb427tmp.02.4190	hypothetical protein%2C conserved	1496
Tb427_11_01_v4	3596225	3596494	SNF2_peak_251	16	1.32944	3.93756	1.66726	249	Tb427tmp.01.5290	hypothetical protein	109
Tb427_11_01_v4	286586	286865	SNF2_peak_230	23	1.31051	4.69475	2.35388	275	Tb427tmp.57.0008	calpain-like protein%2C putative	0
Tb427_11_01_v4	286586	286865	SNF2_peak_230	23	1.31051	4.69475	2.35388	275	Tb427tmp.47.0036	calpain%2C putative	0
Tb427_11_01_v4	2996757	2997039	SNF2_peak_245	16	1.29928	3.94334	1.67239	2	Tb427tmp.01.3250	hypothetical protein	686
Tb427_11_01_v4	4695630	4696127	SNF2_peak_258	38	1.22151	6.31068	3.8742	297	Tb427tmp.21.0004	unspecified product	21862

## Sheet: q1
Chr	start	end	name	score	FE	-Log10 Pvalue	-Log10 qvalue	Summit	GeneName	Description	distance
Tb427_01_v4	809829	810473	SNF2_q1_peak_78	67408	45.849	6744.71	6740.83	474	Tb427.01.3760	unspecified product	3411
Tb427_01_v4	780495	780906	SNF2_q1_peak_76	17784	2.98822	1782.03	1778.42	147	Tb427.01.3670	expression site-associated gene 8 (ESAG8) protein%2C putative	1554
Tb427_01_v4	784709	785349	SNF2_q1_peak_77	14254	2.80036	1428.98	1425.44	512	Tb427.01.3670	expression site-associated gene 8 (ESAG8) protein%2C putative	5768
Tb427_01_v4	111715	112200	SNF2_q1_peak_44	205	1.75824	23.2706	20.577	203	Tb427.01.290	unspecified product	799
Tb427_01_v4	161465	161685	SNF2_q1_peak_51	273	1.62	30.072	27.3295	131	Tb427.01.430	retrotransposon hot spot protein (RHS%2C pseudogene)%2C putative	0
Tb427_01_v4	998220	998577	SNF2_q1_peak_85	63	1.53507	8.86465	6.34306	247	Tb427.01.4920	hypothetical protein	738
Tb427_01_v4	146883	147279	SNF2_q1_peak_48	133	1.52441	16.0149	13.3857	223	Tb427.01.400	hypothetical protein%2C conserved	610
Tb427_01_v4	123501	123721	SNF2_q1_peak_45	121	1.52026	14.7886	12.1717	164	Tb427.01.300	retrotransposon hot spot protein (RHS%2C pseudogene)%2C putative	0
Tb427_01_v4	33493	33957	SNF2_q1_peak_31	843	1.51442	87.3393	84.3947	266	Tb427.01.70	unspecified product	10967
Tb427_01_v4	578548	579182	SNF2_q1_peak_63	155	1.45686	18.213	15.5641	247	Tb427.01.2370	beta tubulin	0
Tb427_01_v4	48019	48344	SNF2_q1_peak_33	122	1.44823	14.8698	12.2521	108	Tb427.01.70	unspecified product	1039
Tb427_01_v4	150373	150754	SNF2_q1_peak_49	93	1.43485	11.9203	9.34098	208	Tb427.01.410	retrotransposon hot spot protein (RHS%2C pseudogene)%2C putative	574
Tb427_01_v4	102835	103366	SNF2_q1_peak_39	77	1.42497	10.317	7.76414	372	Tb427.01.270	hypothetical protein	3301
Tb427_01_v4	145672	146268	SNF2_q1_peak_47	133	1.41971	16.0008	13.3716	176	Tb427.01.370	leucine-rich repeat protein (LRRP)%2C putative	1109
Tb427_01_v4	846904	847164	SNF2_q1_peak_80	28	1.41813	5.19298	2.81685	134	Tb427.01.4010	hypothetical protein%2C conserved	0
Tb427_01_v4	104290	104593	SNF2_q1_peak_41	67	1.40724	9.26554	6.73486	197	Tb427.01.270	hypothetical protein	2074
Tb427_01_v4	280612	281522	SNF2_q1_peak_54	34	1.39521	5.81728	3.40443	383	Tb427.01.890	hypothetical protein%2C conserved	1332
Tb427_01_v4	764355	764980	SNF2_q1_peak_74	37	1.38518	6.13698	3.70852	462	Tb427.01.3610	hypothetical protein	1345
Tb427_01_v4	765770	766034	SNF2_q1_peak_75	35	1.37985	6.02094	3.59779	146	Tb427.01.3610	hypothetical protein	291
Tb427_01_v4	63662	64116	SNF2_q1_peak_35	138	1.37054	16.4392	13.806	279	Tb427.01.120	retrotransposon hot spot protein 4 (RHS4)%2C putative	830
Tb427_01_v4	106112	106330	SNF2_q1_peak_43	36	1.36545	6.0277	3.6042	190	Tb427.01.270	hypothetical protein	337
Tb427_01_v4	1001891	1002349	SNF2_q1_peak_86	27	1.36433	5.15149	2.77783	393	Tb427.01.4970	hypothetical protein	0
Tb427_01_v4	582101	582905	SNF2_q1_peak_65	107	1.362	13.3355	10.7361	518	Tb427.01.2390	beta tubulin	0
Tb427_01_v4	731958	732335	SNF2_q1_peak_73	17	1.35768	4.07434	1.78983	55	Tb427.01.3390	hypothetical protein%2C conserved	0
Tb427_01_v4	169688	169986	SNF2_q1_peak_52	125	1.34157	15.2183	12.5971	159	Tb427.01.450	retrotransposon hot spot protein (RHS%2C pseudogene)%2C putative	0
Tb427_01_v4	571178	571874	SNF2_q1_peak_61	92	1.33844	11.7957	9.21808	490	Tb427.01.2330	beta tubulin	0
Tb427_01_v4	1060735	1060957	SNF2_q1_peak_88	45	1.32524	7.03001	4.56314	217	Tb427.01.5340	expression site-associated gene 3 (ESAG3)%2C pseudogene	1154
Tb427_01_v4	323620	324002	SNF2_q1_peak_56	12	1.32394	3.51802	1.29836	345	Tb427.01.1200	hypothetical protein%2C conserved	0
Tb427_01_v4	574840	575541	SNF2_q1_peak_62	66	1.31889	9.21371	6.68409	293	Tb427.01.2350	beta tubulin	0
Tb427_01_v4	654827	655302	SNF2_q1_peak_69	18	1.30813	4.11443	1.82614	340	Tb427.01.2970	hypothetical protein%2C conserved	1466
Tb427_01_v4	286368	286666	SNF2_q1_peak_55	13	1.29666	3.62422	1.39246	263	Tb427.01.990	hypothetical protein%2C conserved	1998
Tb427_01_v4	997041	997433	SNF2_q1_peak_84	12	1.2935	3.50287	1.28731	338	Tb427.01.4920	hypothetical protein	0
Tb427_01_v4	103733	103984	SNF2_q1_peak_40	20	1.28181	4.41625	2.09936	230	Tb427.01.270	hypothetical protein	2683
Tb427_01_v4	36454	37258	SNF2_q1_peak_32	148	1.28139	17.4439	14.8019	529	Tb427.01.70	unspecified product	7666
Tb427_01_v4	921777	922005	SNF2_q1_peak_81	7	1.27784	2.90954	0.78952	168	Tb427.01.4470	hypothetical protein%2C conserved	0
Tb427_01_v4	629575	629927	SNF2_q1_peak_68	7	1.27131	2.799	0.70209	78	Tb427.01.2730	hypothetical protein%2C conserved	0
Tb427_01_v4	966476	966706	SNF2_q1_peak_83	6	1.26904	2.73237	0.6524	31	Tb427.01.4700	hypothetical protein%2C conserved	0
Tb427_01_v4	505632	506008	SNF2_q1_peak_59	6	1.26764	2.73954	0.65819	295	Tb427.01.1930	phosphatidylinositol 3-kinase%2C putative	0
Tb427_01_v4	485900	486144	SNF2_q1_peak_58	5	1.26492	2.64392	0.58128	218	Tb427.01.1880	hypothetical protein%2C conserved	0
Tb427_01_v4	580777	581053	SNF2_q1_peak_64	43	1.2611	6.82703	4.36797	165	Tb427.01.2380	alpha tubulin	0
Tb427_01_v4	722560	722993	SNF2_q1_peak_71	5	1.25064	2.62747	0.5729	274	Tb427.01.3310	hypothetical protein%2C conserved	0
Tb427_01_v4	728518	728742	SNF2_q1_peak_72	8	1.24925	2.96044	0.83185	32	Tb427.01.3350	hypothetical protein	104
Tb427_01_v4	947047	947356	SNF2_q1_peak_82	11	1.24663	3.29392	1.10749	144	Tb427.01.4600	cyclin-like F-box protein	0
Tb427_01_v4	141271	141581	SNF2_q1_peak_46	16	1.23535	3.91527	1.64871	284	Tb427.01.370	leucine-rich repeat protein (LRRP)%2C putative	0
Tb427_01_v4	813776	814398	SNF2_q1_peak_79	4	1.23337	2.48637	0.46576	26	Tb427.01.3800	hypothetical protein%2C conserved	106
Tb427_01_v4	690579	690802	SNF2_q1_peak_70	2	1.22188	2.19997	0.25994	7	Tb427.01.3200	phosphatase-like protein%2C putative	0
Tb427_01_v4	153925	154227	SNF2_q1_peak_50	13	1.22048	3.53812	1.31605	165	Tb427.01.410	retrotransposon hot spot protein (RHS%2C pseudogene)%2C putative	852
Tb427_01_v4	179912	180158	SNF2_q1_peak_53	5	1.22031	2.65804	0.59272	239	Tb427.01.470	hypothetical protein%2C conserved	992
Tb427_01_v4	105509	105739	SNF2_q1_peak_42	13	1.21708	3.56579	1.34054	9	Tb427.01.270	hypothetical protein	928
Tb427_01_v4	13186	13611	SNF2_q1_peak_30	57	1.20686	8.28377	5.77697	155	Tb427.01.70	unspecified product	31313
Tb427_01_v4	66054	66477	SNF2_q1_peak_37	42	1.19781	6.72824	4.27313	267	Tb427.01.120	retrotransposon hot spot protein 4 (RHS4)%2C putative	3222
Tb427_01_v4	65034	65320	SNF2_q1_peak_36	14	1.19751	3.7475	1.49992	28	Tb427.01.120	retrotransposon hot spot protein 4 (RHS4)%2C putative	2202
Tb427_01_v4	594015	594587	SNF2_q1_peak_66	16	1.19093	3.86369	1.60232	390	Tb427.01.2450	histone H3%2C putative	0
Tb427_01_v4	525514	526043	SNF2_q1_peak_60	1	1.18365	2.04973	0.1616	516	Tb427.01.2070	expression site-associated gene 11 (ESAG11)%2C fragment	144
Tb427_01_v4	49210	49774	SNF2_q1_peak_34	12	1.1719	3.46729	1.25604	264	Tb427.01.90	retrotransposon hot spot protein (RHS%2C pseudogene)%2C putative	646
Tb427_01_v4	444702	445328	SNF2_q1_peak_57	33	1.16293	5.75115	3.34218	458	Tb427.01.1740	hypothetical protein	0
Tb427_01_v4	1042575	1042960	SNF2_q1_peak_87	0	1.15125	1.81233	0.01146	384	Tb427.01.5260	hypothetical protein	222
Tb427_01_v4	74083	74347	SNF2_q1_peak_38	0	1.13924	1.88419	0.06031	177	Tb427.01.190	retrotransposon hot spot protein (RHS%2C pseudogene)%2C putative	1080
Tb427_01_v4	602946	603192	SNF2_q1_peak_67	0	1.11324	1.94431	0.09394	2	Tb427.01.2550	histone H3%2C putative	381
Tb427_02_v4	385568	386211	SNF2_q1_peak_146	82631	53.4047	8267.02	8263.12	471	Tb427.02.2020	expression site-associated gene 3 (ESAG3) protein%2C putative	1447
Tb427_02_v4	270591	271370	SNF2_q1_peak_127	8341	7.48829	837.572	834.16	607	Tb427.02.1380	leucine-rich repeat protein (LRRP)%2C putative	13256
Tb427_02_v4	289306	289953	SNF2_q1_peak_133	1354	3.44592	138.527	135.492	269	Tb427.02.1560	cyclophilin-type peptidyl-prolyl cis-trans isomerase%2C putative	14804
Tb427_02_v4	635319	635773	SNF2_q1_peak_157	476	2.65632	50.5174	47.6697	172	Tb427.02.3480	hypothetical protein%2C conserved	49
Tb427_02_v4	297727	297987	SNF2_q1_peak_134	2960	2.55148	299.211	296.033	35	Tb427.02.1560	cyclophilin-type peptidyl-prolyl cis-trans isomerase%2C putative	6770
Tb427_02_v4	286705	287843	SNF2_q1_peak_132	309	2.30215	33.7452	30.9787	918	Tb427.02.1560	cyclophilin-type peptidyl-prolyl cis-trans isomerase%2C putative	16914
Tb427_02_v4	1024998	1025334	SNF2_q1_peak_165	269	2.00619	29.7065	26.9663	133	Tb427.02.5680	unspecified product	0
Tb427_02_v4	283494	283910	SNF2_q1_peak_131	133	1.80697	15.955	13.3264	262	Tb427.02.1560	cyclophilin-type peptidyl-prolyl cis-trans isomerase%2C putative	20847
Tb427_02_v4	300331	301190	SNF2_q1_peak_136	188	1.75925	21.5572	18.878	352	Tb427.02.1560	cyclophilin-type peptidyl-prolyl cis-trans isomerase%2C putative	3567
Tb427_02_v4	268356	269687	SNF2_q1_peak_126	141	1.72736	16.7811	14.1448	326	Tb427.02.1380	leucine-rich repeat protein (LRRP)%2C putative	11021
Tb427_02_v4	604212	604693	SNF2_q1_peak_153	112	1.72033	13.8394	11.2335	22	Tb427.02.3290	unspecified product	694
Tb427_02_v4	276115	276652	SNF2_q1_peak_129	156	1.68991	18.3152	15.6652	337	Tb427.02.1380	leucine-rich repeat protein (LRRP)%2C putative	18780
Tb427_02_v4	277049	277965	SNF2_q1_peak_130	120	1.65568	14.6734	12.058	719	Tb427.02.1380	leucine-rich repeat protein (LRRP)%2C putative	19714
Tb427_02_v4	226942	227286	SNF2_q1_peak_120	193	1.53186	22.0173	19.3342	164	Tb427.02.1250	hypothetical protein	2808
Tb427_02_v4	514933	515593	SNF2_q1_peak_149	61	1.52156	8.66847	6.15179	278	Tb427.02.2590	hypothetical protein%2C conserved	3399
Tb427_02_v4	1028880	1029493	SNF2_q1_peak_166	65	1.517	9.07432	6.54755	440	Tb427.02.5720	hypothetical protein	0
Tb427_02_v4	112562	112918	SNF2_q1_peak_105	139	1.51056	16.5675	13.9332	197	Tb427.02.560	retrotransposon hot spot protein 4 (RHS4)%2C putative	1267
Tb427_02_v4	81929	82510	SNF2_q1_peak_100	212	1.4851	23.9894	21.2903	418	Tb427.02.460	DNA-directed RNA polymerase%2C degenerate	1243
Tb427_02_v4	72602	72924	SNF2_q1_peak_99	131	1.48023	15.7451	13.1185	139	Tb427.02.420	DNA-directed RNA polymerase%2C degenerate	1112
Tb427_02_v4	7527	7984	SNF2_q1_peak_91	154	1.47625	18.061	15.4133	373	Tb427.02.150	hypothetical protein	1289
Tb427_02_v4	303926	304426	SNF2_q1_peak_137	40	1.46289	6.4571	4.0138	179	Tb427.02.1560	cyclophilin-type peptidyl-prolyl cis-trans isomerase%2C putative	331
Tb427_02_v4	118970	119250	SNF2_q1_peak_108	104	1.44812	13.0655	10.4695	243	Tb427.02.650	hypothetical protein	0
Tb427_02_v4	231823	232138	SNF2_q1_peak_122	131	1.44414	15.7829	13.1559	149	Tb427.02.1260	expression site-associated gene 4 (ESAG4)%2C degenerate	0
Tb427_02_v4	378786	379408	SNF2_q1_peak_144	51	1.42798	7.62303	5.13603	431	Tb427.02.2008	M4 ribosomal RNA	414
Tb427_02_v4	149248	149767	SNF2_q1_peak_113	116	1.42587	14.2718	11.6606	404	Tb427.02.900	hypothetical protein	2603
Tb427_02_v4	388686	388922	SNF2_q1_peak_147	29	1.42514	5.30784	2.92419	87	Tb427.02.2020	expression site-associated gene 3 (ESAG3) protein%2C putative	0
Tb427_02_v4	1127784	1128132	SNF2_q1_peak_172	55	1.42058	8.03256	5.53318	150	Tb427.02.6220	adenosine transporter 2%2C putative	1133
Tb427_02_v4	152890	153296	SNF2_q1_peak_115	134	1.40211	16.0997	13.4695	377	Tb427.02.900	hypothetical protein	150
Tb427_02_v4	1000163	1000458	SNF2_q1_peak_163	23	1.39141	4.67118	2.33212	160	Tb427.02.5600	hypothetical protein%2C conserved	436
Tb427_02_v4	119558	119917	SNF2_q1_peak_109	84	1.38541	10.9898	8.42476	20	Tb427.02.650	hypothetical protein	329
Tb427_02_v4	380256	380805	SNF2_q1_peak_145	27	1.37677	5.09694	2.72726	368	Tb427.02.2008	M4 ribosomal RNA	1884
Tb427_02_v4	310185	311039	SNF2_q1_peak_141	25	1.37285	4.90205	2.54553	324	Tb427.02.1600	hypothetical protein	2497
Tb427_02_v4	144641	144940	SNF2_q1_peak_111	115	1.3692	14.148	11.5382	138	Tb427.02.830	retrotransposon hot spot protein 1 (RHS1)%2C interrupted	0
Tb427_02_v4	67526	67968	SNF2_q1_peak_98	78	1.36647	10.3845	7.83014	219	Tb427.02.400	retrotransposon hot spot protein 2 (RHS2)%2C putative	0
Tb427_02_v4	305093	305373	SNF2_q1_peak_138	20	1.36394	4.40755	2.09142	89	Tb427.02.1560	cyclophilin-type peptidyl-prolyl cis-trans isomerase%2C putative	0
Tb427_02_v4	307188	307674	SNF2_q1_peak_139	20	1.35885	4.34636	2.03675	297	Tb427.02.1600	hypothetical protein	0
Tb427_02_v4	950644	951119	SNF2_q1_peak_160	17	1.35768	4.07434	1.78983	357	Tb427.02.5330	hypothetical protein%2C conserved	0
Tb427_02_v4	116755	116984	SNF2_q1_peak_107	47	1.35232	7.25677	4.78188	213	Tb427.02.650	hypothetical protein	1875
Tb427_02_v4	102802	103045	SNF2_q1_peak_104	72	1.35034	9.75688	7.21507	178	Tb427.02.510	retrotransposon hot spot protein 4 (RHS4)%2C putative	2197
Tb427_02_v4	1037211	1037463	SNF2_q1_peak_167	28	1.35011	5.27351	2.89254	140	Tb427.02.5760	hypothetical protein%2C conserved	0
Tb427_02_v4	516283	516563	SNF2_q1_peak_150	18	1.34034	4.10898	1.82118	40	Tb427.02.2650	hypothetical protein%2C conserved	3529
Tb427_02_v4	147170	147478	SNF2_q1_peak_112	52	1.34014	7.72407	5.23359	142	Tb427.02.830	retrotransposon hot spot protein 1 (RHS1)%2C interrupted	2368
Tb427_02_v4	377191	377472	SNF2_q1_peak_143	14	1.33238	3.65327	1.41607	33	Tb427.02.1975	28S ribosomal RNA (LSU-beta)	0
Tb427_02_v4	377191	377472	SNF2_q1_peak_143	14	1.33238	3.65327	1.41607	33	Tb427.02.1986	M2 ribosomal RNA	0
Tb427_02_v4	549793	550126	SNF2_q1_peak_151	14	1.33238	3.65327	1.41607	153	Tb427.02.2860	hypothetical protein%2C conserved	0
Tb427_02_v4	618568	618890	SNF2_q1_peak_155	14	1.32066	3.70277	1.45985	273	Tb427.02.3330	hypothetical protein	210
Tb427_02_v4	619362	619697	SNF2_q1_peak_156	15	1.31168	3.78834	1.53656	292	Tb427.02.3340	hypothetical protein	41
Tb427_02_v4	168235	168561	SNF2_q1_peak_116	63	1.29895	8.8904	6.36825	168	Tb427.02.980	retrotransposon hot spot protein 5 (RHS5)%2C degenerate	0
Tb427_02_v4	8794	9491	SNF2_q1_peak_92	62	1.29459	8.73808	6.21976	274	Tb427.02.150	hypothetical protein	0
Tb427_02_v4	616901	617147	SNF2_q1_peak_154	27	1.28491	5.17095	2.7961	216	Tb427.02.3320	65 kDa invariant surface glycoprotein	0
Tb427_02_v4	308513	308732	SNF2_q1_peak_140	9	1.27848	3.08917	0.93729	89	Tb427.02.1600	hypothetical protein	825
Tb427_02_v4	40515	40793	SNF2_q1_peak_96	33	1.27847	5.8045	3.39276	25	Tb427.02.300	DNA-directed RNA polymerase%2C degenerate	2246
Tb427_02_v4	1024073	1024712	SNF2_q1_peak_164	13	1.26774	3.52631	1.30567	400	Tb427.02.5680	unspecified product	562
Tb427_02_v4	1121324	1121727	SNF2_q1_peak_171	20	1.26695	4.3638	2.05277	104	Tb427.02.6200	unspecified product	1592
Tb427_02_v4	219102	219442	SNF2_q1_peak_119	33	1.26564	5.71685	3.30971	138	Tb427.02.1200	DNA-directed RNA polymerase III subunit 2%2C degenerate	334
Tb427_02_v4	242826	243128	SNF2_q1_peak_124	36	1.25721	6.06312	3.63792	26	Tb427.02.1310	leucine-rich repeat protein (LRRP)%2C frameshift	2025
Tb427_02_v4	819088	819309	SNF2_q1_peak_158	8	1.2558	2.93531	0.8111	123	Tb427.02.4590	branched-chain amino acid aminotransferase%2C putative	0
Tb427_02_v4	272571	273041	SNF2_q1_peak_128	20	1.24687	4.37968	2.06597	153	Tb427.02.1380	leucine-rich repeat protein (LRRP)%2C putative	15236
Tb427_02_v4	5769	6081	SNF2_q1_peak_90	49	1.24598	7.42545	4.94464	195	Tb427.02.100	retrotransposon hot spot protein 1 (RHS1)%2C putative	1577
Tb427_02_v4	513882	514253	SNF2_q1_peak_148	8	1.24451	3.01551	0.875	355	Tb427.02.2590	hypothetical protein%2C conserved	2348
Tb427_02_v4	998016	998363	SNF2_q1_peak_162	5	1.24241	2.62695	0.57247	9	Tb427.02.5600	hypothetical protein%2C conserved	2531
Tb427_02_v4	114959	115531	SNF2_q1_peak_106	14	1.23661	3.7004	1.45783	7	Tb427.02.650	hypothetical protein	3328
Tb427_02_v4	997087	997499	SNF2_q1_peak_161	4	1.23423	2.47768	0.45887	315	Tb427.02.5540	hypothetical protein%2C conserved	2508
Tb427_02_v4	151774	152345	SNF2_q1_peak_114	40	1.23144	6.49306	4.0482	164	Tb427.02.900	hypothetical protein	25
Tb427_02_v4	298252	298473	SNF2_q1_peak_135	367	1.23081	39.5652	36.765	201	Tb427.02.1560	cyclophilin-type peptidyl-prolyl cis-trans isomerase%2C putative	6284
Tb427_02_v4	101085	101369	SNF2_q1_peak_103	32	1.2288	5.68351	3.27808	262	Tb427.02.510	retrotransposon hot spot protein 4 (RHS4)%2C putative	480
Tb427_02_v4	91664	91975	SNF2_q1_peak_101	23	1.21984	4.66848	2.33092	262	Tb427.02.480	retrotransposon hot spot protein 2 (RHS2)%2C degenerate	0
Tb427_02_v4	53167	53545	SNF2_q1_peak_97	33	1.21066	5.74647	3.33778	156	Tb427.02.370	retrotransposon hot spot protein 1 (RHS1)%2C putative	2233
Tb427_02_v4	1112018	1112519	SNF2_q1_peak_169	6	1.209	2.73161	0.65186	341	Tb427.02.6180	iron/ascorbate oxidoreductase family protein%2C putative	2464
Tb427_02_v4	311273	312208	SNF2_q1_peak_142	2	1.20067	2.18093	0.25074	223	Tb427.02.1680	cyclophilin-type peptidyl-prolyl cis-trans isomerase%2C putative	3566
Tb427_02_v4	1108861	1109151	SNF2_q1_peak_168	0	1.19241	1.84055	0.03039	119	Tb427.02.6150	unspecified product	93
Tb427_02_v4	4778	5100	SNF2_q1_peak_89	35	1.19059	5.94206	3.52304	42	Tb427.02.100	retrotransposon hot spot protein 1 (RHS1)%2C putative	586
Tb427_02_v4	214736	215126	SNF2_q1_peak_118	13	1.18939	3.58231	1.35508	349	Tb427.02.1200	DNA-directed RNA polymerase III subunit 2%2C degenerate	1813
Tb427_02_v4	596615	596908	SNF2_q1_peak_152	7	1.18587	2.82398	0.72271	148	Tb427.02.3270	65 kDa invariant surface glycoprotein	1388
Tb427_02_v4	230114	230451	SNF2_q1_peak_121	29	1.17914	5.37236	2.98501	76	Tb427.02.1250	hypothetical protein	0
Tb427_02_v4	127134	127409	SNF2_q1_peak_110	26	1.1776	5.05553	2.68836	268	Tb427.02.690	unspecified product	0
Tb427_02_v4	92246	92569	SNF2_q1_peak_102	11	1.17695	3.3868	1.18597	225	Tb427.02.480	retrotransposon hot spot protein 2 (RHS2)%2C degenerate	0
Tb427_02_v4	194735	195160	SNF2_q1_peak_117	11	1.17649	3.3394	1.14672	184	Tb427.02.1130	retrotransposon hot spot protein 3 (RHS3)%2C interrupted%2C degenerate	1207
Tb427_02_v4	19825	20058	SNF2_q1_peak_93	31	1.15787	5.49546	3.10079	32	Tb427.02.170	leucine-rich repeat protein 1 (LRRP1)%2C putative	3669
Tb427_02_v4	946967	947212	SNF2_q1_peak_159	2	1.14767	2.17417	0.24574	220	Tb427.02.5310	hypothetical protein%2C conserved	0
Tb427_02_v4	1115673	1115951	SNF2_q1_peak_170	2	1.13282	2.15065	0.22855	240	Tb427.02.6180	iron/ascorbate oxidoreductase family protein%2C putative	0
Tb427_02_v4	20853	21132	SNF2_q1_peak_94	5	1.11366	2.62502	0.5709	277	Tb427.02.220	retrotransposon hot spot protein 2 (RHS2)%2C interrupted%2C degenerate	2646
Tb427_02_v4	246771	247108	SNF2_q1_peak_125	0	1.09754	1.78437	0.00167	200	Tb427.02.1330	retrotransposon hot spot protein 6 (RHS6)%2C degenerate	0
Tb427_02_v4	235736	236144	SNF2_q1_peak_123	0	1.09605	1.83847	0.02916	294	Tb427.02.1290	hypothetical protein	209
Tb427_02_v4	22009	22255	SNF2_q1_peak_95	0	1.06722	1.85753	0.04203	0	Tb427.02.220	retrotransposon hot spot protein 2 (RHS2)%2C interrupted%2C degenerate	1523
Tb427_03_v4	900938	901676	SNF2_q1_peak_187	30034	25.5176	3007.24	3003.44	347	Tb427.03.3410	aspartyl aminopeptidase%2C putative	27529
Tb427_03_v4	937692	938560	SNF2_q1_peak_195	29541	25.2224	2957.96	2954.17	369	Tb427.03.3447	rRNA small subunit	20291
Tb427_03_v4	956076	956716	SNF2_q1_peak_196	27022	23.6961	2705.98	2702.23	367	Tb427.03.3447	rRNA small subunit	2135
Tb427_03_v4	974445	975084	SNF2_q1_peak_199	24176	21.9336	2421.35	2417.65	256	Tb427.03.3440	hypothetical protein%2C conserved	3785
Tb427_03_v4	919326	919960	SNF2_q1_peak_191	15191	16.0138	1522.67	1519.11	288	Tb427.03.3447	rRNA small subunit	38891
Tb427_03_v4	566046	567096	SNF2_q1_peak_177	1122	3.62822	115.24	112.233	480	Tb427.03.2140	transcription activator%2C putative	0
Tb427_03_v4	885283	892875	SNF2_q1_peak_185	6374	2.99858	640.767	637.41	5899	Tb427.03.3410	aspartyl aminopeptidase%2C putative	11874
Tb427_03_v4	1234331	1235403	SNF2_q1_peak_208	605	2.18148	63.4354	60.5509	765	Tb427.03.4393	tRNA Serine	0
Tb427_03_v4	1234331	1235403	SNF2_q1_peak_208	605	2.18148	63.4354	60.5509	765	Tb427.03.4396	tRNA Leucine	0
Tb427_03_v4	1234331	1235403	SNF2_q1_peak_208	605	2.18148	63.4354	60.5509	765	Tb427.03.4399	tRNA Serine	0
Tb427_03_v4	967315	968072	SNF2_q1_peak_197	202	2.03512	22.9799	20.2887	689	Tb427.03.3455	rRNA large subunit epsilon (M4)	138
Tb427_03_v4	929766	930034	SNF2_q1_peak_193	200	2.02108	22.689	20.0004	62	Tb427.03.3447	rRNA small subunit	28817
Tb427_03_v4	913534	914123	SNF2_q1_peak_189	137	1.84678	16.3461	13.7139	321	Tb427.03.3410	aspartyl aminopeptidase%2C putative	40125
Tb427_03_v4	976423	977149	SNF2_q1_peak_200	73	1.58372	9.91782	7.37307	282	Tb427.03.3440	hypothetical protein%2C conserved	1720
Tb427_03_v4	968641	969038	SNF2_q1_peak_198	94	1.5048	12.0687	9.48706	193	Tb427.03.3430	hypothetical protein%2C conserved	0
Tb427_03_v4	902775	903009	SNF2_q1_peak_188	42	1.4926	6.69781	4.24396	27	Tb427.03.3410	aspartyl aminopeptidase%2C putative	29366
Tb427_03_v4	932330	932732	SNF2_q1_peak_194	40	1.48417	6.5157	4.06957	297	Tb427.03.3447	rRNA small subunit	26119
Tb427_03_v4	587949	589069	SNF2_q1_peak_179	50	1.47628	7.57827	5.09263	429	Tb427.03.2270	hypothetical protein%2C conserved	0
Tb427_03_v4	921746	921974	SNF2_q1_peak_192	35	1.45887	5.98362	3.56223	92	Tb427.03.3447	rRNA small subunit	36877
Tb427_03_v4	1374208	1375204	SNF2_q1_peak_209	33	1.39835	5.72032	3.31299	521	Tb427.03.4890	ubiquinone biosynthesis protein COQ7 homolog%2C putative	0
Tb427_03_v4	139601	139934	SNF2_q1_peak_173	23	1.39141	4.67118	2.33212	268	Tb427.03.590	adenosine transporter%2C putative	7710
Tb427_03_v4	1112074	1112373	SNF2_q1_peak_202	20	1.37454	4.36774	2.05501	229	Tb427.03.3960	RNA-binding protein%2C putative	0
Tb427_03_v4	587060	587280	SNF2_q1_peak_178	23	1.36237	4.69976	2.35845	142	Tb427.03.2260	hypothetical protein%2C conserved	911
Tb427_03_v4	1604340	1604769	SNF2_q1_peak_211	40	1.35274	6.50657	4.06121	154	Tb427.03.5780	hypothetical protein	14869
Tb427_03_v4	1081883	1082123	SNF2_q1_peak_201	15	1.34214	3.84664	1.58705	41	Tb427.03.3880	hypothetical protein%2C conserved	0
Tb427_03_v4	383781	384018	SNF2_q1_peak_176	20	1.33789	4.37198	2.05889	89	Tb427.03.1490	leucine-rich repeat protein (LRRP)%2C putative	0
Tb427_03_v4	1593277	1593549	SNF2_q1_peak_210	18	1.33738	4.15096	1.8594	132	Tb427.03.5660	UDP-Gal or UDP-GlcNAc-dependent glycosyltransferase%2C putative	10193
Tb427_03_v4	842746	843204	SNF2_q1_peak_184	14	1.32926	3.66088	1.42281	323	Tb427.03.3270	ATP-dependent phosphofructokinase	0
Tb427_03_v4	842188	842431	SNF2_q1_peak_183	16	1.32452	3.94446	1.6734	144	Tb427.03.3270	ATP-dependent phosphofructokinase	0
Tb427_03_v4	1230407	1231213	SNF2_q1_peak_206	19	1.31716	4.22828	1.9287	381	Tb427.03.4390	dihydrolipoamide dehydrogenase%2C putative	0
Tb427_03_v4	1221293	1221605	SNF2_q1_peak_205	10	1.29936	3.1669	1.00098	67	Tb427.03.4340	diphthamide synthesis protein%2C putative	0
Tb427_03_v4	709463	709729	SNF2_q1_peak_181	11	1.29455	3.31863	1.12903	105	Tb427.03.2760	hypothetical protein%2C conserved	0
Tb427_03_v4	1179907	1180255	SNF2_q1_peak_204	9	1.29214	3.0707	0.92184	33	Tb427.03.4200	hypothetical protein%2C conserved	0
Tb427_03_v4	204144	204496	SNF2_q1_peak_174	9	1.26846	3.04798	0.9024	276	Tb427.03.860	acyl carrier protein%2C mitochondrial precursor%2C putative	1662
Tb427_03_v4	204984	205921	SNF2_q1_peak_175	10	1.26748	3.20531	1.03388	22	Tb427.03.870	hypothetical protein%2C conserved	882
Tb427_03_v4	643249	643678	SNF2_q1_peak_180	23	1.23381	4.69565	2.35471	69	Tb427.03.2580	hypothetical protein%2C conserved	2511
Tb427_03_v4	914621	914854	SNF2_q1_peak_190	7	1.22045	2.86405	0.75541	219	Tb427.03.3410	aspartyl aminopeptidase%2C putative	41212
Tb427_03_v4	1129284	1129809	SNF2_q1_peak_203	3	1.21367	2.31925	0.34182	198	Tb427.03.4020	phosphatidylinositol 4-kinase alpha%2C putative	0
Tb427_03_v4	795568	795857	SNF2_q1_peak_182	1	1.20352	2.01928	0.13967	241	Tb427.03.3090	helicase%2C putative	0
Tb427_03_v4	1233843	1234076	SNF2_q1_peak_207	4	1.19903	2.43182	0.42299	187	Tb427.03.4393	tRNA Serine	594
Tb427_03_v4	900303	900645	SNF2_q1_peak_186	4	1.16087	2.41166	0.41194	144	Tb427.03.3410	aspartyl aminopeptidase%2C putative	26894
Tb427_04_v4	905838	906270	SNF2_q1_peak_235	27709	23.0135	2774.72	2770.96	182	Tb427.04.3510	DNA-directed RNA polymerase subunit%2C putative	0
Tb427_04_v4	903860	904290	SNF2_q1_peak_234	18449	18.0022	1848.52	1844.9	219	Tb427.04.3490	DNA-directed RNA polymerase subunit%2C putative	0
Tb427_04_v4	843079	843652	SNF2_q1_peak_232	879	2.59016	90.8812	87.9283	298	Tb427.04.3193	tRNA Valine	0
Tb427_04_v4	843079	843652	SNF2_q1_peak_232	879	2.59016	90.8812	87.9283	298	Tb427.04.3196	tRNA Leucine	0
Tb427_04_v4	843079	843652	SNF2_q1_peak_232	879	2.59016	90.8812	87.9283	298	Tb427.04.3199	tRNA Methionine	0
Tb427_04_v4	860341	862030	SNF2_q1_peak_233	765	2.49641	79.4689	76.5435	1181	Tb427.04.3292	tRNA Glutamic acid	0
Tb427_04_v4	860341	862030	SNF2_q1_peak_233	765	2.49641	79.4689	76.5435	1181	Tb427.04.3294	tRNA Methionine	0
Tb427_04_v4	860341	862030	SNF2_q1_peak_233	765	2.49641	79.4689	76.5435	1181	Tb427.04.3296	tRNA Serine	0
Tb427_04_v4	860341	862030	SNF2_q1_peak_233	765	2.49641	79.4689	76.5435	1181	Tb427.04.3298	tRNA Valine	0
Tb427_04_v4	325866	326615	SNF2_q1_peak_222	841	2.47639	87.0705	84.1266	427	Tb427.04.1213	small nuclear RNA	0
Tb427_04_v4	325866	326615	SNF2_q1_peak_222	841	2.47639	87.0705	84.1266	427	Tb427.04.1216	tRNA Threonine	0
Tb427_04_v4	325866	326615	SNF2_q1_peak_222	841	2.47639	87.0705	84.1266	427	Tb427.04.1219	tRNA Tyrosine	0
Tb427_04_v4	1287750	1288260	SNF2_q1_peak_246	274	1.89585	30.2198	27.4763	256	Tb427.04.4663:scRNA	tRNA Selenocysteine	0
Tb427_04_v4	1287750	1288260	SNF2_q1_peak_246	274	1.89585	30.2198	27.4763	256	Tb427.04.4666	tRNA Valine	0
Tb427_04_v4	954920	958207	SNF2_q1_peak_238	10483	1.87372	1051.77	1048.3	3148	Tb427.04.3740	flagellar attachment zone protein	9288
Tb427_04_v4	9972	10285	SNF2_q1_peak_213	172	1.87195	19.8643	17.2001	175	Tb427.04.120	hypothetical protein	2111
Tb427_04_v4	524468	524846	SNF2_q1_peak_226	173	1.69505	19.9974	17.3321	155	Tb427.04.2070	antigenic protein%2C putative	0
Tb427_04_v4	948872	949708	SNF2_q1_peak_237	82	1.57561	10.8059	8.24404	720	Tb427.04.3740	flagellar attachment zone protein	3240
Tb427_04_v4	8455	9162	SNF2_q1_peak_212	59	1.50022	8.41944	5.9094	356	Tb427.04.120	hypothetical protein	3234
Tb427_04_v4	541792	542911	SNF2_q1_peak_228	56	1.49674	8.14877	5.64582	182	Tb427.04.2090	hypothetical protein	370
Tb427_04_v4	317393	318395	SNF2_q1_peak_221	84	1.49232	10.9667	8.40193	810	Tb427.04.1195	tRNA Proline	0
Tb427_04_v4	40907	41145	SNF2_q1_peak_216	57	1.48874	8.22097	5.71603	178	Tb427.04.220	retrotransposon hot spot protein 2 (RHS2)%2C interrupted%2C degenerate	0
Tb427_04_v4	281737	281970	SNF2_q1_peak_218	27	1.41671	5.14498	2.77176	95	Tb427.04.1050	hypothetical protein%2C conserved	0
Tb427_04_v4	24123	24367	SNF2_q1_peak_214	48	1.41357	7.34269	4.86449	14	Tb427.04.160	leucine-rich repeat protein 1 (LRRP1)%2C frameshift	1043
Tb427_04_v4	1195561	1195891	SNF2_q1_peak_243	52	1.40955	7.78731	5.29506	203	Tb427.04.4460	adenylyl cyclase	0
Tb427_04_v4	1285875	1286340	SNF2_q1_peak_245	34	1.402	5.81418	3.40146	209	Tb427.04.4663:scRNA	tRNA Selenocysteine	1561
Tb427_04_v4	306858	307310	SNF2_q1_peak_219	23	1.39141	4.67118	2.33212	75	Tb427.04.1160	hypothetical protein%2C conserved	0
Tb427_04_v4	1396755	1397029	SNF2_q1_peak_250	28	1.38642	5.27247	2.89156	136	Tb427.04.5090	hypothetical protein	0
Tb427_04_v4	525635	526061	SNF2_q1_peak_227	31	1.35178	5.51345	3.11764	182	Tb427.04.2070	antigenic protein%2C putative	0
Tb427_04_v4	34811	35119	SNF2_q1_peak_215	73	1.35057	9.92993	7.3847	157	Tb427.04.200	retrotransposon hot spot protein 1 (RHS1)%2C putative	0
Tb427_04_v4	939794	940056	SNF2_q1_peak_236	17	1.34497	4.07218	1.78921	81	Tb427.04.3730	hypothetical protein%2C conserved	0
Tb427_04_v4	521209	521778	SNF2_q1_peak_225	36	1.34401	6.12049	3.69273	446	Tb427.04.2070	antigenic protein%2C putative	0
Tb427_04_v4	75761	76251	SNF2_q1_peak_217	19	1.32873	4.2662	1.96328	160	Tb427.04.300	retrotransposon hot spot protein 3 (RHS3)%2C putative	560
Tb427_04_v4	1284742	1285252	SNF2_q1_peak_244	14	1.31695	3.69576	1.45373	60	Tb427.04.4663:scRNA	tRNA Selenocysteine	2649
Tb427_04_v4	1472186	1472603	SNF2_q1_peak_252	11	1.31551	3.38535	1.18469	359	Tb427.04.5390	unspecified product	4818
Tb427_04_v4	1178457	1178978	SNF2_q1_peak_242	15	1.30826	3.82622	1.56871	147	Tb427.04.4430	adenylyl cyclase	0
Tb427_04_v4	720315	720624	SNF2_q1_peak_230	9	1.28966	3.13627	0.9747	286	Tb427.04.2730	kinesin%2C putative	0
Tb427_04_v4	494663	494903	SNF2_q1_peak_223	5	1.26492	2.64392	0.58128	57	Tb427.04.1950	NADPH--cytochrome p450 reductase%2C putative	0
Tb427_04_v4	989523	989754	SNF2_q1_peak_240	6	1.26083	2.78449	0.69028	89	Tb427.04.3780	hypothetical protein%2C conserved	0
Tb427_04_v4	754096	754549	SNF2_q1_peak_231	6	1.2538	2.66854	0.60109	80	Tb427.04.2850	hypothetical protein%2C conserved	0
Tb427_04_v4	968392	969267	SNF2_q1_peak_239	9	1.24355	3.06294	0.91512	796	Tb427.04.3750	receptor-type adenylate cyclase GRESAG 4%2C putative	4539
Tb427_04_v4	692311	692537	SNF2_q1_peak_229	3	1.23738	2.31389	0.33779	17	Tb427.04.2600	hypothetical protein%2C conserved	0
Tb427_04_v4	1450558	1450790	SNF2_q1_peak_251	2	1.22872	2.20374	0.26107	118	Tb427.04.5330	hypothetical protein	0
Tb427_04_v4	995277	995631	SNF2_q1_peak_241	4	1.22793	2.43463	0.42508	310	Tb427.04.3810	DNA-directed RNA polymerase II subunit 2%2C putative	0
Tb427_04_v4	1379211	1379457	SNF2_q1_peak_247	1	1.22275	2.09854	0.19005	233	Tb427.04.5020	unspecified product	0
Tb427_04_v4	1393526	1393751	SNF2_q1_peak_248	1	1.20821	2.07408	0.17946	218	Tb427.04.5080	hypothetical protein%2C conserved	307
Tb427_04_v4	312546	312802	SNF2_q1_peak_220	0	1.18857	1.83456	0.02639	28	Tb427.04.1190	hypothetical protein%2C conserved	0
Tb427_04_v4	1395028	1395440	SNF2_q1_peak_249	1	1.17838	1.9547	0.10134	405	Tb427.04.5080	hypothetical protein%2C conserved	582
Tb427_04_v4	519758	520549	SNF2_q1_peak_224	4	1.15368	2.4182	0.41219	153	Tb427.04.2070	antigenic protein%2C putative	0
Tb427_05_v4	198379	200023	SNF2_q1_peak_266	7600	1.95914	763.436	760.048	211	Tb427.05.610	acidic phosphatase%2C putative	3710
Tb427_05_v4	186848	187639	SNF2_q1_peak_265	84	1.56847	10.9759	8.41104	423	Tb427.05.600	hypothetical protein%2C conserved	1649
Tb427_05_v4	1385040	1385404	SNF2_q1_peak_301	66	1.56257	9.17267	6.64381	310	Tb427.05.4640	unspecified product	503
Tb427_05_v4	874991	875413	SNF2_q1_peak_287	81	1.55009	10.6836	8.12371	225	Tb427.05.2765	tRNA Glutamic acid	137
Tb427_05_v4	138462	138926	SNF2_q1_peak_262	57	1.52064	8.27093	5.76446	253	Tb427.05.445	tRNA Arginine	0
Tb427_05_v4	500326	500900	SNF2_q1_peak_282	58	1.50918	8.32609	5.81836	330	Tb427.05.1580	hypothetical protein%2C conserved	1627
Tb427_05_v4	919469	919737	SNF2_q1_peak_289	50	1.50911	7.49516	5.01181	130	Tb427.05.2900	histone deacetylase 4	3268
Tb427_05_v4	454162	454430	SNF2_q1_peak_279	52	1.48597	7.72547	5.23494	149	Tb427.05.1420	hypothetical protein	41
Tb427_05_v4	1100521	1101047	SNF2_q1_peak_293	36	1.42683	6.04996	3.6254	381	Tb427.05.3500	hypothetical protein%2C conserved	1350
Tb427_05_v4	375619	375837	SNF2_q1_peak_276	26	1.40452	4.97164	2.61049	143	Tb427.05.1120	hypothetical protein%2C conserved	0
Tb427_05_v4	95492	96910	SNF2_q1_peak_255	28	1.37614	5.27367	2.89268	128	Tb427.05.340	expression site-associated gene 5 (ESAG5) protein%2C putative	1039
Tb427_05_v4	320163	320831	SNF2_q1_peak_273	27	1.37433	5.11519	2.74442	66	Tb427.05.950	thioredoxin-like protein	441
Tb427_05_v4	27924	28274	SNF2_q1_peak_253	32	1.36861	5.65718	3.25317	205	Tb427.05.150	hypothetical protein%2C conserved	955
Tb427_05_v4	1101658	1102484	SNF2_q1_peak_294	24	1.36342	4.83704	2.48485	249	Tb427.05.3510	structural maintenance of chromosome 3 %2C putative	545
Tb427_05_v4	214733	215055	SNF2_q1_peak_271	30	1.36207	5.46194	3.06966	201	Tb427.05.630	acidic phosphatase%2C putative	4044
Tb427_05_v4	126345	127001	SNF2_q1_peak_261	24	1.3589	4.75697	2.41129	409	Tb427.05.400	75 kDa invariant surface glycoprotein%2C putative	899
Tb427_05_v4	207797	208058	SNF2_q1_peak_268	21	1.35601	4.41719	2.10022	132	Tb427.05.620	hypothetical protein	0
Tb427_05_v4	117595	118677	SNF2_q1_peak_260	22	1.35516	4.55679	2.22746	537	Tb427.05.390	75 kDa invariant surface glycoprotein%2C putative	3043
Tb427_05_v4	206728	207170	SNF2_q1_peak_267	17	1.33487	4.02264	1.74431	215	Tb427.05.620	hypothetical protein	0
Tb427_05_v4	447475	447768	SNF2_q1_peak_277	15	1.33289	3.78279	1.53164	214	Tb427.05.1390	64 kDa invariant surface glycoprotein	1146
Tb427_05_v4	236358	237182	SNF2_q1_peak_272	23	1.3123	4.66981	2.33212	388	Tb427tmp.30F7.410	hypothetical protein	47
Tb427_05_v4	898110	898348	SNF2_q1_peak_288	9	1.29882	3.15959	0.99489	114	Tb427.05.2850	radial spoke protein RSP2%2C putative	0
Tb427_05_v4	483694	484196	SNF2_q1_peak_281	9	1.29865	3.12776	0.96746	30	Tb427.05.1530	hypothetical protein%2C conserved	0
Tb427_05_v4	1318371	1318592	SNF2_q1_peak_299	10	1.29864	3.21623	1.04325	128	Tb427.05.4460	major vault protein%2C putative	0
Tb427_05_v4	208318	208779	SNF2_q1_peak_269	12	1.29361	3.41915	1.21416	317	Tb427.05.620	hypothetical protein	142
Tb427_05_v4	351293	351699	SNF2_q1_peak_274	8	1.28626	2.96557	0.8363	346	Tb427.05.1080	RNA-binding protein%2C putative	0
Tb427_05_v4	501586	501950	SNF2_q1_peak_283	14	1.28515	3.68519	1.44442	74	Tb427.05.1580	hypothetical protein%2C conserved	2887
Tb427_05_v4	100263	100580	SNF2_q1_peak_257	14	1.28425	3.65642	1.41889	62	Tb427.05.340	expression site-associated gene 5 (ESAG5) protein%2C putative	852
Tb427_05_v4	1272852	1273135	SNF2_q1_peak_297	27	1.26595	5.10695	2.73666	249	Tb427.05.4190	histone H4%2C putative	0
Tb427_05_v4	922069	922412	SNF2_q1_peak_291	8	1.26587	3.01059	0.87096	26	Tb427.05.2910	hypothetical protein%2C conserved	1469
Tb427_05_v4	146131	146361	SNF2_q1_peak_263	6	1.26474	2.76383	0.6735	88	Tb427.05.470	monocarboxylate transporter-like protein	0
Tb427_05_v4	113850	114351	SNF2_q1_peak_258	6	1.2608	2.73656	0.65573	138	Tb427.05.380	75 kDa invariant surface glycoprotein%2C putative	992
Tb427_05_v4	162521	162767	SNF2_q1_peak_264	4	1.25648	2.52953	0.49467	100	Tb427.05.510	hypothetical protein%2C conserved	0
Tb427_05_v4	1239901	1240148	SNF2_q1_peak_296	4	1.24994	2.50716	0.48201	15	Tb427.05.4010	hypothetical protein	0
Tb427_05_v4	690263	691455	SNF2_q1_peak_285	11	1.24886	3.33307	1.14156	129	Tb427.05.2160	hypothetical protein%2C conserved	0
Tb427_05_v4	1220876	1221100	SNF2_q1_peak_295	4	1.24805	2.41779	0.41194	69	Tb427.05.3930	hypothetical protein%2C conserved	0
Tb427_05_v4	559533	559759	SNF2_q1_peak_284	16	1.24665	3.95725	1.68511	140	Tb427.05.1790	hypothetical protein%2C conserved	0
Tb427_05_v4	921197	921440	SNF2_q1_peak_290	9	1.24663	3.07047	0.92164	129	Tb427.05.2910	hypothetical protein%2C conserved	2441
Tb427_05_v4	969458	969714	SNF2_q1_peak_292	4	1.24587	2.41393	0.41194	224	Tb427.05.3110	hypothetical protein%2C conserved	0
Tb427_05_v4	450362	450614	SNF2_q1_peak_278	30	1.23667	5.46763	3.07499	100	Tb427.05.1400	hypothetical protein	43
Tb427_05_v4	89837	90055	SNF2_q1_peak_254	12	1.23583	3.47923	1.26671	23	Tb427.05.330	adenylyl cyclase%2C putative	664
Tb427_05_v4	1283404	1283728	SNF2_q1_peak_298	3	1.2352	2.31892	0.34156	19	Tb427.05.4290	hypothetical protein%2C conserved	0
Tb427_05_v4	1337271	1337886	SNF2_q1_peak_300	4	1.21758	2.39766	0.4024	544	Tb427.05.4540	adenylyl cyclase%2C putative	3981
Tb427_05_v4	213934	214196	SNF2_q1_peak_270	6	1.21657	2.679	0.60936	177	Tb427.05.630	acidic phosphatase%2C putative	3245
Tb427_05_v4	97776	98118	SNF2_q1_peak_256	2	1.20171	2.15542	0.23214	315	Tb427.05.340	expression site-associated gene 5 (ESAG5) protein%2C putative	0
Tb427_05_v4	769987	770255	SNF2_q1_peak_286	0	1.188	1.79991	0.00537	267	Tb427.05.2410	kinesin%2C putative	0
Tb427_05_v4	116949	117203	SNF2_q1_peak_259	0	1.18665	1.79236	0.00537	252	Tb427.05.380	75 kDa invariant surface glycoprotein%2C putative	4091
Tb427_05_v4	374617	374876	SNF2_q1_peak_275	2	1.18517	2.15083	0.22871	242	Tb427.05.1120	hypothetical protein%2C conserved	0
Tb427_05_v4	1477204	1477537	SNF2_q1_peak_302	0	1.15184	1.90685	0.06809	2	Tb427.05.4930	variant surface glycoprotein%2C point mutation	4697
Tb427_05_v4	456558	456827	SNF2_q1_peak_280	4	1.14894	2.39499	0.40031	141	Tb427.05.1440	hypothetical protein	0
Tb427_06_v4	225719	226081	SNF2_q1_peak_330	125515	73.4494	12555.5	12551.6	198	Tb427.06.510	GPEET2 procyclin precursor	0
Tb427_06_v4	218315	218665	SNF2_q1_peak_329	21718	20.3736	2175.47	2171.8	113	Tb427.06.480	unspecified product	7
Tb427_06_v4	210896	211241	SNF2_q1_peak_328	5200	8.20508	523.317	520.002	108	Tb427.06.450	unspecified product	12
Tb427_06_v4	59448	62238	SNF2_q1_peak_314	2304	1.89624	233.607	230.489	2663	Tb427.06.187	rRNA large subunit alpha	5533
Tb427_06_v4	49966	50359	SNF2_q1_peak_312	130	1.82589	15.7068	13.0807	317	Tb427.06.184	rRNA large subunit beta	736
Tb427_06_v4	62717	64614	SNF2_q1_peak_315	1278	1.70157	130.863	127.837	326	Tb427.06.190	receptor-type adenylate cyclase GRESAG 4%2C putative	7799
Tb427_06_v4	146144	146724	SNF2_q1_peak_326	81	1.63018	10.7506	8.18967	376	Tb427.06.310	receptor-type adenylate cyclase GRESAG 4%2C putative	4490
Tb427_06_v4	84475	84804	SNF2_q1_peak_319	59	1.53243	8.41625	5.9063	139	Tb427.06.200	receptor-type adenylate cyclase GRESAG 4%2C putative	1120
Tb427_06_v4	477486	478476	SNF2_q1_peak_337	46	1.49135	7.14861	4.67741	572	Tb427.06.1290	hypothetical protein%2C conserved	1584
Tb427_06_v4	1488306	1488539	SNF2_q1_peak_357	94	1.47411	11.995	9.41437	161	Tb427.06.5380	variant surface glycoprotein%2C truncated	1309
Tb427_06_v4	1279916	1280534	SNF2_q1_peak_353	53	1.47197	7.8697	5.37455	114	Tb427.06.4580	hypothetical protein%2C conserved	1257
Tb427_06_v4	104692	105297	SNF2_q1_peak_321	56	1.463	8.12515	5.62281	229	Tb427.06.210	leucine-rich repeat protein 1 (LRRP1)%2C degenerate	6197
Tb427_06_v4	689151	690003	SNF2_q1_peak_345	38	1.45667	6.31345	3.87681	96	Tb427.06.2160	hypothetical protein%2C conserved	365
Tb427_06_v4	105726	106536	SNF2_q1_peak_322	52	1.45345	7.78526	5.29308	604	Tb427.06.220	purine nucleoside transporter	5594
Tb427_06_v4	100133	100600	SNF2_q1_peak_320	42	1.44025	6.65299	4.20154	339	Tb427.06.210	leucine-rich repeat protein 1 (LRRP1)%2C degenerate	1638
Tb427_06_v4	478733	479212	SNF2_q1_peak_338	36	1.41193	6.03294	3.60919	298	Tb427.06.1290	hypothetical protein%2C conserved	2831
Tb427_06_v4	147261	147790	SNF2_q1_peak_327	26	1.39851	5.03589	2.66983	412	Tb427.06.310	receptor-type adenylate cyclase GRESAG 4%2C putative	3424
Tb427_06_v4	25025	25248	SNF2_q1_peak_307	103	1.3926	12.9474	10.3533	197	Tb427.06.160	retrotransposon hot spot protein 1 (RHS1)%2C putative	1989
Tb427_06_v4	312245	312993	SNF2_q1_peak_332	28	1.36726	5.20752	2.83056	307	Tb427.06.760	receptor-type adenylate cyclase GRESAG 4%2C putative	3374
Tb427_06_v4	1080738	1081018	SNF2_q1_peak_352	18	1.36201	4.17834	1.88441	134	Tb427.06.3620	zinc finger protein%2C putative	0
Tb427_06_v4	1284570	1284890	SNF2_q1_peak_354	26	1.35258	5.0044	2.64034	154	Tb427.06.4590	glutamyl-tRNA synthetase%2C putative	1183
Tb427_06_v4	144200	144507	SNF2_q1_peak_325	22	1.34936	4.62634	2.29189	133	Tb427.06.300	receptor-type adenylate cyclase GRESAG 4%2C putative	2762
Tb427_06_v4	74744	75058	SNF2_q1_peak_316	18	1.33998	4.15721	1.8651	125	Tb427.06.190	receptor-type adenylate cyclase GRESAG 4%2C putative	0
Tb427_06_v4	685516	686097	SNF2_q1_peak_343	17	1.33919	3.98341	1.70878	290	Tb427.06.2150	cell division cycle protein 16 homolog%2C putative	0
Tb427_06_v4	481074	481379	SNF2_q1_peak_339	20	1.32739	4.3442	2.03474	143	Tb427tmp.3A7.960	hypothetical protein	3222
Tb427_06_v4	539726	540005	SNF2_q1_peak_342	12	1.32394	3.51802	1.29836	103	Tb427.06.1550	hypothetical protein%2C conserved	0
Tb427_06_v4	80144	80908	SNF2_q1_peak_318	29	1.32272	5.35508	2.96866	271	Tb427.06.190	receptor-type adenylate cyclase GRESAG 4%2C putative	4097
Tb427_06_v4	38272	38652	SNF2_q1_peak_309	17	1.31621	4.03631	1.75673	167	Tb427.06.180	receptor-type adenylate cyclase GRESAG 4%2C putative	3288
Tb427_06_v4	415155	415700	SNF2_q1_peak_333	22	1.31193	4.55422	2.22509	283	Tb427.06.1010	cysteine peptidase%2C Clan CA%2C family C1%2C Cathepsin L-like	0
Tb427_06_v4	415155	415700	SNF2_q1_peak_333	22	1.31193	4.55422	2.22509	283	Tb427.06.1020	cysteine peptidase%2C Clan CA%2C family C1%2C Cathepsin L-like	0
Tb427_06_v4	416288	416590	SNF2_q1_peak_334	68	1.28549	9.34848	6.81586	144	Tb427.06.1020	cysteine peptidase%2C Clan CA%2C family C1%2C Cathepsin L-like	0
Tb427_06_v4	119811	120044	SNF2_q1_peak_324	27	1.28227	5.15561	2.78171	65	Tb427.06.260	hypothetical protein	352
Tb427_06_v4	881688	881998	SNF2_q1_peak_347	7	1.28178	2.8806	0.76541	17	Tb427.06.2950	hypothetical protein	0
Tb427_06_v4	39760	40450	SNF2_q1_peak_310	15	1.27331	3.79905	1.5444	12	Tb427.06.180	receptor-type adenylate cyclase GRESAG 4%2C putative	1490
Tb427_06_v4	485160	485619	SNF2_q1_peak_340	11	1.26403	3.29553	1.10881	242	Tb427tmp.3A7.960	hypothetical protein	0
Tb427_06_v4	1329484	1329858	SNF2_q1_peak_355	4	1.25648	2.52953	0.49467	328	Tb427.06.4770	hypothetical protein%2C conserved	0
Tb427_06_v4	443729	444020	SNF2_q1_peak_335	4	1.25447	2.51687	0.48985	0	Tb427.06.1130	hypothetical protein%2C conserved	0
Tb427_06_v4	686322	686806	SNF2_q1_peak_344	5	1.24967	2.65914	0.59358	70	Tb427.06.2150	cell division cycle protein 16 homolog%2C putative	35
Tb427_06_v4	1000018	1000257	SNF2_q1_peak_348	9	1.24663	3.14511	0.98235	16	Tb427.06.3400	hypothetical protein%2C conserved	3196
Tb427_06_v4	690926	691144	SNF2_q1_peak_346	5	1.24438	2.54664	0.50845	114	Tb427.06.2160	hypothetical protein%2C conserved	0
Tb427_06_v4	1014113	1014407	SNF2_q1_peak_350	3	1.23817	2.30236	0.33371	240	Tb427.06.3430	protein kinase%2C putative	0
Tb427_06_v4	509636	509873	SNF2_q1_peak_341	3	1.23815	2.37452	0.38435	11	Tb427.06.1430	hypothetical protein%2C conserved	0
Tb427_06_v4	1045902	1046190	SNF2_q1_peak_351	3	1.23192	2.28011	0.31849	50	Tb427.06.3510	tRNA modification enzyme%2C putative	0
Tb427_06_v4	36756	37557	SNF2_q1_peak_308	6	1.22353	2.75282	0.66895	546	Tb427.06.180	receptor-type adenylate cyclase GRESAG 4%2C putative	4383
Tb427_06_v4	462175	462547	SNF2_q1_peak_336	1	1.22275	2.09854	0.19005	236	Tb427.06.1210	hypothetical protein%2C conserved	0
Tb427_06_v4	19191	19632	SNF2_q1_peak_305	23	1.22231	4.65749	2.32085	130	Tb427.06.160	retrotransposon hot spot protein 1 (RHS1)%2C putative	1369
Tb427_06_v4	9214	9471	SNF2_q1_peak_304	5	1.22186	2.6548	0.59002	4	Tb427.06.130	leucine-rich repeat protein 1 (LRRP1)%2C frameshift	1062
Tb427_06_v4	1007236	1007522	SNF2_q1_peak_349	3	1.22157	2.34273	0.35986	6	Tb427.06.3410	hypothetical protein%2C conserved	363
Tb427_06_v4	79357	79680	SNF2_q1_peak_317	7	1.21957	2.80556	0.70763	141	Tb427.06.190	receptor-type adenylate cyclase GRESAG 4%2C putative	3310
Tb427_06_v4	310507	310747	SNF2_q1_peak_331	2	1.21838	2.23041	0.28093	7	Tb427.06.750	kinetoplastid-specific phospho-protein phosphatase%2C putative	1700
Tb427_06_v4	1424295	1424741	SNF2_q1_peak_356	12	1.21179	3.42411	1.2184	47	Tb427.06.5160	retrotransposon hot spot protein 3 (RHS3)%2C point mutation	434
Tb427_06_v4	1507374	1507643	SNF2_q1_peak_358	0	1.19151	1.86728	0.04867	181	Tb427.06.5420	variant surface glycoprotein%2C degenerate	5588
Tb427_06_v4	643	882	SNF2_q1_peak_303	3	1.18717	2.30142	0.33371	1	Tb427.06.100	receptor-type adenylate cyclase GRESAG 4%2C degenerate	82
Tb427_06_v4	54538	54834	SNF2_q1_peak_313	3	1.17182	2.30746	0.33371	3	Tb427.06.187	rRNA large subunit alpha	623
Tb427_06_v4	41339	41610	SNF2_q1_peak_311	1	1.16985	1.96924	0.11153	242	Tb427.06.180	receptor-type adenylate cyclase GRESAG 4%2C putative	330
Tb427_06_v4	20150	20381	SNF2_q1_peak_306	16	1.15569	3.93568	1.66557	201	Tb427.06.160	retrotransposon hot spot protein 1 (RHS1)%2C putative	620
Tb427_06_v4	118510	118987	SNF2_q1_peak_323	0	1.11908	1.92034	0.07722	234	Tb427.06.250	hypothetical protein	0
Tb427_07_v4	1949247	1949884	SNF2_q1_peak_411	27201	23.8057	2723.91	2720.16	367	Tb427.07.6881	18S ribosomal RNA	2194
Tb427_07_v4	232243	233367	SNF2_q1_peak_365	3052	4.89488	308.408	305.224	416	Tb427.07.930	hypothetical protein%2C conserved	2861
Tb427_07_v4	1019375	1019950	SNF2_q1_peak_377	900	3.14663	93.0033	90.0452	463	Tb427.07.3890	hypothetical protein%2C conserved	49
Tb427_07_v4	1890513	1891986	SNF2_q1_peak_397	1236	2.70654	126.718	123.696	1087	Tb427.07.6821	tRNA Alanine	0
Tb427_07_v4	1890513	1891986	SNF2_q1_peak_397	1236	2.70654	126.718	123.696	1087	Tb427.07.6822	tRNA Serine	0
Tb427_07_v4	1890513	1891986	SNF2_q1_peak_397	1236	2.70654	126.718	123.696	1087	Tb427.07.6823	tRNA Aspartic acid	0
Tb427_07_v4	33063	34367	SNF2_q1_peak_360	475	2.53774	50.4442	47.5968	954	Tb427.07.190	metallo- peptidase%2C Clan MA(E) Family M3%2C putative	285
Tb427_07_v4	1894731	1895762	SNF2_q1_peak_398	422	2.16472	45.0894	42.2613	474	Tb427.07.6824	tRNA Aspartic acid	0
Tb427_07_v4	1894731	1895762	SNF2_q1_peak_398	422	2.16472	45.0894	42.2613	474	Tb427.07.6825	tRNA Serine	0
Tb427_07_v4	1894731	1895762	SNF2_q1_peak_398	422	2.16472	45.0894	42.2613	474	Tb427.07.6826	tRNA Alanine	0
Tb427_07_v4	1787755	1788077	SNF2_q1_peak_392	783	2.15206	81.2669	78.337	221	Tb427.07.6540	variant surface glycoprotein (VSG%2C atypical)%2C putative	3998
Tb427_07_v4	1925493	1927902	SNF2_q1_peak_406	405	1.87635	43.4201	40.5993	960	Tb427.07.6860	expression site-associated gene 5 (ESAG5) protein%2C putative	2783
Tb427_07_v4	1938136	1938917	SNF2_q1_peak_408	2612	1.71068	264.38	261.236	552	Tb427.07.6863	M2 ribosomal RNA	2088
Tb427_07_v4	1819304	1819563	SNF2_q1_peak_396	79	1.64769	10.4849	7.92867	93	Tb427.07.6640	hypothetical protein%2C conserved	0
Tb427_07_v4	2202963	2203181	SNF2_q1_peak_423	197	1.63796	22.421	19.7348	80	Tb427.07.7540	leucine-rich repeat protein 1 (LRRP1)%2C degenerate	0
Tb427_07_v4	1244539	1245323	SNF2_q1_peak_382	89	1.60752	11.5313	8.95769	290	Tb427.07.4680	hypothetical protein%2C conserved	0
Tb427_07_v4	712260	712624	SNF2_q1_peak_374	78	1.57664	10.3549	7.80139	191	Tb427.07.2730	hypothetical protein%2C conserved	518
Tb427_07_v4	300880	301468	SNF2_q1_peak_369	60	1.52438	8.59311	6.07864	295	Tb427.07.1175	tRNA Glycine	0
Tb427_07_v4	300880	301468	SNF2_q1_peak_369	60	1.52438	8.59311	6.07864	295	Tb427.07.1180	RNA-binding protein%2C putative	0
Tb427_07_v4	898385	898933	SNF2_q1_peak_375	65	1.52369	9.09584	6.56859	424	Tb427.07.3480	hypothetical protein	1031
Tb427_07_v4	1911605	1912690	SNF2_q1_peak_404	188	1.51757	21.5718	18.8925	252	Tb427.07.6845	tRNA Lysine	0
Tb427_07_v4	1315645	1316936	SNF2_q1_peak_385	57	1.51017	8.21499	5.71024	788	Tb427.07.4970	glutamine synthetase%2C putative	1815
Tb427_07_v4	1654057	1654315	SNF2_q1_peak_388	69	1.48877	9.46387	6.92873	149	Tb427.07.6080	receptor-type adenylate cyclase GRESAG 4%2C putative	296
Tb427_07_v4	1239853	1240496	SNF2_q1_peak_379	54	1.48386	7.95641	5.45918	549	Tb427.07.4670	exosome complex exonuclease	643
Tb427_07_v4	1747238	1747657	SNF2_q1_peak_389	39	1.47107	6.43183	3.9897	322	Tb427.07.6430	hypothetical protein	0
Tb427_07_v4	29932	31124	SNF2_q1_peak_359	49	1.44821	7.41699	4.93651	804	Tb427.07.180	hypothetical protein	1094
Tb427_07_v4	234474	235239	SNF2_q1_peak_366	46	1.4262	7.1511	4.67981	149	Tb427.07.930	hypothetical protein%2C conserved	989
Tb427_07_v4	2145243	2145536	SNF2_q1_peak_413	33	1.40863	5.80138	3.38979	182	Tb427.07.7460	hypothetical protein%2C conserved	2034
Tb427_07_v4	1748008	1748988	SNF2_q1_peak_390	29	1.37494	5.31337	2.92941	218	Tb427.07.6440	hypothetical protein%2C conserved	160
Tb427_07_v4	230044	230845	SNF2_q1_peak_364	28	1.3726	5.18642	2.81066	567	Tb427.07.920	dynein heavy chain%2C putative	932
Tb427_07_v4	2163622	2163875	SNF2_q1_peak_416	19	1.36106	4.30262	1.9967	99	Tb427.07.7490	hypothetical protein%2C conserved	2383
Tb427_07_v4	1801121	1801352	SNF2_q1_peak_394	20	1.35741	4.40119	2.08565	157	Tb427.07.6590	hypothetical protein%2C conserved	0
Tb427_07_v4	1620134	1620354	SNF2_q1_peak_386	19	1.35086	4.25761	1.95538	117	Tb427.07.6010	hypothetical protein	0
Tb427_07_v4	1246664	1247051	SNF2_q1_peak_383	22	1.34113	4.57141	2.2412	87	Tb427.07.4690	hypothetical protein	953
Tb427_07_v4	2160263	2160883	SNF2_q1_peak_414	20	1.33646	4.38263	2.06871	550	Tb427.07.7480	trans-sialidase%2C putative	305
Tb427_07_v4	1311842	1312593	SNF2_q1_peak_384	18	1.32913	4.13718	1.84677	718	Tb427.07.4960	hypothetical protein%2C conserved	3055
Tb427_07_v4	1939390	1940148	SNF2_q1_peak_409	1141	1.31408	117.193	114.183	584	Tb427.07.6863	M2 ribosomal RNA	857
Tb427_07_v4	226737	226957	SNF2_q1_peak_363	13	1.31321	3.59178	1.3635	146	Tb427.07.920	dynein heavy chain%2C putative	0
Tb427_07_v4	288588	288883	SNF2_q1_peak_368	11	1.31301	3.36711	1.1709	133	Tb427.07.1110	asparagine synthetase a%2C putative	0
Tb427_07_v4	2197490	2197877	SNF2_q1_peak_421	41	1.31136	6.55775	4.11	119	Tb427.07.7540	leucine-rich repeat protein 1 (LRRP1)%2C degenerate	1132
Tb427_07_v4	442278	442692	SNF2_q1_peak_372	16	1.30883	3.94305	1.67213	216	Tb427.07.1810	hypothetical protein%2C conserved	0
Tb427_07_v4	1243751	1244009	SNF2_q1_peak_381	14	1.30623	3.65636	1.41884	110	Tb427.07.4680	hypothetical protein%2C conserved	736
Tb427_07_v4	97015	97271	SNF2_q1_peak_362	25	1.306	4.88596	2.53049	218	Tb427.07.500	hypothetical protein%2C conserved	0
Tb427_07_v4	1631575	1631817	SNF2_q1_peak_387	21	1.29312	4.43844	2.11962	231	Tb427.07.6040	receptor-type adenylate cyclase GRESAG 4%2C putative	157
Tb427_07_v4	2162220	2162543	SNF2_q1_peak_415	10	1.28574	3.2059	1.03434	221	Tb427.07.7480	trans-sialidase%2C putative	2262
Tb427_07_v4	396821	397063	SNF2_q1_peak_371	8	1.28563	2.97115	0.8408	228	Tb427.07.1580	hypothetical protein%2C conserved	0
Tb427_07_v4	1083477	1083697	SNF2_q1_peak_378	7	1.28178	2.8806	0.76541	117	Tb427.07.4090	serine/threonine-protein kinase%2C putative	0
Tb427_07_v4	2178348	2178600	SNF2_q1_peak_417	30	1.27721	5.46625	3.07371	14	Tb427tmp.30D13.180	hypothetical protein%2C conserved (pseudogene)	14
Tb427_07_v4	1928871	1929148	SNF2_q1_peak_407	16	1.26891	3.97284	1.69921	116	Tb427.07.6860	expression site-associated gene 5 (ESAG5) protein%2C putative	1537
Tb427_07_v4	1241244	1241679	SNF2_q1_peak_380	9	1.26444	3.0502	0.90435	158	Tb427.07.4670	exosome complex exonuclease	2034
Tb427_07_v4	1755252	1755629	SNF2_q1_peak_391	6	1.25817	2.67892	0.60932	268	Tb427.07.6460	FG-GAP repeat protein%2C putative	0
Tb427_07_v4	42395	42652	SNF2_q1_peak_361	6	1.2564	2.72562	0.64694	111	Tb427.07.220	CDP-diacylglycerol synthetase%2C putative	0
Tb427_07_v4	2144620	2144891	SNF2_q1_peak_412	7	1.25616	2.8604	0.7524	96	Tb427.07.7460	hypothetical protein%2C conserved	1411
Tb427_07_v4	1906819	1907124	SNF2_q1_peak_400	22	1.2436	4.55307	2.22408	76	Tb427.07.6845	tRNA Lysine	4706
Tb427_07_v4	1907432	1907934	SNF2_q1_peak_401	19	1.23359	4.20786	1.9115	112	Tb427.07.6845	tRNA Lysine	3896
Tb427_07_v4	254344	254680	SNF2_q1_peak_367	2	1.23118	2.20229	0.25994	16	Tb427.07.980	hypothetical protein%2C conserved	0
Tb427_07_v4	1797767	1798006	SNF2_q1_peak_393	14	1.21766	3.65481	1.41748	211	Tb427.07.6580	hypothetical protein	0
Tb427_07_v4	915450	915676	SNF2_q1_peak_376	0	1.19745	1.80336	0.00537	8	Tb427.07.3540	hypothetical protein%2C conserved	645
Tb427_07_v4	1924773	1924994	SNF2_q1_peak_405	7	1.19744	2.84807	0.74258	88	Tb427.07.6850	trans-sialidase	4911
Tb427_07_v4	349991	350642	SNF2_q1_peak_370	2	1.19474	2.14068	0.22122	82	Tb427.07.1370	spliced leader RNA PSE-promoter transcription factor%2C putative	362
Tb427_07_v4	1897116	1897515	SNF2_q1_peak_399	2	1.1925	2.14724	0.22604	362	Tb427.07.6830	trans-sialidase%2C putative	0
Tb427_07_v4	1910642	1911296	SNF2_q1_peak_403	11	1.19186	3.34158	1.14868	602	Tb427.07.6845	tRNA Lysine	534
Tb427_07_v4	2191083	2191314	SNF2_q1_peak_420	12	1.19008	3.41335	1.20896	71	Tb427.07.7530	receptor-type adenylate cyclase GRESAG 4%2C putative	0
Tb427_07_v4	1802490	1802839	SNF2_q1_peak_395	7	1.17609	2.86424	0.75555	340	Tb427.07.6590	hypothetical protein%2C conserved	0
Tb427_07_v4	2183705	2184007	SNF2_q1_peak_419	3	1.16808	2.26199	0.30475	125	Tb427.07.7520	receptor-type adenylate cyclase GRESAG 4%2C putative	0
Tb427_07_v4	1908746	1909305	SNF2_q1_peak_402	5	1.16472	2.55494	0.51512	30	Tb427.07.6845	tRNA Lysine	2525
Tb427_07_v4	485608	485937	SNF2_q1_peak_373	7	1.15649	2.81327	0.71397	187	Tb427.07.1980	retrotransposon hot spot protein 7 (RHS7)%2C putative	578
Tb427_07_v4	2199052	2199301	SNF2_q1_peak_422	14	1.15009	3.71676	1.47241	92	Tb427.07.7540	leucine-rich repeat protein 1 (LRRP1)%2C degenerate	0
Tb427_07_v4	2182139	2182540	SNF2_q1_peak_418	2	1.13995	2.22109	0.27388	380	Tb427.07.7520	receptor-type adenylate cyclase GRESAG 4%2C putative	0
Tb427_07_v4	1940650	1940870	SNF2_q1_peak_410	11	1.03369	3.29039	1.10466	209	Tb427.07.6863	M2 ribosomal RNA	135
Tb427_08_v4	857825	858934	SNF2_q1_peak_446	1021	2.66973	105.154	102.168	796	Tb427.08.2855	small nuclear RNA	0
Tb427_08_v4	857825	858934	SNF2_q1_peak_446	1021	2.66973	105.154	102.168	796	Tb427.08.2856	tRNA Glycine	0
Tb427_08_v4	857825	858934	SNF2_q1_peak_446	1021	2.66973	105.154	102.168	796	Tb427.08.2857	tRNA Leucine	0
Tb427_08_v4	857825	858934	SNF2_q1_peak_446	1021	2.66973	105.154	102.168	796	Tb427.08.2858	tRNA Threonine	0
Tb427_08_v4	857825	858934	SNF2_q1_peak_446	1021	2.66973	105.154	102.168	796	Tb427.08.2859	tRNA Arginine	0
Tb427_08_v4	853815	855064	SNF2_q1_peak_445	918	2.61434	94.7874	91.8252	858	Tb427.08.2850	ribonuclease%2C putative	0
Tb427_08_v4	853815	855064	SNF2_q1_peak_445	918	2.61434	94.7874	91.8252	858	Tb427.08.2851	tRNA Isoleucine	0
Tb427_08_v4	853815	855064	SNF2_q1_peak_445	918	2.61434	94.7874	91.8252	858	Tb427.08.2852	tRNA Glutamine	0
Tb427_08_v4	853815	855064	SNF2_q1_peak_445	918	2.61434	94.7874	91.8252	858	Tb427.08.2853	tRNA Valine	0
Tb427_08_v4	853815	855064	SNF2_q1_peak_445	918	2.61434	94.7874	91.8252	858	Tb427.08.2854	tRNA Lysine	0
Tb427_08_v4	129667	129918	SNF2_q1_peak_426	2232	2.37896	226.385	223.272	74	Tb427.08.470	variant surface glycoprotein%2C degenerate	2968
Tb427_08_v4	793442	794939	SNF2_q1_peak_444	561	2.26619	59.0506	56.1785	309	Tb427.08.2663	tRNA Asparagine	0
Tb427_08_v4	793442	794939	SNF2_q1_peak_444	561	2.26619	59.0506	56.1785	309	Tb427.08.2666	tRNA Tryptophan	0
Tb427_08_v4	793442	794939	SNF2_q1_peak_444	561	2.26619	59.0506	56.1785	309	Tb427.08.2670	hypothetical protein%2C conserved	0
Tb427_08_v4	2233588	2233852	SNF2_q1_peak_477	57625	2.22606	5766.42	5762.55	200	Tb427.08.7740	amino acid transporter%2C putative	1104
Tb427_08_v4	1587424	1588382	SNF2_q1_peak_460	353	2.01207	38.1535	35.3612	389	Tb427.08.5340	hypothetical protein	0
Tb427_08_v4	1587424	1588382	SNF2_q1_peak_460	353	2.01207	38.1535	35.3612	389	Tb427.08.5345	tRNA Arginine	0
Tb427_08_v4	860947	862469	SNF2_q1_peak_447	418	2.00262	44.6489	41.8226	868	Tb427.08.2861	SRP RNA%2C 7SL	0
Tb427_08_v4	860947	862469	SNF2_q1_peak_447	418	2.00262	44.6489	41.8226	868	Tb427.08.2862	tRNA Lysine	0
Tb427_08_v4	860947	862469	SNF2_q1_peak_447	418	2.00262	44.6489	41.8226	868	Tb427.08.2863	tRNA Arginine	0
Tb427_08_v4	860947	862469	SNF2_q1_peak_447	418	2.00262	44.6489	41.8226	868	Tb427.08.2864	small nuclear RNA	0
Tb427_08_v4	1892281	1893423	SNF2_q1_peak_467	339	1.94598	36.7809	33.9962	359	Tb427.08.6562	tRNA Isoleucine	0
Tb427_08_v4	1892281	1893423	SNF2_q1_peak_467	339	1.94598	36.7809	33.9962	359	Tb427.08.6564	tRNA Leucine	0
Tb427_08_v4	1892281	1893423	SNF2_q1_peak_467	339	1.94598	36.7809	33.9962	359	Tb427.08.6566	tRNA Glutamine	0
Tb427_08_v4	1892281	1893423	SNF2_q1_peak_467	339	1.94598	36.7809	33.9962	359	Tb427.08.6568	tRNA Glutamine	0
Tb427_08_v4	1892281	1893423	SNF2_q1_peak_467	339	1.94598	36.7809	33.9962	359	Tb427.08.6572	tRNA Isoleucine	0
Tb427_08_v4	121099	121589	SNF2_q1_peak_425	159	1.89216	18.6211	15.9681	267	Tb427.08.443	rRNA large subunit zeta (M4)	644
Tb427_08_v4	131588	131806	SNF2_q1_peak_427	366	1.79931	39.4079	36.6087	98	Tb427.08.470	variant surface glycoprotein%2C degenerate	1080
Tb427_08_v4	2242092	2242861	SNF2_q1_peak_478	164	1.79306	19.1569	16.4991	380	Tb427.08.7750	hypothetical protein%2C conserved	4270
Tb427_08_v4	551247	551565	SNF2_q1_peak_440	147	1.7915	17.4312	14.7893	183	Tb427_08_v4.snoRNA.0014	H/ACA-like snoRNA	124
Tb427_08_v4	50848	51532	SNF2_q1_peak_424	111	1.76245	13.712	11.1077	560	Tb427.08.270	variant surface glycoprotein%2C degenerate	10923
Tb427_08_v4	1172546	1173523	SNF2_q1_peak_456	72	1.6098	9.77538	7.23323	420	Tb427.08.3930	hypothetical protein%2C conserved	300
Tb427_08_v4	2114697	2115069	SNF2_q1_peak_474	65	1.53439	9.0988	6.57146	178	Tb427.08.7360	hypothetical protein%2C conserved	1549
Tb427_08_v4	1053187	1054009	SNF2_q1_peak_454	60	1.50369	8.53111	6.01811	387	Tb427.08.3523	tRNA Cysteine	0
Tb427_08_v4	1053187	1054009	SNF2_q1_peak_454	60	1.50369	8.53111	6.01811	387	Tb427.08.3526	tRNA Cysteine	0
Tb427_08_v4	1155186	1155419	SNF2_q1_peak_455	48	1.44256	7.31629	4.83904	25	Tb427.08.3870	hypothetical protein%2C conserved	0
Tb427_08_v4	1609919	1610464	SNF2_q1_peak_461	37	1.4089	6.13951	3.71091	105	Tb427.08.5430	hypothetical protein%2C conserved	1162
Tb427_08_v4	2293832	2294052	SNF2_q1_peak_479	23	1.39141	4.67118	2.33212	82	Tb427.08.7850	hypothetical protein%2C conserved	0
Tb427_08_v4	1740574	1741219	SNF2_q1_peak_465	24	1.38082	4.84975	2.49664	508	Tb427.08.5930	hypothetical protein	423
Tb427_08_v4	1951500	1951871	SNF2_q1_peak_468	20	1.37454	4.36774	2.05501	42	Tb427.08.6740	DNA repair protein%2C putative	0
Tb427_08_v4	2417386	2417699	SNF2_q1_peak_480	19	1.36697	4.25298	1.95123	124	Tb427.08.8170	hypothetical protein%2C conserved	0
Tb427_08_v4	2103409	2103681	SNF2_q1_peak_472	19	1.36611	4.21978	1.92091	57	Tb427.08.7330	hypothetical protein	151
Tb427_08_v4	1815619	1815912	SNF2_q1_peak_466	19	1.36319	4.19609	1.90077	244	Tb427.08.6240	hypothetical protein%2C conserved	0
Tb427_08_v4	396519	396777	SNF2_q1_peak_432	18	1.35634	4.19036	1.89552	73	Tb427.08.1250	hypothetical protein%2C conserved	0
Tb427_08_v4	1399800	1400302	SNF2_q1_peak_457	28	1.35147	5.26395	2.88361	336	Tb427.08.4760	hypothetical protein%2C conserved	2226
Tb427_08_v4	625774	626059	SNF2_q1_peak_442	19	1.34563	4.21143	1.91479	169	Tb427.08.1950	hypothetical protein%2C conserved	1366
Tb427_08_v4	768838	769197	SNF2_q1_peak_443	16	1.34097	3.86584	1.60422	45	Tb427.08.2610	5-methyltetrahydropteroyltriglutamate-homocysteine S-methyltransferase%2C putative	0
Tb427_08_v4	1006223	1006477	SNF2_q1_peak_452	15	1.34081	3.79107	1.53723	116	Tb427.08.3350	DNA polymerase theta (helicase domain only)%2C putative	0
Tb427_08_v4	1703058	1703338	SNF2_q1_peak_463	15	1.34081	3.79107	1.53723	247	Tb427.08.5760	hypothetical protein%2C conserved	0
Tb427_08_v4	447227	447471	SNF2_q1_peak_434	21	1.33466	4.4212	2.10396	127	Tb427.08.1380	hypothetical protein%2C conserved	75
Tb427_08_v4	876192	876666	SNF2_q1_peak_448	22	1.3316	4.57309	2.24268	193	Tb427.08.2880	hypothetical protein%2C conserved	0
Tb427_08_v4	1661755	1662007	SNF2_q1_peak_462	14	1.32252	3.64786	1.41309	119	Tb427.08.5590	hypothetical protein%2C conserved	0
Tb427_08_v4	1506965	1507230	SNF2_q1_peak_459	13	1.32092	3.54213	1.31947	78	Tb427.08.5090	DNA-directed RNA polymerase I largest subunit	0
Tb427_08_v4	877521	878066	SNF2_q1_peak_449	19	1.3173	4.26274	1.96005	417	Tb427.08.2890	hypothetical protein%2C conserved	305
Tb427_08_v4	445196	445423	SNF2_q1_peak_433	20	1.31402	4.39224	2.07752	157	Tb427.08.1370	hypothetical protein%2C conserved	0
Tb427_08_v4	1450187	1450483	SNF2_q1_peak_458	14	1.31114	3.71744	1.47297	216	Tb427.08.4900	hypothetical protein%2C conserved	2246
Tb427_08_v4	2037853	2038285	SNF2_q1_peak_470	9	1.29594	3.12113	0.96447	349	Tb427.08.7080	hypothetical protein%2C conserved	110
Tb427_08_v4	539545	539886	SNF2_q1_peak_439	12	1.28686	3.4688	1.25728	57	Tb427.08.1620	MSP-B%2C putative	0
Tb427_08_v4	1005625	1005943	SNF2_q1_peak_451	6	1.26958	2.77682	0.68401	80	Tb427.08.3350	DNA polymerase theta (helicase domain only)%2C putative	0
Tb427_08_v4	340383	340747	SNF2_q1_peak_431	6	1.26405	2.77909	0.68583	24	Tb427.08.1060	malonyl-CoA decarboxylase%2C mitochondrial precursor%2C putative	0
Tb427_08_v4	2113595	2113861	SNF2_q1_peak_473	9	1.26146	3.07729	0.92733	128	Tb427.08.7350	neuraminidase%2C putative	1067
Tb427_08_v4	145336	145601	SNF2_q1_peak_429	5	1.24837	2.63094	0.57573	22	Tb427.08.520	hypothetical protein	2077
Tb427_08_v4	245461	245698	SNF2_q1_peak_430	4	1.24702	2.48242	0.46259	8	Tb427.08.840	hypothetical protein%2C conserved	0
Tb427_08_v4	143049	143349	SNF2_q1_peak_428	6	1.24344	2.74644	0.66392	254	Tb427.08.520	hypothetical protein	0
Tb427_08_v4	1050770	1051071	SNF2_q1_peak_453	4	1.23682	2.45048	0.43733	268	Tb427.08.3520	hypothetical protein%2C conserved	1812
Tb427_08_v4	456156	456525	SNF2_q1_peak_436	164	1.2354	19.0886	16.4313	22	Tb427.08.1384	5S(M5) ribosomal RNA	0
Tb427_08_v4	2186097	2186455	SNF2_q1_peak_475	3	1.23147	2.30437	0.33371	11	Tb427.08.7580	hypothetical protein%2C conserved	0
Tb427_08_v4	887438	887798	SNF2_q1_peak_450	10	1.22639	3.2124	1.03994	145	Tb427.08.2930	mannosyl-oligosaccharide 1%2C2-alpha-mannosidase IB%2C putative	0
Tb427_08_v4	2091697	2092042	SNF2_q1_peak_471	3	1.21659	2.28784	0.32426	227	Tb427.08.7290	hypothetical protein%2C conserved	0
Tb427_08_v4	2227809	2228103	SNF2_q1_peak_476	1	1.21569	2.10968	0.1984	291	Tb427.08.7730	dihydroceramide synthase%2C putative	540
Tb427_08_v4	1996195	1996581	SNF2_q1_peak_469	3	1.2084	2.28295	0.32067	368	Tb427.08.6920	hypothetical protein%2C conserved	849
Tb427_08_v4	624413	624912	SNF2_q1_peak_441	2	1.1989	2.24892	0.29494	492	Tb427.08.1940	endosomal integral membrane protein%2C putative	193
Tb427_08_v4	1738861	1739158	SNF2_q1_peak_464	2	1.19788	2.12943	0.21278	294	Tb427.08.5920	hypothetical protein	147
Tb427_08_v4	2436431	2436706	SNF2_q1_peak_481	3	1.16984	2.35967	0.37295	264	Tb427.08.8230	amino acid transporter%2C putative	1052
Tb427_08_v4	457617	458001	SNF2_q1_peak_437	58	1.14282	8.32	5.81239	289	Tb427.08.1386	5S(M5) ribosomal RNA	0
Tb427_08_v4	453948	454365	SNF2_q1_peak_435	12	1.07886	3.51508	1.29804	269	Tb427.08.1381	5S(M5) ribosomal RNA	0
Tb427_08_v4	459065	459525	SNF2_q1_peak_438	2	1.06151	2.21371	0.26857	320	Tb427.08.1388	5S(M5) ribosomal RNA	0
Tb427_09_v4	1376490	1376820	SNF2_q1_peak_521	124050	48.7038	12409	12405	209	Tb427tmp.211.0620	actin A	20
Tb427_09_v4	2269850	2270597	SNF2_q1_peak_559	6377	3.39403	641.15	637.793	124	Tb427_09_SLRNA_0028	SL RNA	8919
Tb427_09_v4	431423	431701	SNF2_q1_peak_490	1064	2.90861	109.483	106.487	146	Tb427tmp.160.0770	nitrilase%2C putative	833
Tb427_09_v4	2244840	2245126	SNF2_q1_peak_542	2034	2.14195	206.58	203.481	147	Tb427_09_SLRNA_0002	SL RNA	1149
Tb427_09_v4	2277971	2278241	SNF2_q1_peak_564	1242	1.84825	127.305	124.282	147	Tb427_09_SLRNA_0028	SL RNA	1275
Tb427_09_v4	2273681	2274133	SNF2_q1_peak_562	1094	1.84389	112.407	109.406	336	Tb427_09_SLRNA_0028	SL RNA	5383
Tb427_09_v4	2279363	2280023	SNF2_q1_peak_566	1292	1.82257	132.259	129.231	161	Tb427_09_SLRNA_0028	SL RNA	0
Tb427_09_v4	2265538	2266289	SNF2_q1_peak_554	1464	1.78339	149.512	146.466	162	Tb427_09_SLRNA_0028	SL RNA	13227
Tb427_09_v4	2247561	2247883	SNF2_q1_peak_544	1526	1.78164	155.695	152.642	137	Tb427_09_SLRNA_0002	SL RNA	3870
Tb427_09_v4	2272460	2273327	SNF2_q1_peak_561	836	1.73975	86.6254	83.6826	185	Tb427_09_SLRNA_0028	SL RNA	6189
Tb427_09_v4	2270892	2271331	SNF2_q1_peak_560	1597	1.73531	162.763	159.705	288	Tb427_09_SLRNA_0028	SL RNA	8185
Tb427_09_v4	1382011	1382634	SNF2_q1_peak_522	86	1.60785	11.1963	8.62774	246	Tb427tmp.211.0630	actin A	4027
Tb427_09_v4	2260026	2260286	SNF2_q1_peak_550	495	1.59819	52.426	49.5724	174	Tb427_09_SLRNA_0002	SL RNA	16335
Tb427_09_v4	2214289	2214579	SNF2_q1_peak_540	86	1.59444	11.2419	8.67281	224	Tb427tmp.211.4950	hypothetical protein	1085
Tb427_09_v4	2246798	2247196	SNF2_q1_peak_543	1068	1.55269	109.843	106.847	193	Tb427_09_SLRNA_0002	SL RNA	3107
Tb427_09_v4	2466796	2468929	SNF2_q1_peak_568	84	1.54309	11.0441	8.47816	1690	Tb427tmp.244.2120	expression site-associated gene 5 (ESAG5) protein%2C putative	1096
Tb427_09_v4	833351	833949	SNF2_q1_peak_508	65	1.51496	9.05946	6.5334	390	Tb427tmp.160.3410	leucine-rich repeat protein (LRRP)%2C putative	3287
Tb427_09_v4	2268355	2268590	SNF2_q1_peak_557	359	1.5023	38.75	35.9544	158	Tb427_09_SLRNA_0028	SL RNA	10926
Tb427_09_v4	1278498	1278774	SNF2_q1_peak_519	40	1.47304	6.4676	4.02385	205	Tb427tmp.211.0080	hypothetical protein%2C conserved	0
Tb427_09_v4	1218	1485	SNF2_q1_peak_482	107	1.46708	13.3804	10.7804	25	Tb427tmp.354.0070	variant surface glycoprotein%2C fragment	20382
Tb427_09_v4	832032	832454	SNF2_q1_peak_507	43	1.45096	6.81741	4.35876	213	Tb427tmp.160.3410	leucine-rich repeat protein (LRRP)%2C putative	1968
Tb427_09_v4	181773	181992	SNF2_q1_peak_485	31	1.43422	5.51022	3.11462	64	Tb427tmp.142.0450	UDP-Gal or UDP-GlcNAc-dependent glycosyltransferase%2C putative	5945
Tb427_09_v4	183056	183518	SNF2_q1_peak_486	35	1.43291	5.98373	3.56233	427	Tb427tmp.142.0450	UDP-Gal or UDP-GlcNAc-dependent glycosyltransferase%2C putative	4419
Tb427_09_v4	637655	638075	SNF2_q1_peak_500	31	1.41485	5.55503	3.15701	310	Tb427tmp.160.1830	hypothetical protein	0
Tb427_09_v4	1070704	1071668	SNF2_q1_peak_513	45	1.41209	7.04349	4.57622	476	Tb427tmp.160.5010	hypothetical protein	723
Tb427_09_v4	534987	535353	SNF2_q1_peak_493	105	1.3946	13.1327	10.5357	167	Tb427tmp.160.1200	microtubule- associated protein	0
Tb427_09_v4	747207	747426	SNF2_q1_peak_504	25	1.39423	4.9418	2.58277	119	Tb427tmp.160.2810	fatty acyl CoA synthetase 3	206
Tb427_09_v4	2016317	2016698	SNF2_q1_peak_533	21	1.38297	4.51821	2.19196	316	Tb427tmp.211.3950	hypothetical protein%2C conserved	80
Tb427_09_v4	1297813	1298047	SNF2_q1_peak_520	21	1.37463	4.47389	2.1523	136	Tb427tmp.211.0180	hypothetical protein%2C conserved	0
Tb427_09_v4	642963	643550	SNF2_q1_peak_501	22	1.36503	4.54542	2.2171	84	Tb427tmp.160.1950	acidocalcisomal exopolyphosphatase%2C putative	0
Tb427_09_v4	2255510	2256117	SNF2_q1_peak_546	705	1.36112	73.4244	70.5142	205	Tb427_09_SLRNA_0002	SL RNA	11819
Tb427_09_v4	2275846	2276885	SNF2_q1_peak_563	455	1.34743	48.3633	45.5226	460	Tb427_09_SLRNA_0028	SL RNA	2631
Tb427_09_v4	2278611	2278860	SNF2_q1_peak_565	225	1.34209	25.2928	22.5832	117	Tb427_09_SLRNA_0028	SL RNA	656
Tb427_09_v4	1059423	1059783	SNF2_q1_peak_512	19	1.33772	4.29826	1.99273	280	Tb427tmp.160.4930	hypothetical protein%2C conserved	1466
Tb427_09_v4	2719094	2719319	SNF2_q1_peak_570	22	1.33623	4.57159	2.24137	67	Tb427tmp.244.1200	variant surface glycoprotein%2C truncated	420
Tb427_09_v4	444331	444801	SNF2_q1_peak_492	14	1.33238	3.65327	1.41607	397	Tb427tmp.160.0810	kynureninase%2C putative	0
Tb427_09_v4	1082570	1082938	SNF2_q1_peak_514	14	1.33175	3.69655	1.4544	119	Tb427tmp.160.5070	DNA topoisomerase type IB small subunit	0
Tb427_09_v4	1085339	1085642	SNF2_q1_peak_515	14	1.32108	3.65968	1.42169	240	Tb427tmp.160.5080	hypothetical protein%2C conserved	0
Tb427_09_v4	2260646	2261131	SNF2_q1_peak_551	163	1.3189	19.0489	16.3918	144	Tb427_09_SLRNA_0002	SL RNA	16955
Tb427_09_v4	2121816	2122225	SNF2_q1_peak_538	32	1.31595	5.6072	3.20648	275	Tb427tmp.211.4460	ADP-ribosylation factor%2C putative	0
Tb427_09_v4	2121816	2122225	SNF2_q1_peak_538	32	1.31595	5.6072	3.20648	275	Tb427tmp.211.4470	ADP-ribosylation factor%2C putative	0
Tb427_09_v4	2256511	2256984	SNF2_q1_peak_547	407	1.3153	43.5448	40.7234	299	Tb427_09_SLRNA_0002	SL RNA	12820
Tb427_09_v4	829409	829806	SNF2_q1_peak_506	16	1.31225	3.90711	1.64133	54	Tb427tmp.160.3410	leucine-rich repeat protein (LRRP)%2C putative	0
Tb427_09_v4	695735	696111	SNF2_q1_peak_503	19	1.31132	4.27967	1.97556	127	Tb427tmp.160.2350	hypothetical protein%2C conserved	1448
Tb427_09_v4	873902	874124	SNF2_q1_peak_509	11	1.30327	3.29476	1.10816	132	Tb427tmp.160.3760	mismatch repair protein	0
Tb427_09_v4	1720641	1720860	SNF2_q1_peak_529	15	1.30222	3.81722	1.56065	127	Tb427tmp.211.2460	hypothetical protein%2C conserved	1924
Tb427_09_v4	139923	140227	SNF2_q1_peak_483	21	1.29382	4.42491	2.10729	179	Tb427tmp.142.0290	variant surface glycoprotein (VSG%2C pseudogene)%2C putative	10383
Tb427_09_v4	2830834	2831150	SNF2_q1_peak_571	40	1.29297	6.53085	4.08418	162	Tb427tmp.244.0750	variant surface glycoprotein (VSG%2C pseudogene)%2C putative	2406
Tb427_09_v4	2095302	2095783	SNF2_q1_peak_536	9	1.29172	3.12196	0.96518	407	Tb427tmp.211.4360	hypothetical protein%2C conserved	0
Tb427_09_v4	1713325	1713737	SNF2_q1_peak_528	10	1.29036	3.20208	1.03134	359	Tb427tmp.211.2440	hypothetical protein%2C conserved	0
Tb427_09_v4	3057262	3057481	SNF2_q1_peak_573	16	1.28843	3.9468	1.67558	195	Tb427tmp.244.0005	variant surface glycoprotein (VSG%2C pseudogene)%2C putative	971
Tb427_09_v4	2249980	2250682	SNF2_q1_peak_545	801	1.28275	83.0779	80.144	199	Tb427_09_SLRNA_0002	SL RNA	6289
Tb427_09_v4	1824788	1825138	SNF2_q1_peak_532	6	1.27335	2.76094	0.67133	273	Tb427tmp.211.3110	hypothetical protein%2C conserved	0
Tb427_09_v4	2062400	2062716	SNF2_q1_peak_535	6	1.2712	2.74678	0.66412	129	Tb427tmp.211.4210	ubiquitin-protein ligase%2C putative	0
Tb427_09_v4	2263495	2263860	SNF2_q1_peak_553	113	1.26974	13.9144	11.3075	215	Tb427_09_SLRNA_0028	SL RNA	15656
Tb427_09_v4	827768	828425	SNF2_q1_peak_505	10	1.26955	3.24974	1.07196	123	Tb427tmp.160.3400	glucose transporter (pseudogene)%2C putative	0
Tb427_09_v4	942326	942549	SNF2_q1_peak_510	5	1.26492	2.64392	0.58128	82	Tb427tmp.160.4290	hypothetical protein%2C conserved	0
Tb427_09_v4	1427006	1427361	SNF2_q1_peak_523	6	1.26474	2.76383	0.6735	112	Tb427tmp.211.0920	hypothetical protein%2C conserved	0
Tb427_09_v4	1453565	1453819	SNF2_q1_peak_524	14	1.26371	3.64586	1.41135	205	Tb427tmp.211.1020	phosphatidylcholine:ceramide cholinephosphotransferase 2%2C putative	336
Tb427_09_v4	634886	635105	SNF2_q1_peak_499	6	1.26337	2.79438	0.6983	23	Tb427tmp.160.1820	cytochrome oxidase subunit V	282
Tb427_09_v4	1482854	1483127	SNF2_q1_peak_525	5	1.26096	2.63138	0.57611	21	Tb427tmp.211.1220	hypothetical protein%2C conserved	0
Tb427_09_v4	1510885	1511196	SNF2_q1_peak_526	6	1.26015	2.75176	0.66806	112	Tb427tmp.211.1380	lipoic acid containing carrier protein%2C putative	0
Tb427_09_v4	693699	693918	SNF2_q1_peak_502	36	1.25674	6.03633	3.61241	204	Tb427tmp.160.2350	hypothetical protein%2C conserved	3641
Tb427_09_v4	1242135	1242562	SNF2_q1_peak_518	35	1.24974	5.96519	3.54508	198	Tb427tmp.v1.0420	hypothetical protein%2C conserved	6651
Tb427_09_v4	1811638	1811966	SNF2_q1_peak_531	4	1.24805	2.41779	0.41194	218	Tb427tmp.211.3030	hypothetical protein%2C conserved	0
Tb427_09_v4	186052	186464	SNF2_q1_peak_488	16	1.24415	3.89232	1.62799	269	Tb427tmp.142.0450	UDP-Gal or UDP-GlcNAc-dependent glycosyltransferase%2C putative	1473
Tb427_09_v4	1724254	1724722	SNF2_q1_peak_530	7	1.2421	2.91503	0.79388	137	Tb427tmp.211.2530	hypothetical protein%2C conserved	191
Tb427_09_v4	2097874	2098126	SNF2_q1_peak_537	3	1.23851	2.35818	0.37175	237	Tb427tmp.211.4360	hypothetical protein%2C conserved	0
Tb427_09_v4	1133147	1133383	SNF2_q1_peak_516	3	1.2352	2.31892	0.34156	232	Tb427tmp.160.5350	variant surface glycoprotein (VSG)-related%2C putative	464
Tb427_09_v4	2267746	2268010	SNF2_q1_peak_556	70	1.23511	9.60616	7.06764	64	Tb427_09_SLRNA_0028	SL RNA	11506
Tb427_09_v4	2049890	2050119	SNF2_q1_peak_534	2	1.23118	2.20229	0.25994	215	Tb427tmp.211.4170	hypothetical protein%2C conserved	0
Tb427_09_v4	970089	970376	SNF2_q1_peak_511	2	1.22852	2.19173	0.25876	278	Tb427tmp.160.4540	protein phosphatase 2A regulatory subunit%2C putative	0
Tb427_09_v4	1172527	1172827	SNF2_q1_peak_517	3	1.22798	2.29164	0.32713	185	Tb427tmp.160.5480	unspecified product	4976
Tb427_09_v4	1519813	1520149	SNF2_q1_peak_527	3	1.22419	2.32067	0.34293	235	Tb427tmp.211.1470	flagellar component	2433
Tb427_09_v4	433650	433945	SNF2_q1_peak_491	18	1.22294	4.11886	1.83021	138	Tb427tmp.160.0780	syntaxin binding protein 1%2C putative	2682
Tb427_09_v4	2238308	2238698	SNF2_q1_peak_541	173	1.22042	19.9855	17.3203	232	Tb427tmp.211.5010	SLACS retrotransposable element (part)%2C putative	0
Tb427_09_v4	2966091	2966369	SNF2_q1_peak_572	11	1.21583	3.38728	1.1864	12	Tb427tmp.244.0290	variant surface glycoprotein (VSG)%2C degenerate and frameshifted	1741
Tb427_09_v4	2392701	2393125	SNF2_q1_peak_567	7	1.20647	2.88665	0.77049	56	Tb427tmp.244.2400	BARP protein	0
Tb427_09_v4	2259477	2259716	SNF2_q1_peak_549	50	1.20207	7.53033	5.04603	128	Tb427_09_SLRNA_0002	SL RNA	15786
Tb427_09_v4	599038	599277	SNF2_q1_peak_495	81	1.20015	10.7185	8.15813	88	Tb427tmp.160.1490	hypothetical protein%2C conserved	294
Tb427_09_v4	2470336	2470578	SNF2_q1_peak_569	2	1.18223	2.23344	0.28323	224	Tb427tmp.244.2070	GTP-binding protein%2C putative	2681
Tb427_09_v4	547127	547359	SNF2_q1_peak_494	1	1.17738	2.07993	0.18381	8	Tb427tmp.160.1200	microtubule- associated protein	0
Tb427_09_v4	324775	324994	SNF2_q1_peak_489	1	1.17248	1.98755	0.12376	19	Tb427tmp.160.0340	Myosin-like protein	1969
Tb427_09_v4	175621	176080	SNF2_q1_peak_484	0	1.16972	1.79747	0.00537	343	Tb427tmp.142.0450	UDP-Gal or UDP-GlcNAc-dependent glycosyltransferase%2C putative	11857
Tb427_09_v4	2127997	2128279	SNF2_q1_peak_539	1	1.16896	2.08911	0.19005	267	Tb427tmp.211.4511	kinetoplastid membrane protein KMP-11	0
Tb427_09_v4	185126	185432	SNF2_q1_peak_487	5	1.15648	2.64935	0.58554	7	Tb427tmp.142.0450	UDP-Gal or UDP-GlcNAc-dependent glycosyltransferase%2C putative	2505
Tb427_09_v4	2269059	2269395	SNF2_q1_peak_558	28	1.14953	5.27693	2.8958	215	Tb427_09_SLRNA_0028	SL RNA	10121
Tb427_09_v4	2262124	2262492	SNF2_q1_peak_552	26	1.14867	4.96718	2.60636	280	Tb427_09_SLRNA_0028	SL RNA	17024
Tb427_09_v4	2266880	2267165	SNF2_q1_peak_555	42	1.1433	6.66921	4.21721	8	Tb427_09_SLRNA_0028	SL RNA	12351
Tb427_09_v4	600279	600571	SNF2_q1_peak_497	46	1.13313	7.13797	4.66705	59	Tb427tmp.160.1520	hypothetical protein%2C conserved	0
Tb427_09_v4	599657	599937	SNF2_q1_peak_496	38	1.12556	6.24751	3.81369	151	Tb427tmp.160.1520	hypothetical protein%2C conserved	382
Tb427_09_v4	2257994	2258310	SNF2_q1_peak_548	10	1.11146	3.28136	1.09679	250	Tb427_09_SLRNA_0002	SL RNA	14303
Tb427_09_v4	601449	601696	SNF2_q1_peak_498	13	1.08719	3.61171	1.38128	20	Tb427tmp.160.1520	hypothetical protein%2C conserved	0
Tb427_10_v5	3251648	3252310	SNF2_q1_peak_651	450244	95.4136	45028.6	45024.5	305	Tb427.10.13320	DNA-directed RNA polymerases II subunit%2C putative	0
Tb427_10_v5	2520615	2520953	SNF2_q1_peak_633	3902	6.96547	393.445	390.206	141	Tb427.10.10260	EP1 procyclin	15
Tb427_10_v5	3758747	3759131	SNF2_q1_peak_664	1480	4.23325	151.121	148.074	210	Tb427.10.15350	H3V	0
Tb427_10_v5	2647831	2649245	SNF2_q1_peak_635	1135	2.63133	116.596	113.587	708	Tb427_10_tRNA_Asn_1	tRNA Arginine	0
Tb427_10_v5	2647831	2649245	SNF2_q1_peak_635	1135	2.63133	116.596	113.587	708	Tb427_10_tRNA_Ala_1	tRNA Alanine	0
Tb427_10_v5	2647831	2649245	SNF2_q1_peak_635	1135	2.63133	116.596	113.587	708	Tb427_10_tRNA_Arg_1	tRNA Arginine	0
Tb427_10_v5	2647831	2649245	SNF2_q1_peak_635	1135	2.63133	116.596	113.587	708	Tb427_10_tRNA_Lys_1	tRNA Lysine	0
Tb427_10_v5	2647831	2649245	SNF2_q1_peak_635	1135	2.63133	116.596	113.587	708	Tb427_10_tRNA_Arg_2	tRNA Arginine	0
Tb427_10_v5	1928371	1929557	SNF2_q1_peak_616	924	2.43435	95.3933	92.43	802	Tb427.10.7650	hypothetical protein	0
Tb427_10_v5	1928371	1929557	SNF2_q1_peak_616	924	2.43435	95.3933	92.43	802	Tb427_10_tRNA_Leu_1	tRNA Leucine	0
Tb427_10_v5	1928371	1929557	SNF2_q1_peak_616	924	2.43435	95.3933	92.43	802	Tb427_10_tRNA_Met_1	tRNA Methionine	0
Tb427_10_v5	1928371	1929557	SNF2_q1_peak_616	924	2.43435	95.3933	92.43	802	Tb427.10.7660	hypothetical protein	0
Tb427_10_v5	1928371	1929557	SNF2_q1_peak_616	924	2.43435	95.3933	92.43	802	Tb427_10_tRNA_Pro_1	tRNA Proline	0
Tb427_10_v5	1925085	1925789	SNF2_q1_peak_615	505	2.04178	53.4058	50.5492	396	Tb427_10_tRNA_Pro_2	tRNA Proline	0
Tb427_10_v5	1925085	1925789	SNF2_q1_peak_615	505	2.04178	53.4058	50.5492	396	Tb427_10_tRNA_Thr_1	tRNA Threonine	0
Tb427_10_v5	1888251	1889483	SNF2_q1_peak_614	344	1.95187	37.2293	34.4423	599	Tb427_10_snRNA_1	small nuclear RNA	0
Tb427_10_v5	1888251	1889483	SNF2_q1_peak_614	344	1.95187	37.2293	34.4423	599	Tb427_10_tRNA_Gly_1	tRNA Glycine	0
Tb427_10_v5	53204	53632	SNF2_q1_peak_574	177	1.85275	20.411	17.7419	138	Tb427.10.120	unspecified product	2578
Tb427_10_v5	2360962	2361351	SNF2_q1_peak_627	106	1.65556	13.2853	10.6865	171	Tb427.10.9570	paraflagellar rod component%2C putative	0
Tb427_10_v5	474739	475358	SNF2_q1_peak_588	91	1.62965	11.7334	9.1569	218	Tb427.10.1790	hypothetical protein	10
Tb427_10_v5	2064701	2065038	SNF2_q1_peak_622	90	1.59309	11.6215	9.04656	154	Tb427.10.8350	hypothetical protein	56
Tb427_10_v5	2519524	2520220	SNF2_q1_peak_632	81	1.58944	10.7047	8.14452	557	Tb427.10.10260	EP1 procyclin	0
Tb427_10_v5	1930660	1930960	SNF2_q1_peak_618	64	1.49803	9.00924	6.48439	262	Tb427.10.7670	hypothetical protein%2C conserved	90
Tb427_10_v5	3420885	3422091	SNF2_q1_peak_656	52	1.49471	7.69112	5.20162	639	Tb427.10.14040	vacuolar ATP synthase subunit c%2C putative	0
Tb427_10_v5	3420885	3422091	SNF2_q1_peak_656	52	1.49471	7.69112	5.20162	639	Tb427.10.14050	hypothetical protein	0
Tb427_10_v5	1102367	1103536	SNF2_q1_peak_599	51	1.4892	7.60747	5.12089	844	Tb427.10.4190	hypothetical protein	1014
Tb427_10_v5	3624074	3624887	SNF2_q1_peak_662	48	1.47493	7.34017	4.86205	539	Tb427.10.14860	hypothetical protein%2C conserved	604
Tb427_10_v5	3620579	3621407	SNF2_q1_peak_661	49	1.46608	7.41761	4.93709	468	Tb427.10.14840	ADP/ATP translocase 1%2C putative	3774
Tb427_10_v5	1973483	1973746	SNF2_q1_peak_620	35	1.4512	5.93535	3.51653	68	Tb427.10.7890	hypothetical protein%2C conserved	0
Tb427_10_v5	3311871	3312991	SNF2_q1_peak_652	43	1.45096	6.81741	4.35876	852	Tb427.10.13550	hypothetical protein	341
Tb427_10_v5	3046439	3046762	SNF2_q1_peak_646	40	1.44543	6.51486	4.06923	85	Tb427.10.12550	hypothetical protein%2C conserved	0
Tb427_10_v5	2516289	2516610	SNF2_q1_peak_631	36	1.44328	6.09514	3.66844	255	Tb427.10.10240	procyclin-associated gene 1 (PAG1) protein	0
Tb427_10_v5	1887273	1887946	SNF2_q1_peak_613	34	1.40957	5.89097	3.47435	543	Tb427_10_snRNA_1	small nuclear RNA	400
Tb427_10_v5	1044665	1045170	SNF2_q1_peak_598	27	1.40219	5.09747	2.72777	293	Tb427.10.3940	40S ribosomal protein S3A%2C putative	0
Tb427_10_v5	2758949	2759576	SNF2_q1_peak_643	32	1.39066	5.63824	3.23586	556	Tb427.10.11280	hypothetical protein	0
Tb427_10_v5	1654910	1655152	SNF2_q1_peak_610	25	1.38696	4.88774	2.53211	95	Tb427.10.6540	kinetoplastid-specific phospho-protein phosphatase%2C putative	0
Tb427_10_v5	3598068	3598304	SNF2_q1_peak_659	20	1.37311	4.40847	2.09225	29	Tb427.10.14740	hypothetical protein%2C conserved	0
Tb427_10_v5	3104879	3105102	SNF2_q1_peak_647	21	1.36957	4.45638	2.1361	132	Tb427.10.12780	hypothetical protein%2C conserved	0
Tb427_10_v5	464637	465006	SNF2_q1_peak_585	30	1.36767	5.41652	3.02666	209	Tb427.10.1750	hypothetical protein%2C conserved	0
Tb427_10_v5	3167985	3169447	SNF2_q1_peak_648	25	1.36411	4.86923	2.51483	611	Tb427.10.13030	calpain-like cysteine peptidase%2C putative	208
Tb427_10_v5	1104196	1105008	SNF2_q1_peak_600	27	1.36374	5.10073	2.73084	331	Tb427.10.4190	hypothetical protein	0
Tb427_10_v5	448126	448778	SNF2_q1_peak_584	27	1.36368	5.1194	2.74833	459	Tb427.10.1670	hypothetical protein	0
Tb427_10_v5	2754948	2755397	SNF2_q1_peak_642	28	1.36164	5.25723	2.87733	332	Tb427.10.11270	RNA-binding protein%2C putative	674
Tb427_10_v5	3337019	3337322	SNF2_q1_peak_654	17	1.35768	4.07434	1.78983	224	Tb427.10.13660	hypothetical protein	0
Tb427_10_v5	1463064	1463461	SNF2_q1_peak_606	16	1.34924	3.93144	1.66165	303	Tb427.10.5850	hypothetical protein%2C conserved	0
Tb427_10_v5	2369008	2369248	SNF2_q1_peak_628	16	1.34924	3.93144	1.66165	146	Tb427.10.9600	protein kinase%2C putative	0
Tb427_10_v5	801678	802456	SNF2_q1_peak_596	24	1.34556	4.76071	2.41471	676	Tb427.10.3060	hypothetical protein	75
Tb427_10_v5	2667228	2667499	SNF2_q1_peak_637	14	1.33713	3.73833	1.4917	130	Tb427.10.10930	heat shock protein%2C putative	0
Tb427_10_v5	467353	467612	SNF2_q1_peak_586	22	1.33287	4.56206	2.23241	127	Tb427.10.1770	hypothetical protein	0
Tb427_10_v5	430127	430389	SNF2_q1_peak_583	14	1.33238	3.65327	1.41607	44	Tb427.10.1560	hypothetical protein%2C conserved	0
Tb427_10_v5	2060056	2060310	SNF2_q1_peak_621	19	1.33223	4.27507	1.97136	142	Tb427.10.8330	hypothetical protein%2C conserved	844
Tb427_10_v5	3596101	3596477	SNF2_q1_peak_658	14	1.33012	3.70769	1.46434	313	Tb427.10.14730	chaperone protein DNAj%2C putative	0
Tb427_10_v5	2675083	2675513	SNF2_q1_peak_638	13	1.32007	3.62848	1.39604	368	Tb427.10.10960	unspecified product	0
Tb427_10_v5	3338422	3338798	SNF2_q1_peak_655	11	1.31551	3.38535	1.18469	29	Tb427.10.13660	hypothetical protein	0
Tb427_10_v5	2904128	2904479	SNF2_q1_peak_645	11	1.30941	3.33344	1.14186	156	Tb427.10.11890	hypothetical protein%2C conserved	0
Tb427_10_v5	1929887	1930118	SNF2_q1_peak_617	20	1.3086	4.3515	2.04143	82	Tb427.10.7660	hypothetical protein	30
Tb427_10_v5	1477308	1477708	SNF2_q1_peak_607	10	1.30708	3.25526	1.07413	91	Tb427.10.5890	hypothetical protein%2C conserved	0
Tb427_10_v5	1423139	1423846	SNF2_q1_peak_604	15	1.30215	3.86052	1.59944	217	Tb427.10.5720	hypothetical protein	0
Tb427_10_v5	473329	473642	SNF2_q1_peak_587	13	1.3016	3.56985	1.34401	244	Tb427.10.1790	hypothetical protein	710
Tb427_10_v5	328257	328531	SNF2_q1_peak_581	13	1.30049	3.62657	1.39445	240	Tb427.10.1220	hypothetical protein	358
Tb427_10_v5	2185913	2186273	SNF2_q1_peak_623	10	1.30038	3.18051	1.01257	186	Tb427.10.8830	hypothetical protein%2C conserved	0
Tb427_10_v5	169016	169297	SNF2_q1_peak_578	9	1.29865	3.12776	0.96746	181	Tb427.10.630	hypothetical protein%2C conserved	0
Tb427_10_v5	1501897	1502145	SNF2_q1_peak_608	10	1.29652	3.17269	1.00602	48	Tb427.10.5980	hypothetical protein%2C conserved	0
Tb427_10_v5	2654225	2654484	SNF2_q1_peak_636	11	1.29436	3.40184	1.19902	191	Tb427.10.10880	ABC transporter%2C putative	0
Tb427_10_v5	3181737	3182408	SNF2_q1_peak_650	12	1.29052	3.45677	1.24684	597	Tb427.10.13070	hypothetical protein%2C conserved	0
Tb427_10_v5	652490	652773	SNF2_q1_peak_592	8	1.29021	3.00288	0.86432	215	Tb427.10.2500	hypothetical protein%2C conserved	0
Tb427_10_v5	2488428	2488648	SNF2_q1_peak_629	9	1.28948	3.10566	0.95144	179	Tb427.10.10090	hypothetical protein%2C conserved	0
Tb427_10_v5	2359078	2359331	SNF2_q1_peak_626	13	1.28901	3.54418	1.32133	200	Tb427.10.9560	oxidoreductase%2C putative	27
Tb427_10_v5	547073	547402	SNF2_q1_peak_591	65	1.28115	9.09703	6.56975	157	Tb427.10.2100	EF-1-alpha	0
Tb427_10_v5	1634569	1635014	SNF2_q1_peak_609	12	1.27713	3.40744	1.20397	91	Tb427.10.6430	hypothetical protein	659
Tb427_10_v5	2702704	2703178	SNF2_q1_peak_640	16	1.27336	3.9	1.63489	152	Tb427.10.11080	I17 antigen	0
Tb427_10_v5	3691425	3691649	SNF2_q1_peak_663	16	1.26769	3.96067	1.68826	93	Tb427.10.15110	hypothetical protein%2C conserved	0
Tb427_10_v5	1803550	1803906	SNF2_q1_peak_612	8	1.26766	2.92559	0.80277	189	Tb427.10.7170	unspecified product	214
Tb427_10_v5	4019464	4019766	SNF2_q1_peak_665	11	1.26505	3.324	1.13352	105	Tb427.10.16280	variant surface glycoprotein (VSG%2C pseudogene)%2C putative	10776
Tb427_10_v5	276641	277007	SNF2_q1_peak_579	7	1.25813	2.84172	0.7373	334	Tb427.10.1010	hypothetical protein	0
Tb427_10_v5	276641	277007	SNF2_q1_peak_579	7	1.25813	2.84172	0.7373	334	Tb427.10.1020	hypothetical protein	0
Tb427_10_v5	2618361	2618674	SNF2_q1_peak_634	5	1.25274	2.56422	0.52245	69	Tb427.10.10750	metallo- peptidase%2C Clan MC%2C Family M14	0
Tb427_10_v5	1236790	1237036	SNF2_q1_peak_603	7	1.25088	2.87489	0.76434	66	Tb427.10.4970	hypothetical protein%2C conserved	0
Tb427_10_v5	476137	476394	SNF2_q1_peak_589	5	1.24992	2.65137	0.58723	202	Tb427.10.1800	hypothetical protein%2C conserved	0
Tb427_10_v5	3179529	3180007	SNF2_q1_peak_649	6	1.2483	2.70669	0.63177	51	Tb427.10.13060	hypothetical protein	273
Tb427_10_v5	1025870	1026116	SNF2_q1_peak_597	4	1.24805	2.41779	0.41194	232	Tb427.10.3880	hypothetical protein%2C conserved	0
Tb427_10_v5	798822	799126	SNF2_q1_peak_595	8	1.24625	2.93648	0.81208	65	Tb427.10.3050	hypothetical protein	218
Tb427_10_v5	1802973	1803197	SNF2_q1_peak_611	7	1.24356	2.82191	0.721	8	Tb427.10.7160	procyclin-associated gene 1 (PAG1) protein%2C putative	765
Tb427_10_v5	2512390	2512857	SNF2_q1_peak_630	6	1.23852	2.72805	0.64893	276	Tb427.10.10210	procyclin-associated gene 4 (PAG4) protein	0
Tb427_10_v5	779632	779881	SNF2_q1_peak_594	17	1.23838	4.00441	1.72777	163	Tb427.10.2990	hypothetical protein%2C conserved	0
Tb427_10_v5	1231655	1231912	SNF2_q1_peak_601	7	1.23739	2.81257	0.71338	207	Tb427.10.4960	hypothetical protein	0
Tb427_10_v5	3329489	3329823	SNF2_q1_peak_653	3	1.23489	2.33537	0.35437	18	Tb427.10.13620	NADH-ubiquinone oxidoreductase complex I subunit%2CFT putative	0
Tb427_10_v5	327713	328001	SNF2_q1_peak_580	4	1.22955	2.43653	0.42658	233	Tb427.10.1220	hypothetical protein	888
Tb427_10_v5	2899243	2899504	SNF2_q1_peak_644	2	1.22788	2.22305	0.2755	187	Tb427.10.11870	hypothetical protein%2C conserved	0
Tb427_10_v5	3610362	3610618	SNF2_q1_peak_660	2	1.22713	2.21438	0.269	3	Tb427.10.14800	mitogen-activated protein kinase 9%2C putative	0
Tb427_10_v5	2724862	2725102	SNF2_q1_peak_641	2	1.2254	2.20383	0.26107	116	Tb427.10.11140	hypothetical protein%2C conserved	0
Tb427_10_v5	1235867	1236279	SNF2_q1_peak_602	5	1.22324	2.61184	0.56048	116	Tb427.10.4970	hypothetical protein%2C conserved	415
Tb427_10_v5	65159	65719	SNF2_q1_peak_577	3	1.21641	2.33806	0.3563	172	Tb427.10.140	hypothetical protein	64
Tb427_10_v5	722638	722865	SNF2_q1_peak_593	1	1.21601	2.02468	0.14331	112	Tb427.10.2820	hypothetical protein%2C conserved	353
Tb427_10_v5	1941988	1942222	SNF2_q1_peak_619	2	1.21558	2.14355	0.22329	48	Tb427.10.7710	40S ribosomal protein S8%2C putative	0
Tb427_10_v5	2354143	2354570	SNF2_q1_peak_625	3	1.20971	2.30865	0.33371	404	Tb427.10.9530	hypothetical protein	1127
Tb427_10_v5	56942	57180	SNF2_q1_peak_576	8	1.20664	2.96834	0.83871	32	Tb427.10.120	unspecified product	277
Tb427_10_v5	2302921	2303439	SNF2_q1_peak_624	1	1.20333	1.98501	0.12305	392	Tb427.10.9300	adiponectin receptor protein 1	0
Tb427_10_v5	1424712	1425250	SNF2_q1_peak_605	1	1.19996	2.07913	0.18321	266	Tb427.10.5730	hypothetical protein	0
Tb427_10_v5	2701535	2701878	SNF2_q1_peak_639	10	1.19737	3.21539	1.04255	178	Tb427.10.11080	I17 antigen	0
Tb427_10_v5	54012	54231	SNF2_q1_peak_575	2	1.19621	2.18235	0.25178	86	Tb427.10.120	unspecified product	1979
Tb427_10_v5	4028941	4029194	SNF2_q1_peak_666	10	1.19186	3.19829	1.02799	210	Tb427.10.16280	variant surface glycoprotein (VSG%2C pseudogene)%2C putative	1348
Tb427_10_v5	545316	545612	SNF2_q1_peak_590	16	1.19107	3.96774	1.69465	250	Tb427.10.2090	EF-1-alpha	0
Tb427_10_v5	331472	331937	SNF2_q1_peak_582	0	1.18162	1.93096	0.08467	233	Tb427.10.1230	hypothetical protein%2C conserved	1433
Tb427_10_v5	3435103	3435428	SNF2_q1_peak_657	0	1.14289	1.82752	0.02168	324	Tb427.10.14140	pyruvate kinase 1	0
Tb427_11_01_v4	4270326	4270646	SNF2_q1_peak_764	7394	10.116	742.859	739.476	150	Tb427tmp.01.7990	myosin heavy chain%2C putative	2
Tb427_11_01_v4	3470534	3471189	SNF2_q1_peak_748	1284	3.23889	131.456	128.428	474	Tb427_11_tRNA_Ala_1	tRNA Alanine	0
Tb427_11_01_v4	3470534	3471189	SNF2_q1_peak_748	1284	3.23889	131.456	128.428	474	Tb427_11_tRNA_Arg_1	tRNA Arginine	0
Tb427_11_01_v4	3470534	3471189	SNF2_q1_peak_748	1284	3.23889	131.456	128.428	474	Tb427_11_tRNA_Phe_2	tRNA Phenylalanine	0
Tb427_11_01_v4	4685736	4686074	SNF2_q1_peak_773	959	2.31291	98.8793	95.9074	171	Tb427tmp.11.0010	variant surface glycoprotein (VSG)%2C putative	27293
Tb427_11_01_v4	3452881	3453365	SNF2_q1_peak_747	695	2.28371	72.4178	69.5107	278	Tb427_11_tRNA_His_1	tRNA Histidine	0
Tb427_11_01_v4	3452881	3453365	SNF2_q1_peak_747	695	2.28371	72.4178	69.5107	278	Tb427_11_tRNA_Glu_1	tRNA Glutamic acid	0
Tb427_11_01_v4	3452881	3453365	SNF2_q1_peak_747	695	2.28371	72.4178	69.5107	278	Tb427_11_tRNA_Phe_1	tRNA Phenylalanine	0
Tb427_11_01_v4	3848761	3849495	SNF2_q1_peak_758	236	2.12506	26.3783	23.6605	196	Tb427tmp.01.6300	phosphatidylinositol 3-related kinase%2C putative	0
Tb427_11_01_v4	2598957	2600629	SNF2_q1_peak_719	321	1.90767	34.8941	32.1203	1109	Tb427tmp.01.1570	NUDIX hydrolase%2C conserved	1650
Tb427_11_01_v4	6553	6898	SNF2_q1_peak_667	425	1.86588	45.3941	42.5647	188	Tb427tmp.51.0005	unspecified product	1857
Tb427_11_01_v4	3155020	3155999	SNF2_q1_peak_738	132	1.74915	15.8302	13.2027	630	Tb427tmp.01.3820	hypothetical protein%2C conserved	0
Tb427_11_01_v4	3155020	3155999	SNF2_q1_peak_738	132	1.74915	15.8302	13.2027	630	Tb427tmp.01.3830	hypothetical protein	0
Tb427_11_01_v4	634743	635197	SNF2_q1_peak_677	238	1.72735	26.5862	23.867	365	Tb427tmp.18.0001	hypothetical protein%2C conserved	0
Tb427_11_01_v4	1099248	1099469	SNF2_q1_peak_686	160	1.62638	18.7051	16.0516	109	Tb427tmp.02.1310	hypothetical protein%2C conserved	831
Tb427_11_01_v4	1875047	1875526	SNF2_q1_peak_702	107	1.56615	13.345	10.7454	286	Tb427_11_tRNA_Gly_1	tRNA Glycine	0
Tb427_11_01_v4	3145502	3146295	SNF2_q1_peak_736	57	1.52371	8.26713	5.76081	600	Tb427tmp.01.3800	hypothetical protein	3394
Tb427_11_01_v4	3145502	3146295	SNF2_q1_peak_736	57	1.52371	8.26713	5.76081	600	Tb427tmp.01.3805	corset-associated protein 15	3394
Tb427_11_01_v4	3359255	3359488	SNF2_q1_peak_743	81	1.52195	10.7336	8.17295	58	Tb427tmp.11.0005	ribonucleoside-diphosphate reductase small chain	201
Tb427_11_01_v4	4790106	4790507	SNF2_q1_peak_778	136	1.51548	16.2631	13.6316	109	Tb427tmp.57.0077	unspecified product	111
Tb427_11_01_v4	1852513	1853203	SNF2_q1_peak_700	53	1.50937	7.79937	5.30668	214	Tb427tmp.02.4490	hypothetical protein	0
Tb427_11_01_v4	3148380	3148811	SNF2_q1_peak_737	50	1.49533	7.57657	5.091	312	Tb427tmp.01.3805	corset-associated protein 15	878
Tb427_11_01_v4	2193209	2193975	SNF2_q1_peak_711	51	1.48571	7.59625	5.11001	488	Tb427tmp.01.0550	hypothetical protein	0
Tb427_11_01_v4	2904917	2905338	SNF2_q1_peak_724	46	1.47197	7.10088	4.6311	69	Tb427tmp.01.2860	hypothetical protein	4463
Tb427_11_01_v4	2381642	2382297	SNF2_q1_peak_715	49	1.45841	7.42227	4.9416	426	Tb427tmp.01.0580	glycerophosphoryl diester phosphodiesterase%2C putative	1007
Tb427_11_01_v4	2902252	2902714	SNF2_q1_peak_723	68	1.4437	9.37475	6.84161	197	Tb427tmp.01.2860	hypothetical protein	1798
Tb427_11_01_v4	4057430	4057786	SNF2_q1_peak_762	32	1.44139	5.6574	3.25337	328	Tb427tmp.01.7130	membrane associated protein%2C putative	0
Tb427_11_01_v4	2447673	2447963	SNF2_q1_peak_716	31	1.43666	5.55103	3.15327	127	Tb427tmp.01.0870	replication factor A%2C 51kDa subunit%2C putative	223
Tb427_11_01_v4	541780	542089	SNF2_q1_peak_674	43	1.43107	6.85237	4.39232	191	Tb427tmp.42.0001	hypothetical protein	0
Tb427_11_01_v4	2990190	2990855	SNF2_q1_peak_728	37	1.42758	6.1917	3.76033	86	Tb427tmp.01.3220	hypothetical protein	702
Tb427_11_01_v4	1311397	1311617	SNF2_q1_peak_692	27	1.41671	5.14498	2.77176	139	Tb427tmp.02.2230	hypothetical protein%2C conserved	0
Tb427_11_01_v4	4703279	4703572	SNF2_q1_peak_776	106	1.41307	13.293	10.6942	136	Tb427tmp.21.0004	unspecified product	14417
Tb427_11_01_v4	4896172	4896597	SNF2_q1_peak_780	138	1.41203	16.5305	13.8965	99	Tb427tmp.30.0001	variant surface glycoprotein (VSG)%2C frameshifted	497
Tb427_11_01_v4	3770880	3771158	SNF2_q1_peak_753	26	1.40678	5.05576	2.68858	149	Tb427tmp.01.5990	hypothetical protein%2C conserved	83
Tb427_11_01_v4	3829658	3829967	SNF2_q1_peak_756	34	1.40438	5.86075	3.44579	118	Tb427tmp.01.6260	DEAD/DEAH box helicase%2C putative	0
Tb427_11_01_v4	291008	291315	SNF2_q1_peak_670	71	1.40077	9.69118	7.1511	139	Tb427tmp.57.0008	calpain-like protein%2C putative	0
Tb427_11_01_v4	291008	291315	SNF2_q1_peak_670	71	1.40077	9.69118	7.1511	139	Tb427tmp.47.0036	calpain%2C putative	0
Tb427_11_01_v4	3594875	3595160	SNF2_q1_peak_750	37	1.39389	6.14935	3.72031	158	Tb427tmp.01.5290	hypothetical protein	25
Tb427_11_01_v4	1951202	1951791	SNF2_q1_peak_704	23	1.39141	4.67118	2.33212	496	Tb427tmp.02.4860	protein kinase%2C putative	0
Tb427_11_01_v4	4510190	4510709	SNF2_q1_peak_771	73	1.385	9.91296	7.36832	169	Tb427tmp.11.0009	variant surface glycoprotein (VSG%2C pseudogene)%2C putative	1954
Tb427_11_01_v4	4359671	4359980	SNF2_q1_peak_767	22	1.38446	4.58472	2.2534	95	Tb427tmp.01.8350	hypothetical protein%2C conserved	449
Tb427_11_01_v4	2603929	2604635	SNF2_q1_peak_720	33	1.38245	5.7571	3.34784	140	Tb427tmp.01.1590	hypothetical protein%2C conserved	0
Tb427_11_01_v4	1033495	1033997	SNF2_q1_peak_684	32	1.38029	5.60694	3.20622	201	Tb427tmp.02.1070	aminopeptidase%2C putative	3596
Tb427_11_01_v4	4880758	4881167	SNF2_q1_peak_779	20	1.37454	4.36774	2.05501	31	Tb427tmp.30.0004	expression site-associated gene 3 (ESAG3)%2C degenerate	9067
Tb427_11_01_v4	4023541	4023967	SNF2_q1_peak_760	27	1.37423	5.07177	2.70369	192	Tb427tmp.01.7030	hypothetical protein	185
Tb427_11_01_v4	3391440	3391829	SNF2_q1_peak_744	43	1.37224	6.85444	4.3943	176	Tb427tmp.52.0006	hypothetical protein%2C conserved (pseudogene)	0
Tb427_11_01_v4	1660582	1660814	SNF2_q1_peak_694	21	1.37005	4.5255	2.19869	115	Tb427tmp.02.3740	receptor-type adenylate cyclase GRESAG 4%2C putative	1583
Tb427_11_01_v4	3340605	3340867	SNF2_q1_peak_742	24	1.36958	4.8449	2.49216	142	Tb427tmp.01.4570	hypothetical protein%2C conserved	0
Tb427_11_01_v4	4713346	4713694	SNF2_q1_peak_777	19	1.36611	4.21978	1.92091	45	Tb427tmp.21.0004	unspecified product	4295
Tb427_11_01_v4	2264498	2264798	SNF2_q1_peak_712	19	1.36469	4.27893	1.9749	143	Tb427tmp.01.0290	carbonic anhydrase-like protein	0
Tb427_11_01_v4	3450221	3450877	SNF2_q1_peak_746	32	1.35942	5.6591	3.25497	581	Tb427tmp.01.4700	hypothetical protein%2C conserved	23
Tb427_11_01_v4	2994416	2994768	SNF2_q1_peak_729	22	1.35773	4.60057	2.26809	58	Tb427tmp.01.3240	trans-sialidase%2C putative	338
Tb427_11_01_v4	3010045	3010329	SNF2_q1_peak_733	18	1.35544	4.13792	1.84746	101	Tb427tmp.01.3270	A/G-specific adenine glycosylase%2C putative	0
Tb427_11_01_v4	2989348	2989611	SNF2_q1_peak_727	25	1.34626	4.86541	2.51127	140	Tb427tmp.01.3220	hypothetical protein	0
Tb427_11_01_v4	293555	293993	SNF2_q1_peak_671	72	1.34349	9.79458	7.25208	252	Tb427tmp.57.0008	calpain-like protein%2C putative	0
Tb427_11_01_v4	293555	293993	SNF2_q1_peak_671	72	1.34349	9.79458	7.25208	252	Tb427tmp.47.0036	calpain%2C putative	0
Tb427_11_01_v4	3609103	3609551	SNF2_q1_peak_752	21	1.34179	4.49324	2.1701	235	Tb427tmp.01.5320	ras-related rab-4	1423
Tb427_11_01_v4	2340566	2340874	SNF2_q1_peak_713	15	1.34081	3.79107	1.53723	19	Tb427tmp.12.0002	DNA polymerase IV%2C putative	0
Tb427_11_01_v4	1265319	1265538	SNF2_q1_peak_691	20	1.33891	4.37162	2.05861	133	Tb427tmp.02.2020	hypothetical protein	0
Tb427_11_01_v4	1755561	1756545	SNF2_q1_peak_697	21	1.33008	4.51087	2.18643	948	Tb427tmp.02.4190	hypothetical protein%2C conserved	930
Tb427_11_01_v4	988054	988275	SNF2_q1_peak_683	14	1.32987	3.7384	1.49177	96	Tb427tmp.02.0890	hypothetical protein%2C conserved	0
Tb427_11_01_v4	3596128	3596679	SNF2_q1_peak_751	16	1.32944	3.93756	1.66726	346	Tb427tmp.01.5290	hypothetical protein	12
Tb427_11_01_v4	2634587	2634848	SNF2_q1_peak_721	14	1.32812	3.64457	1.41017	179	Tb427tmp.01.1740	2-oxoglutarate dehydrogenase E1 component%2C putative	0
Tb427_11_01_v4	890737	891131	SNF2_q1_peak_680	20	1.32739	4.3442	2.03474	328	Tb427tmp.02.0720	hypothetical protein	124
Tb427_11_01_v4	3931852	3932206	SNF2_q1_peak_759	13	1.32608	3.58153	1.35444	269	Tb427tmp.01.6630	hypothetical protein%2C conserved	334
Tb427_11_01_v4	3815748	3816071	SNF2_q1_peak_754	14	1.32401	3.63614	1.40283	63	Tb427tmp.01.6200	hypothetical protein%2C conserved	0
Tb427_11_01_v4	1912698	1912985	SNF2_q1_peak_703	12	1.32394	3.51802	1.29836	217	Tb427tmp.02.4700	14-3-3 protein	0
Tb427_11_01_v4	3244186	3244571	SNF2_q1_peak_740	12	1.32394	3.51802	1.29836	214	Tb427tmp.01.4220	hypothetical protein%2C conserved	0
Tb427_11_01_v4	4117177	4117515	SNF2_q1_peak_763	13	1.32196	3.57345	1.34719	278	Tb427tmp.01.7410	hypothetical protein%2C conserved	11
Tb427_11_01_v4	4906379	4906619	SNF2_q1_peak_781	30	1.31961	5.4275	3.03703	50	Tb427tmp.11.0016	unspecified product	4410
Tb427_11_01_v4	3828960	3829247	SNF2_q1_peak_755	17	1.31864	4.07742	1.79268	175	Tb427tmp.01.6260	DEAD/DEAH box helicase%2C putative	0
Tb427_11_01_v4	4271782	4272011	SNF2_q1_peak_765	14	1.31829	3.68364	1.44306	195	Tb427tmp.01.8000	hypothetical protein%2C conserved	130
Tb427_11_01_v4	1683311	1683551	SNF2_q1_peak_695	11	1.31551	3.38535	1.18469	97	Tb427tmp.02.3860	hypothetical protein%2C conserved	0
Tb427_11_01_v4	1716010	1716287	SNF2_q1_peak_696	11	1.31551	3.38535	1.18469	92	Tb427tmp.02.4040	cytosolic coat protein%2C putative	0
Tb427_11_01_v4	4377679	4378017	SNF2_q1_peak_768	11	1.31551	3.38535	1.18469	257	Tb427tmp.01.8410	hypothetical protein%2C conserved	0
Tb427_11_01_v4	286577	286872	SNF2_q1_peak_669	23	1.31051	4.69475	2.35388	284	Tb427tmp.57.0008	calpain-like protein%2C putative	0
Tb427_11_01_v4	286577	286872	SNF2_q1_peak_669	23	1.31051	4.69475	2.35388	284	Tb427tmp.47.0036	calpain%2C putative	0
Tb427_11_01_v4	2188478	2188948	SNF2_q1_peak_710	15	1.30948	3.78433	1.533	187	Tb427tmp.02.5830	hypothetical protein%2C conserved	435
Tb427_11_01_v4	3578105	3578468	SNF2_q1_peak_749	13	1.30797	3.56055	1.33576	285	Tb427tmp.01.5220	J-binding protein	0
Tb427_11_01_v4	4037253	4037487	SNF2_q1_peak_761	12	1.30565	3.4194	1.21438	189	Tb427tmp.01.7070	hypothetical protein%2C conserved	0
Tb427_11_01_v4	1172290	1172544	SNF2_q1_peak_687	14	1.30459	3.66104	1.42292	56	Tb427tmp.02.1564	leucine-rich repeat protein (LRRP)%2C putative	1330
Tb427_11_01_v4	2001499	2001856	SNF2_q1_peak_706	17	1.30183	4.07651	1.79185	193	Tb427tmp.02.5080	hypothetical protein%2C conserved	1152
Tb427_11_01_v4	2343775	2344096	SNF2_q1_peak_714	19	1.30156	4.29177	1.98665	117	Tb427tmp.12.0003	DNA polymerase kappa%2C putative	0
Tb427_11_01_v4	2812391	2812639	SNF2_q1_peak_722	11	1.30126	3.29685	1.11	54	Tb427tmp.01.2490	hypothetical protein%2C conserved	0
Tb427_11_01_v4	3394841	3395210	SNF2_q1_peak_745	10	1.30011	3.19176	1.02227	306	Tb427tmp.52.0008	hypothetical protein%2C conserved	857
Tb427_11_01_v4	2996727	2997143	SNF2_q1_peak_731	16	1.29928	3.94334	1.67239	32	Tb427tmp.01.3250	hypothetical protein	656
Tb427_11_01_v4	895567	895814	SNF2_q1_peak_681	12	1.29912	3.48777	1.27403	64	Tb427tmp.02.0730	cysteine peptidase%2C Clan CD%2C family C13	0
Tb427_11_01_v4	2127956	2128189	SNF2_q1_peak_708	9	1.29865	3.12776	0.96746	207	Tb427tmp.02.5580	hypothetical protein%2C conserved	0
Tb427_11_01_v4	2995113	2995533	SNF2_q1_peak_730	15	1.29244	3.83827	1.57952	238	Tb427tmp.01.3250	hypothetical protein	339
Tb427_11_01_v4	4300486	4300711	SNF2_q1_peak_766	9	1.29053	3.09173	0.93947	185	Tb427tmp.01.8140	hypothetical protein%2C conserved	5
Tb427_11_01_v4	1461307	1461588	SNF2_q1_peak_693	8	1.29021	3.00288	0.86432	260	Tb427tmp.02.2860	hypothetical protein%2C conserved	0
Tb427_11_01_v4	4446875	4447102	SNF2_q1_peak_769	8	1.29021	3.00288	0.86432	116	Tb427tmp.01.8650	hypothetical protein%2C conserved	980
Tb427_11_01_v4	2085234	2085637	SNF2_q1_peak_707	12	1.28949	3.42692	1.22086	344	Tb427tmp.02.5410	ubiquitin activating enzyme%2C putative	0
Tb427_11_01_v4	1781696	1782232	SNF2_q1_peak_699	8	1.28526	2.9525	0.82538	392	Tb427tmp.02.4270	hypothetical protein%2C conserved	0
Tb427_11_01_v4	3009199	3009521	SNF2_q1_peak_732	8	1.28383	3.00207	0.86432	200	Tb427tmp.01.3270	A/G-specific adenine glycosylase%2C putative	0
Tb427_11_01_v4	3225680	3225999	SNF2_q1_peak_739	7	1.28263	2.90496	0.7856	287	Tb427tmp.01.4130	cdc2-related kinase%2C putative	0
Tb427_11_01_v4	3023211	3023431	SNF2_q1_peak_734	7	1.28109	2.89864	0.78027	139	Tb427tmp.01.3340	2%2C3-bisphosphoglycerate-independent phosphoglycerate mutase-like protein%2C putative	0
Tb427_11_01_v4	1985264	1985824	SNF2_q1_peak_705	7	1.27959	2.90599	0.78649	393	Tb427tmp.02.5030	hypothetical protein%2C conserved	0
Tb427_11_01_v4	546899	547134	SNF2_q1_peak_675	9	1.26875	3.07683	0.92692	191	Tb427tmp.46.0014	cysteine peptidase%2C Clan CA%2C family C19%2C putative	322
Tb427_11_01_v4	2180083	2180316	SNF2_q1_peak_709	6	1.26757	2.70146	0.62773	73	Tb427tmp.02.5780	hypothetical protein%2C conserved	0
Tb427_11_01_v4	1172950	1173300	SNF2_q1_peak_688	7	1.26327	2.91322	0.79234	224	Tb427tmp.02.1564	leucine-rich repeat protein (LRRP)%2C putative	574
Tb427_11_01_v4	1780327	1780607	SNF2_q1_peak_698	5	1.2547	2.57709	0.53278	254	Tb427tmp.02.4270	hypothetical protein%2C conserved	0
Tb427_11_01_v4	2941638	2941862	SNF2_q1_peak_725	6	1.25096	2.68739	0.61623	21	Tb427tmp.01.3010	dynein heavy chain%2C putative	0
Tb427_11_01_v4	1049578	1049925	SNF2_q1_peak_685	28	1.24736	5.27429	2.89327	304	Tb427tmp.02.1105	nucleobase/nucleoside transporter 8.1	588
Tb427_11_01_v4	4701173	4701469	SNF2_q1_peak_775	16	1.24541	3.96135	1.68879	156	Tb427tmp.21.0004	unspecified product	16520
Tb427_11_01_v4	4519999	4520220	SNF2_q1_peak_772	33	1.24498	5.78963	3.37862	151	Tb427tmp.11.0009	variant surface glycoprotein (VSG%2C pseudogene)%2C putative	11763
Tb427_11_01_v4	2523157	2523487	SNF2_q1_peak_718	5	1.23708	2.56562	0.52358	51	Tb427tmp.01.1160	lipoate-protein ligase%2C putative	0
Tb427_11_01_v4	2502133	2502389	SNF2_q1_peak_717	3	1.23697	2.28853	0.32483	13	Tb427tmp.01.1070	hypothetical protein%2C conserved	500
Tb427_11_01_v4	900334	900830	SNF2_q1_peak_682	5	1.23153	2.65714	0.592	390	Tb427tmp.02.0740	60S ribosomal protein L44	4041
Tb427_11_01_v4	215485	215711	SNF2_q1_peak_668	2	1.23118	2.20229	0.25994	219	Tb427tmp.03.0300	hypothetical protein%2C conserved	0
Tb427_11_01_v4	3847868	3848122	SNF2_q1_peak_757	2	1.22938	2.19175	0.25876	6	Tb427tmp.01.6300	phosphatidylinositol 3-related kinase%2C putative	0
Tb427_11_01_v4	335192	335539	SNF2_q1_peak_673	3	1.22632	2.28108	0.31922	338	Tb427tmp.47.0032	hypothetical protein%2C conserved	0
Tb427_11_01_v4	3334728	3334975	SNF2_q1_peak_741	4	1.22574	2.49023	0.46878	236	Tb427tmp.01.4550	hypothetical protein%2C conserved	1142
Tb427_11_01_v4	632882	633213	SNF2_q1_peak_676	5	1.22468	2.60541	0.55535	165	Tb427tmp.18.0001	hypothetical protein%2C conserved	0
Tb427_11_01_v4	4695614	4696134	SNF2_q1_peak_774	38	1.22151	6.31068	3.8742	313	Tb427tmp.21.0004	unspecified product	21855
Tb427_11_01_v4	297717	297956	SNF2_q1_peak_672	46	1.22044	7.07716	4.60829	126	Tb427tmp.57.0008	calpain-like protein%2C putative	0
Tb427_11_01_v4	297717	297956	SNF2_q1_peak_672	46	1.22044	7.07716	4.60829	126	Tb427tmp.47.0036	calpain%2C putative	0
Tb427_11_01_v4	4479444	4479664	SNF2_q1_peak_770	2	1.22038	2.17306	0.24493	123	Tb427tmp.01.8775	hypothetical protein%2C conserved	299
Tb427_11_01_v4	3141236	3141667	SNF2_q1_peak_735	2	1.21406	2.11704	0.20372	216	Tb427tmp.01.3800	hypothetical protein	110
Tb427_11_01_v4	644827	645127	SNF2_q1_peak_678	1	1.20797	2.06293	0.17128	295	Tb427tmp.22.0010	hypothetical protein%2C conserved	0
Tb427_11_01_v4	1873918	1874790	SNF2_q1_peak_701	2	1.20332	2.23146	0.28172	841	Tb427tmp.02.4550	hypothetical protein%2C conserved	219
Tb427_11_01_v4	726679	726910	SNF2_q1_peak_679	0	1.19745	1.80336	0.00537	227	Tb427tmp.02.0130	hypothetical protein%2C conserved	0
Tb427_11_01_v4	1245549	1245827	SNF2_q1_peak_690	0	1.19505	1.83931	0.02964	274	Tb427tmp.02.1930	ATP-dependent RNA helicase%2C putative	0
Tb427_11_01_v4	1181276	1181512	SNF2_q1_peak_689	0	1.17592	1.83566	0.02719	217	Tb427tmp.02.1580	leucine-rich repeat protein (LRRP)%2C putative	0
Tb427_11_01_v4	2973610	2973990	SNF2_q1_peak_726	11	1.10325	3.39257	1.19116	10	Tb427tmp.01.3110	heat shock protein 70	0

## Sheet: All BES ESPM
ESPM1	Read count		ESPM4	Read count
BES1	11748		BES1	3724
BES3	3739		BES2	3762
BES4	4335		BES7	1840
BES7	1139		BES10	1842
BES7dw	638		BES12	3982
BES10	2805		BES13	1040
BES10dw	2663		BES15	5094
BES13	5184		BES17	578
BES15	4927
BES15dw	5301
BES17dw	1333

## Sheet: Description
Dataset EV1: Quantitative enrichment profile of SNF2PH by ChIP-seq.
Spreadsheet 1 ‘SNF2_anottated_peaks_0_missmatc’: Identified peaks considering 0-missmatch error.
Spreadsheet 2 ‘q1’: Significant background genes (FDR<0.05).
Spreadsheet 3 ‘All BES ESPM’: Peak enrichment among BES promoters.
