# Supplementary material for: SUMOylated SNF2PH promotes variant surface glycoprotein expression in bloodstream trypanosomes
Source: EMBO Rep. 2019 Nov 6;20(12):e48029. doi: 10.15252/embr.201948029 (PMC6893287; doi:10.15252/embr.201948029)
Supplement: Supplementary file 5 — Dataset EV2 [file EMBR-20-e48029-s005.xlsx]

## Sheet: Bowtie 0 Data
Dataset EV2: Comparative enrichment profile of HA-SNF2PH WT and HA-SNF2PH K2A mutant assessed by ChIP-seq library.
Percentage of number of reads
	%IP HA	%IP K2A
ESPM1BES221	135.099	64.3725
ESPM4BES221	122.319	56.7901
ESPM1BESVO2	111.266	63.8336
ESPM4BESVO2	100.471	49.4795
ESPM1BES7	142.857	94.9686
ESPM4BES7	100.73	101.487
ESPM1BES12	49.8316	92.437
ESPM4BES12	56.4136	80.1802
ESPM1BES13	127.262	106.557
ESPM4BES13	118.058	94.968
Control1	93.7763	107.54
PromSSR73U	128.558	112.582
U2	86.4212	122.926
SigmaPlot Data				Number of reads
	%IP HA	%IP K2A		Locus	INPUT	HA-IP	%IP HA	INPUT	HA-K2A_IP	%IP K2A
BES221	135.099	64.3725		Control1	38289	35906	93.7763	26816	28838	107.54
BES221	122.319	56.7901		ESPM1BES118	987	2653	268.794	540	687	127.222
BESVO2	111.266	63.8336		ESPM1BES12	297	148	49.8316	119	110	92.437
BESVO2	100.471	49.4795		ESPM1BES13	884	1125	127.262	427	455	106.557
BES7	142.857	94.9686		ESPM1BES17	1363	2524	185.18	706	1927	272.946
BES7	100.73	101.487		ESPM1BES221	812	1097	135.099	494	318	64.3725
BES12	49.8316	92.437		ESPM1BES7	399	570	142.857	159	151	94.9686
BES12	56.4136	80.1802		ESPM1BESVO2	1003	1116	111.266	553	353	63.8336
BES13	127.262	106.557		ESPM4BES12	764	431	56.4136	333	267	80.1802
BES13	118.058	94.968		ESPM4BES13	2420	2857	118.058	1093	1038	94.968
Control1	93.7763	107.54		ESPM4BES221	2182	2669	122.319	1296	736	56.7901
PromSSR7 3U	128.558	112.582		ESPM4BES7	2602	2621	100.73	1278	1297	101.487
U2	86.4212	122.926		ESPM4BESBn2	1011	1445	142.928	487	383	78.6448
				ESPM4BESVO2	2547	2559	100.471	1441	713	49.4795
				PromSSR73U	50315	64684	128.558	43499	48972	112.582
				RibPromchr2	4160	5190	124.76	5094	8463	166.137
				U2	10730	9273	86.4212	16575	20375	122.926
