# Supplementary material for: SUMOylated SNF2PH promotes variant surface glycoprotein expression in bloodstream trypanosomes
Source: EMBO Rep. 2019 Nov 6;20(12):e48029. doi: 10.15252/embr.201948029 (PMC6893287; doi:10.15252/embr.201948029)
Supplement: Supplementary file 6 — Dataset EV3 [file EMBR-20-e48029-s006.xlsx]

## Sheet: Telomeric_SNF2PHKD
Dataset EV3: telomeric BES expression by RNA-seq analysis of SNF2PH depleted cells in T. brucei bloodstream forms.
GeneName	Gene	Length	logFC	logCPM	Chr	Description	VSG
Tb427.03.2140	Tb427.03.2140	2847	-1.04746	6.8545	Tb427_03_v4	transcription activator putative
Tb427.BES126.5	Tb427.BES126.5	645	-1.98141	1.80011	Tb427_telo126_v2	expression site-associated gene 3 (ESAG3 pseudogene) putative
Tb427.BES134.2	Tb427.BES134.2	1017	2.05716	1.82281	Tb427_telo134_v1	transferrin-binding protein putative
Tb427.BES122.3	Tb427.BES122.3	1438	1.19788	2.44333	Tb427_telo122_v2	expression site-associated gene 5 (ESAG5 pseudogene) putative
Tb427.BES129.4	Tb427.BES129.4	1206	1.49378	0.739904	Tb427_telo129_v2	transferrin-binding protein putative
Tb427.BES40.4	Tb427.BES40.4	1435	1.22784	0.98189	Tb427_telo40_v2	expression site-associated gene 5 (ESAG5 pseudogene) putative
Tb427.BES126.11	Tb427.BES126.11	1113	-0.845066	4.86961	Tb427_telo126_v2	expression site-associated gene 11 (ESAG11 pseudogene) putative
Tb427.BES64.1	Tb427.BES64.1	1020	0.957447	3.51809	Tb427_telo64_v1	transferrin-binding protein putative
Tb427.BES64.2	Tb427.BES64.2	1467	0.946502	4.34853	Tb427_telo64_v1	variant surface glycoprotein (VSG)	BES8/TAR64 VSG-14
Tb427.BES56.9	Tb427.BES56.9	876	1.16056	2.37427	Tb427_telo56_v2	expression site-associated gene 3 (ESAG3 pseudogene) putative
Tb427.BES56.5	Tb427.BES56.5	735	-1.15428	1.89034	Tb427_telo56_v2	expression site-associated gene 3 (ESAG3 pseudogene) putative
Tb427.BES10.0	Tb427.BES10.0	861	0.506346	8.64422	Tb427_telo10_v1	beta lactamase
Tb427.BES56.4	Tb427.BES56.4	1443	0.771421	3.76495	Tb427_telo56_v2	expression site-associated gene 5 (ESAG5) protein putative
Tb427.BES40.22	Tb427.BES40.22	1431	-0.496053	17.478	Tb427_telo40_v2	variant surface glycoprotein (VSG)	BES1/TAR40 VSG221
Tb427.BES10.3	Tb427.BES10.3	1440	0.910119	2.08092	Tb427_telo10_v1	expression site-associated gene 5 (ESAG5) protein putative
Tb427.BES40.2	Tb427.BES40.2	1023	0.923657	5.05477	Tb427_telo40_v2	transferrin-binding protein putative
Tb427.BES126.3	Tb427.BES126.3	1203	-0.804969	6.47253	Tb427_telo126_v2	transferrin-binding protein putative
Tb427.BES40.16	Tb427.BES40.16	1107	-0.834644	1.3359	Tb427_telo40_v2	expression site-associated gene 3 (ESAG3) protein putative
Tb427.BES40.1	Tb427.BES40.1	1026	-0.711915	1.43028	Tb427_telo40_v2	hygromycin resistance protein
Tb427.BES129.2	Tb427.BES129.2	1023	0.83106	1.6023	Tb427_telo129_v2	transferrin-binding protein putative
Tb427.BES28.3	Tb427.BES28.3	1026	0.80377	2.33256	Tb427_telo28_v2	transferrin-binding protein putative
Tb427.BES29.4	Tb427.BES29.4	1443	0.248225	6.64077	Tb427_telo29_v3	expression site-associated gene 5 (ESAG5) protein putative
Tb427.BES126.7	Tb427.BES126.7	1893	-0.927332	1.00614	Tb427_telo126_v2	expression site-associated gene 8 (ESAG8) protein putative
Tb427.BES126.4	Tb427.BES126.4	1443	0.411845	5.31862	Tb427_telo126_v2	expression site-associated gene 5 (ESAG5) protein putative
Tb427.BES126.6	Tb427.BES126.6	3807	0.619313	1.85836	Tb427_telo126_v2	receptor-type adenylate cyclase putative
Tb427.BES126.2	Tb427.BES126.2	1023	-0.593182	7.52022	Tb427_telo126_v2	transferrin-binding protein putative
Tb427.BES134.4	Tb427.BES134.4	1440	0.45311	4.73782	Tb427_telo134_v1	expression site-associated gene 5 (ESAG5) protein putative
Tb427.BES29.5	Tb427.BES29.5	697	-0.576928	1.63759	Tb427_telo29_v3	expression site-associated gene 3 (ESAG3 pseudogene) putative
Tb427.BES28.4	Tb427.BES28.4	1209	0.683685	2.58301	Tb427_telo28_v2	transferrin-binding protein putative
Tb427.BES40.5	Tb427.BES40.5	924	-0.513129	1.93999	Tb427_telo40_v2	expression site-associated gene 3 (ESAG3 pseudogene) putative
Tb427.BES29.9	Tb427.BES29.9	1401	-0.519139	3.94742	Tb427_telo29_v3	variant surface glycoprotein (VSG)	BES12/TAR29 VSG1.8
Tb427.BES98.3	Tb427.BES98.3	1437	0.515019	1.91355	Tb427_telo98_v2	expression site-associated gene 5 (ESAG5) protein putative
Tb427.BES98.5	Tb427.BES98.5	3807	-0.583114	0.355848	Tb427_telo98_v2	receptor-type adenylate cyclase putative
Tb427.BES51.9	Tb427.BES51.9	1389	-0.581444	0.641554	Tb427_telo51_v2	expression site-associated gene 2 (ESAG2) protein putative
Tb427.BES126.15	Tb427.BES126.15	1410	-0.449408	2.29173	Tb427_telo126_v2	variant surface glycoprotein (VSG)	BES15/TAR126 VSGbR-2
Tb427.BES129.5	Tb427.BES129.5	1236	0.479017	1.3805	Tb427_telo129_v2	expression site-associated gene 5 (ESAG5) protein putative
Tb427.BES134.6	Tb427.BES134.6	1614	0.50672	2.00487	Tb427_telo134_v1	variant surface glycoprotein (VSG)	BES10/TAR134 VSG427-15
Tb427.BES98.4	Tb427.BES98.4	1018	-0.474565	1.40023	Tb427_telo98_v2	expression site-associated gene 3 (ESAG3 pseudogene) putative
Tb427.BES126.10	Tb427.BES126.10	1365	-0.448955	1.59435	Tb427_telo126_v2	expression site-associated gene 2 (ESAG2) protein putative
Tb427.BES126.8	Tb427.BES126.8	2031	0.390672	2.7816	Tb427_telo126_v2	expression site-associated gene 8 (ESAG8) protein putative
Tb427.BES56.13	Tb427.BES56.13	1515	-0.430681	1.95553	Tb427_telo56_v2	variant surfave glycoprotein (VSG)	BES13/TAR56 VSGJS1
Tb427.BES134.1	Tb427.BES134.1	2061	0.421705	1.74379	Tb427_telo134_v1	folate transporter putative
Tb427.BES56.6	Tb427.BES56.6	3807	-0.412711	1.65727	Tb427_telo56_v2	receptor-type adenylate cyclase putative
Tb427.BES40.3	Tb427.BES40.3	1206	0.376415	5.5852	Tb427_telo40_v2	transferrin-binding protein putative
Tb427.BES29.7	Tb427.BES29.7	596	-0.410885	0.477248	Tb427_telo29_v3	expression site-associated gene 11 (ESAG11 pseudogene) putative
Tb427.BES56.7	Tb427.BES56.7	1893	-0.350102	2.25166	Tb427_telo56_v2	expression site-associated gene 8 (ESAG8) protein putative
Tb427.BES129.12	Tb427.BES129.12	498	0.294069	1.21514	Tb427_telo129_v2	expression site-associated gene 11 (ESAG11 pseudogene) putative
Tb427.BES98.2	Tb427.BES98.2	1206	0.263209	2.61924	Tb427_telo98_v2	transferrin-binding protein putative
Tb427.BES98.9	Tb427.BES98.9	1404	-0.203862	2.30503	Tb427_telo98_v2	expression site-associated gene 2 (ESAG2) protein putative
Tb427.BES10.6	Tb427.BES10.6	688	-0.153796	2.85098	Tb427_telo10_v1	expression site-associated gene 11 (ESAG11 pseudogene) putative
Tb427.BES129.11	Tb427.BES129.11	1425	-0.159348	1.78801	Tb427_telo129_v2	expression site-associated gene 2 (ESAG2) protein putative
Tb427.BES122.1	Tb427.BES122.1	1032	0.193069	3.0854	Tb427_telo122_v2	transferrin-binding protein putative
Tb427.BES29.3	Tb427.BES29.3	1020	0.163763	3.62139	Tb427_telo29_v3	transferrin-binding protein putative
Tb427.BES10.1	Tb427.BES10.1	1020	0.138987	5.56421	Tb427_telo10_v1	transferrin-binding protein putative
Tb427.BES56.2	Tb427.BES56.2	1203	-0.149509	3.86687	Tb427_telo56_v2	transferrin-binding protein putative
Tb427.BES122.2	Tb427.BES122.2	1206	-0.143154	1.92628	Tb427_telo122_v2	expression site-associated gene 6 (ESAG6) protein putative
Tb427.BES98.12	Tb427.BES98.12	1581	-0.128765	1.19367	Tb427_telo98_v2	variant surface glycoprotein (VSG)	BES5/TAR98 VSG800
Tb427.BES56.3	Tb427.BES56.3	1023	0.101892	2.58359	Tb427_telo56_v2	transferrin-binding protein putative
Tb427.BES10.2	Tb427.BES10.2	1203	0.0906766	5.01139	Tb427_telo10_v1	transferrin-binding protein putative
Tb427.BES98.1	Tb427.BES98.1	1023	0.0528343	0.83134	Tb427_telo98_v2	transferrin-binding protein putative
Tb427.BES29.2	Tb427.BES29.2	1206	-0.0357659	4.60633	Tb427_telo29_v3	transferrin-binding protein putative
Tb427.BES122.8	Tb427.BES122.8	3807	0.0716817	0.448422	Tb427_telo122_v2	receptor-type adenylate cyclase putative
Tb427.BES56.8	Tb427.BES56.8	1893	0.0408635	0.381044	Tb427_telo56_v2	expression site-associated gene 8 (ESAG8) protein putative
Tb427.BES98.9	Tb427.BES98.9	1404	0.0068365	2.43985	Tb427_telo98_v2	expression site-associated gene 2 (ESAG2) protein putative
