# Supplementary material for: SUMOylated SNF2PH promotes variant surface glycoprotein expression in bloodstream trypanosomes
Source: EMBO Rep. 2019 Nov 6;20(12):e48029. doi: 10.15252/embr.201948029 (PMC6893287; doi:10.15252/embr.201948029)
Supplement: Supplementary file 7 — Dataset EV4 [file EMBR-20-e48029-s007.xlsx]

## Sheet: SNF2PH FL
Dataset EV4: RNA-seq analysis of SNF2PH overexpression in T. brucei procyclic forms.
Gene	Length	logFC	logCPM	F	PValue	FDR	Chr	Description
Tb427.03.2140	2847	3.00494	9.40396	1681.09	2.40007e-15	2.0283e-11	Tb427_03_v4	transcription activator putative
13J3.02	2061	1.75332	5.19188	550.328	3.54247e-12	1.49687e-08	TP13J3	folate transporter putative
H25N7.15	1203	2.75415	3.71964	513.293	5.56084e-12	1.53737e-08	TPH25N7	transferrin-binding protein putative
Tb427.BES40.3	1206	2.70559	3.85506	470.768	9.72258e-12	1.53737e-08	Tb427_telo40_v2	transferrin-binding protein putative
Tb427.BES126.1	2061	1.61215	4.7742	462.403	1.0915e-11	1.53737e-08	Tb427_telo126_v2	folate transporter putative
Tb427.BES29.1	2061	1.58053	4.72997	471.657	9.60493e-12	1.53737e-08	Tb427_telo29_v3	folate transporter putative
Tb427.BES5.2	1209	2.47141	3.80372	437.498	1.55958e-11	1.6475e-08	Tb427_telo3_v2	transferrin-binding protein putative
Tb427.BES56.1	2061	1.70738	5.35182	438.892	1.52794e-11	1.6475e-08	Tb427_telo56_v2	folate transporter putative
Tb427.BES59.1	2061	1.75049	5.04543	427.188	1.81843e-11	1.70751e-08	Tb427_telo59_v2	folate transporter putative
Tb427.BES98.2	1206	2.53968	3.92411	405.713	2.5338e-11	1.94665e-08	Tb427_telo98_v2	transferrin-binding protein putative
Tb427.BES15.1	2061	1.7529	4.5747	411.134	2.32656e-11	1.94665e-08	Tb427_telo15_v2	folate transporter putative
Tb427.BES51.1	2061	1.7709	4.01653	382.918	3.67315e-11	2.58682e-08	Tb427_telo51_v2	folate transporter putative
Tb427.BES28.4	1209	2.12468	5.31336	369.933	4.58265e-11	2.81127e-08	Tb427_telo28_v2	transferrin-binding protein putative
Tb427.08.480	999	1.17122	5.53634	369.003	4.65717e-11	2.81127e-08	Tb427_08_v4	phosphatidic acid phosphatase protein putative
N19B2.165	1206	3.26642	2.95291	325.453	1.03971e-10	5.85771e-08	TPN19B2	transferrin-binding protein putative
Tb427.BES10.1	1020	2.47755	2.86042	301.64	1.68724e-10	8.91179e-08	Tb427_telo10_v1	transferrin-binding protein putative
Tb427.BES10.2	1203	2.59841	3.17732	280.952	2.64985e-10	1.31728e-07	Tb427_telo10_v1	transferrin-binding protein putative
Tb427.BES122.2	1206	2.84903	2.82212	268.941	3.49533e-10	1.64106e-07	Tb427_telo122_v2	expression site-associated gene 6 (ESAG6) protein putative
Tb427.BES129.4	1206	3.04163	4.20541	263.408	3.9869e-10	1.77333e-07	Tb427_telo129_v2	transferrin-binding protein putative
Tb427.BES153.3	1206	2.63982	2.52424	260.761	4.24992e-10	1.79581e-07	Tb427_telo153_v2	transferrin-binding protein putative
Tb427.BES56.2	1203	2.59034	2.95858	255.772	4.80181e-10	1.93238e-07	Tb427_telo56_v2	transferrin-binding protein putative
Tb427.BES122.1	1032	2.4535	3.25917	252.646	5.1897e-10	1.99355e-07	Tb427_telo122_v2	transferrin-binding protein putative
Tb427.BES40.5	924	5.241	1.86878	241.908	6.82534e-10	2.50787e-07	Tb427_telo40_v2	expression site-associated gene 3 (ESAG3 pseudogene) putative
Tb427.BES129.3	1023	2.42449	3.97108	219.78	1.24748e-09	4.3927e-07	Tb427_telo129_v2	transferrin-binding protein putative
Tb427.BES126.2	1023	2.81995	2.70787	208.39	1.74081e-09	5.88462e-07	Tb427_telo126_v2	transferrin-binding protein putative
H25N7.17	1020	4.93718	1.71894	206.908	1.82023e-09	5.91645e-07	TPH25N7	expression site-associated gene 3 (ESAG3 pseudogene) putative
Tb427.BES28.3	1026	1.95738	5.21233	197.972	2.39784e-09	7.50523e-07	Tb427_telo28_v2	transferrin-binding protein putative
Tb427.BES56.3	1023	2.99139	2.55898	195.54	2.58985e-09	7.54718e-07	Tb427_telo56_v2	transferrin-binding protein putative
Tb427.BES65.2	1206	2.84622	2.01615	196.627	2.50194e-09	7.54718e-07	Tb427_telo65_v2	transferrin-binding protein putative
N19B2.155	1023	2.15185	3.39206	192.459	2.85915e-09	8.05422e-07	TPN19B2	transferrin-binding protein putative
Tb427.BES126.3	1203	3.22481	2.50571	189.588	3.13932e-09	8.55819e-07	Tb427_telo126_v2	transferrin-binding protein putative
Tb427.BES28.2	1026	1.95858	4.75205	186.129	3.51995e-09	9.29598e-07	Tb427_telo28_v2	transferrin-binding protein putative
Tb427.BES98.1	1023	2.34676	3.1696	171.432	5.85934e-09	1.50052e-06	Tb427_telo98_v2	transferrin-binding protein putative
Tb427.BES129.2	1023	2.34467	4.1603	166.704	6.96352e-09	1.73084e-06	Tb427_telo129_v2	transferrin-binding protein putative
Tb427.BES28.6	1017	4.54023	1.31562	165.417	7.30437e-09	1.76369e-06	Tb427_telo28_v2	expression site-associated gene 3 (ESAG3 pseudogene) putative
Tb427.BES98.4	1017	4.03934	1.7777	163.094	7.96951e-09	1.87084e-06	Tb427_telo98_v2	expression site-associated gene 3 (ESAG3 pseudogene) putative
Tb427.BES29.3	1020	2.40826	2.13937	161.703	8.40078e-09	1.91878e-06	Tb427_telo29_v3	transferrin-binding protein putative
Tb427.BES129.6	1017	3.82388	1.48871	153.789	1.14338e-08	2.52584e-06	Tb427_telo129_v2	expression site-associated gene 3 (ESAG3 pseudogene) putative
Tb427.02.3290	1311	2.28563	2.08185	153.307	1.16563e-08	2.52584e-06	Tb427_02_v4	unspecified product
Tb427.BES28.1	1026	1.92099	4.31644	150.945	1.28194e-08	2.70842e-06	Tb427_telo28_v2	transferrin-binding protein putative
13J3.10	1200	2.13756	2.50069	149.848	1.3405e-08	2.76306e-06	TP13J3	transferrin-binding protein putative
Tb427.BES29.2	1206	1.68552	3.44917	147.669	1.46615e-08	2.95011e-06	Tb427_telo29_v3	transferrin-binding protein putative
Tb427.02.3270	1311	1.97704	2.31471	146.412	1.54477e-08	3.03601e-06	Tb427_02_v4	65 kDa invariant surface glycoprotein
Tb427.BES5.1	1026	1.90588	2.65257	145.014	1.638e-08	3.14608e-06	Tb427_telo3_v2	transferrin-binding protein putative
Tb427.BES153.1	2061	1.35708	3.15305	143.647	1.73546e-08	3.25918e-06	Tb427_telo153_v2	folate transporter putative
Tb427.BES15.3	1200	2.42497	2.00052	138.759	2.14289e-08	3.93686e-06	Tb427_telo15_v2	transferrin-binding protein putative
Tb427.02.3280	1311	1.97302	2.26643	136.911	2.32489e-08	4.18034e-06	Tb427_02_v4	65 kDa invariant surface glycoprotein
N19B2.180	1017	3.75357	1.34808	133.978	2.65151e-08	4.66832e-06	TPN19B2	expression site-associated gene 3 (ESAG3 pseudogene) putative
Tb427.BES59.3	1200	2.21265	2.2037	132.899	2.78487e-08	4.80305e-06	Tb427_telo59_v2	transferrin-binding protein putative
Tb427.BES4.2	1200	2.43084	1.86065	121.083	4.88588e-08	8.25811e-06	Tb427_telo4_v3	transferrin-binding protein putative
Tb427.02.3320	1314	2.545	1.7487	119.973	5.16389e-08	8.55687e-06	Tb427_02_v4	65 kDa invariant surface glycoprotein
Tb427.BES15.2	1017	1.92732	2.16933	115.347	6.5367e-08	1.0423e-05	Tb427_telo15_v2	transferrin-binding protein putative
Tb427.BES59.2	1017	1.88348	2.427	115.517	6.47934e-08	1.0423e-05	Tb427_telo59_v2	transferrin-binding protein putative
N19B2.160	1023	2.2171	2.17399	113.34	7.26013e-08	1.12053e-05	TPN19B2	transferrin-binding protein putative
Tb427.BES153.2	1200	2.17899	2.23549	113.256	7.29251e-08	1.12053e-05	Tb427_telo153_v2	transferrin-binding protein putative
Tb427.BES51.3	1200	2.28766	1.77775	112.317	7.66401e-08	1.15658e-05	Tb427_telo51_v2	transferrin-binding protein putative
Tb427.BES134.2	1017	2.6234	1.66805	109.002	9.16247e-08	1.35846e-05	Tb427_telo134_v1	transferrin-binding protein putative
Tb427.BES5.4	765	4.42126	0.909272	108.381	9.47976e-08	1.38127e-05	Tb427_telo3_v2	expression site-associated gene 3 (ESAG3 pseudogene) putative
Tb427.BES40.2	1023	2.27375	2.43816	104.194	1.19774e-07	1.7156e-05	Tb427_telo40_v2	transferrin-binding protein putative
Tb427.BES51.2	1017	2.06798	2.06268	101.573	1.39261e-07	1.96149e-05	Tb427_telo51_v2	transferrin-binding protein putative
Tb427.02.3300	1311	2.00679	1.81145	96.6126	1.87044e-07	2.59133e-05	Tb427_02_v4	unspecified product
Tb427.BES4.1	1017	1.93638	1.94494	95.8198	1.96319e-07	2.67596e-05	Tb427_telo4_v3	expression site-associated gene 7 (ESAG7) protein putative
Tb427.10.10210	1122	1.18381	4.37258	86.6215	3.53807e-07	4.74607e-05	Tb427_10_v5	procyclin-associated gene 4 (PAG4) protein
Tb427.BES40.7	3807	1.53623	2.30957	85.1062	3.91904e-07	5.17498e-05	Tb427_telo40_v2	receptor-type adenylate cyclase putative
Tb427.02.3310	1305	1.93058	1.74908	84.0628	4.2089e-07	5.47222e-05	Tb427_02_v4	65 kDa invariant surface glycoprotein
Tb427.10.10220	1257	1.08234	4.47	81.3499	5.08553e-07	6.51179e-05	Tb427_10_v5	procyclin-associated gene 2 (PAG2) protein
H25N7.14	1020	2.12251	2.09587	79.5637	5.77761e-07	7.28754e-05	TPH25N7	transferrin-binding protein putative
Tb427.BES10.0	861	0.48218	6.22144	77.4897	6.7214e-07	8.35331e-05	Tb427_telo10_v1	beta lactamase
Tb427.10.10240	1218	0.850437	5.02045	75.6879	7.68767e-07	9.41573e-05	Tb427_10_v5	procyclin-associated gene 1 (PAG1) protein
Tb427.BES65.1	1200	2.09486	2.06229	73.6388	8.98684e-07	0.000108497	Tb427_telo65_v2	transferrin-binding protein putative
Tb427.BES134.3	1200	2.53011	1.49405	72.5262	9.79743e-07	0.000116617	Tb427_telo134_v1	transferrin-binding protein putative
13J3.09	1017	1.90104	1.73277	70.1689	1.18093e-06	0.000138612	TP13J3	transferrin-binding protein putative
N19B2.170	315	3.57807	0.638805	61.7196	2.41757e-06	0.000279875	TPN19B2	hypothetical protein
Tb427.BES134.1	2061	0.836448	4.80191	55.1594	4.4732e-06	0.000510851	Tb427_telo134_v1	folate transporter putative
H25N7.20	3807	1.31573	2.30076	54.0655	4.98547e-06	0.000561762	TPH25N7	receptor-type adenylate cyclase putative
Tb427.10.7160	621	0.774866	3.34479	47.6605	9.77464e-06	0.00108691	Tb427_10_v5	procyclin-associated gene 1 (PAG1) protein putative
Tb427.BES98.5	3807	1.83368	1.36115	42.2776	1.82495e-05	0.00200294	Tb427_telo98_v2	receptor-type adenylate cyclase putative
Tb427.06.500	1374	0.849263	3.38698	41.0827	2.11393e-05	0.00229036	Tb427_06_v4	gene related to expression site-associated gene 2 (GRESAG2) putative
Tb427.BES129.7	3807	2.49712	0.801033	40.733	2.20822e-05	0.00236224	Tb427_telo129_v2	receptor-type adenylate cyclase putative
Tb427.06.470	1374	0.834575	3.68887	39.8615	2.46512e-05	0.00260409	Tb427_06_v4	unspecified product
Tb427.07.6850	2316	0.331839	8.71857	39.525	2.57341e-05	0.00268492	Tb427_07_v4	trans-sialidase
Tb427.07.6830	1284	0.368709	8.04606	39.0232	2.74523e-05	0.00282926	Tb427_07_v4	trans-sialidase putative
H25N7.18	375	5.12483	-0.0798206	38.7748	2.83515e-05	0.00285236	TPH25N7	hypothetical protein
Tb427.08.490	852	0.563372	4.53664	38.848	2.80829e-05	0.00285236	Tb427_08_v4	hypothetical protein
Tb427.10.10230	1113	0.790747	4.6895	36.673	3.74833e-05	0.00372672	Tb427_10_v5	procyclin-associated gene 5 (PAG5) protein
Tb427.BES122.8	3807	0.605675	3.50417	35.6126	4.33537e-05	0.00426026	Tb427_telo122_v2	receptor-type adenylate cyclase putative
Tb427.07.2010	2073	0.871722	2.62858	34.7982	4.85874e-05	0.00471968	Tb427_07_v4	retrotransposon hot spot protein 7 (RHS7) putative
Tb427.BES59.4	1443	0.855571	2.40853	33.7089	5.67669e-05	0.00545155	Tb427_telo59_v2	expression site-associated gene 5 (ESAG5) protein putative
Tb427.BES10.3	1440	0.750494	2.72426	33.5035	5.84817e-05	0.00555313	Tb427_telo10_v1	expression site-associated gene 5 (ESAG5) protein putative
Tb427.08.510	816	0.75926	3.18586	32.6737	6.60439e-05	0.00620153	Tb427_08_v4	hypothetical protein
Tb427.07.190	2058	0.264839	7.50226	31.6533	7.69384e-05	0.00714513	Tb427_07_v4	metallo- peptidase Clan MA(E) Family M3 putative
13J3.12	1443	0.793177	2.45444	30.7004	8.90203e-05	0.00808936	TP13J3	expression site-associated gene 5 (ESAG5) protein putative
Tb427.08.500	528	0.435768	4.24761	30.7016	8.90038e-05	0.00808936	Tb427_08_v4	hypothetical protein
Tb427.03.4500	1698	-0.250131	7.05208	28.6072	0.000124108	0.0111578	Tb427_03_v4	fumarate hydratase class I
Tb427tmp.01.6230	1467	1.52379	1.18976	28.4613	0.000127097	0.0112701	Tb427_11_01_v4	expression site-associated gene 2 (ESAG2) protein putative
Tb427.08.520	528	0.422973	4.36087	28.4169	0.000128023	0.0112701	Tb427_08_v4	hypothetical protein
Tb427.BES51.4	1443	0.794454	2.39312	28.1294	0.000134211	0.0116929	Tb427_telo51_v2	expression site-associated gene 5 (ESAG5) protein putative
Tb427.BES59.5	717	2.60341	0.145199	27.3142	0.000153721	0.0132561	Tb427_telo59_v2	expression site-associated gene 3 (ESAG3 pseudogene) putative
Tb427.BES40.6	375	3.61529	0.089517	26.6397	0.000172364	0.0147136	Tb427_telo40_v2	hypothetical protein
Tb427.BES51.5	717	2.47022	0.213361	25.9678	0.000193576	0.0163591	Tb427_telo51_v2	expression site-associated gene 3 (ESAG3 pseudogene) putative
Tb427.10.5690	1164	1.9942	0.597598	25.8606	0.000197229	0.0165028	Tb427_10_v5	procyclin-associated gene 2 (PAG2) protein putative
Tb427.02.2060	1335	1.60213	1.00206	24.3922	0.000256254	0.0212314	Tb427_02_v4	variant surface glycoprotein (VSG)-related putative
Tb427.10.1500	2322	0.234532	7.72523	23.9396	0.00027839	0.0228415	Tb427_10_v5	methionyl-tRNA synthetase putative
13J3.13	717	2.54758	0.0140236	22.7788	0.000346007	0.0281164	TP13J3	expression site-associated gene 3 (ESAG3 pseudogene) putative
H25N7.16	1435	0.555505	3.99038	22.6551	0.000354266	0.0285134	TPH25N7	expression site-associated gene 5 (ESAG5 pseudogene) putative
Tb427.BES122.5	3807	0.421596	3.82806	22.1787	0.000388292	0.0306887	Tb427_telo122_v2	receptor-type adenylate cyclase putative
Tb427.BES40.1	1026	0.342595	7.58314	22.1752	0.000388556	0.0306887	Tb427_telo40_v2	hygromycin resistance protein
H25N7.26	3807	1.21837	1.47949	21.5255	0.000441264	0.0345289	TPH25N7	receptor-type adenylate cyclase putative
Tb427.BES40.4	1434	0.568451	4.1171	21.477	0.000445523	0.0345423	Tb427_telo40_v2	expression site-associated gene 5 (ESAG5 pseudogene) putative
Tb427.01.2530	402	0.265444	6.91814	21.417	0.000450852	0.0346377	Tb427_01_v4	histone H3 putative
Tb427tmp.02.3020	1452	0.296244	5.75715	20.8356	0.000506486	0.0385614	Tb427_11_01_v4	sugar transporter putative
Tb427.02.2020	1152	0.816997	1.93363	20.5793	0.000533506	0.0402559	Tb427_02_v4	expression site-associated gene 3 (ESAG3) protein putative
Tb427.BES129.5	1236	0.419914	4.38522	20.4048	0.00055285	0.0413464	Tb427_telo129_v2	expression site-associated gene 5 (ESAG5) protein putative
13J3.08	399	0.375326	6.32554	20.1218	0.000585968	0.0434387	TP13J3	hypothetical protein
Tb427.06.540	1365	0.578454	3.97921	20.0437	0.000595508	0.0434953	Tb427_06_v4	gene related to expression site-associated gene 2 (GRESAG2) putative
Tb427.06.290	3570	0.371162	4.86132	19.99	0.000602172	0.0434953	Tb427_06_v4	receptor-type adenylate cyclase GRESAG 4 degenerate
Tb427.06.4890	1194	0.342787	4.28876	20.0304	0.000597147	0.0434953	Tb427_06_v4	S-adenosylmethionine synthetase putative
Tb427.10.5680	1185	1.48636	0.695566	19.623	0.000650086	0.0465583	Tb427_10_v5	procyclin-associated gene 1 (PAG1) protein putative
Tb427.07.610	1449	0.20325	7.1176	19.0898	0.00072777	0.0516839	Tb427_07_v4	DNA ligase putative
Tb427.BES40.13	3807	1.16118	1.42283	19.0238	0.000738104	0.051981	Tb427_telo40_v2	receptor-type adenylate cyclase putative
Tb427.07.4570	1074	-0.228694	6.72786	18.6905	0.000792995	0.0553851	Tb427_07_v4	inosine-guanine nucleoside hydrolase
Tb427tmp.244.2430	783	0.338327	5.59667	18.2463	0.000873619	0.0602996	Tb427_09_v4	BARP protein
Tb427.07.1960	2073	0.708444	2.26365	18.2255	0.00087763	0.0602996	Tb427_07_v4	retrotransposon hot spot protein 7 (RHS7) putative
Tb427.BES28.5	1434	0.3838	4.37731	17.2104	0.00110132	0.0750584	Tb427_telo28_v2	expression site-associated gene 5 (ESAG5) protein putative
Tb427.02.1931	2251	0.912118	9.54393	16.9889	0.00115851	0.0783248	Tb427_02_v4
N19B2.175	1434	0.413512	4.34318	16.8898	0.0011852	0.0794931	TPN19B2	expression site-associated gene 5 (ESAG5 pseudogene) putative
Tb427.06.3400	720	1.24677	1.03337	16.6946	0.0012399	0.0825068	Tb427_06_v4	hypothetical protein conserved
Tb427.06.185	981	0.588694	5.94277	16.6359	0.00125692	0.0829861	Tb427_06_v4
13J3.06	552	1.74017	0.364067	16.5794	0.00127354	0.083432	TP13J3	hypothetical transmembrane protein
Tb427.06.184	516	0.524095	5.33158	16.4506	0.00131239	0.0853157	Tb427_06_v4
Tb427tmp.142.0300	687	1.72958	0.302062	16.1941	0.00139393	0.0899247	Tb427_09_v4	hypothetical protein (pseudogene)
Tb427tmp.02.0100	1512	0.194984	7.33574	16.057	0.00143993	0.0921885	Tb427_11_01_v4	carboxypeptidase putative
Tb427.08.1380	1065	-0.37899	4.0595	15.843	0.00151526	0.0962817	Tb427_08_v4	hypothetical protein conserved
Tb427.05.4210	303	0.197238	6.24625	15.6152	0.00160049	0.100894	Tb427_05_v4	histone H4 putative
Tb427_09_v4.snoRNA.0022	109	-0.236683	5.1449	15.5862	0.00161172	0.100894	Tb427_09_v4
Tb427.06.260	468	0.494411	3.07746	15.5436	0.00162842	0.101063	Tb427_06_v4	hypothetical protein
Tb427.10.8530	1590	-0.18736	7.51305	15.5185	0.00163835	0.101063	Tb427_10_v5	glucose transporter
Tb427_10_v4.snoRNA.0044	69	-0.481462	2.80942	15.4022	0.00168523	0.103202	Tb427_10_v5
Tb427.10.10150	1986	0.244836	5.63162	15.3271	0.00171633	0.10435	Tb427_10_v5	hypothetical protein conserved
Tb427.07.6880	720	1.15745	0.930498	14.7979	0.00195539	0.118035	Tb427_07_v4	hypothetical protein conserved
Tb427.02.1975	1485	0.491773	4.57693	14.696	0.00200573	0.118883	Tb427_02_v4
Tb427.BES5.5	3807	0.507836	2.70786	14.6846	0.00201145	0.118883	Tb427_telo3_v2	receptor-type adenylate cyclase putative
Tb427.03.3447	2251	0.908142	10.8729	14.6842	0.00201164	0.118883	Tb427_03_v4
Tb427.08.7730	1194	0.228217	6.2781	14.442	0.00213786	0.125466	Tb427_08_v4	dihydroceramide synthase putative
Tb427_10_v4.snoRNA.0076	105	0.25798	4.71177	14.3932	0.00216434	0.126144	Tb427_10_v5
Tb427_10_v4.snoRNA.0001	67	-0.416108	3.20061	14.1492	0.00230284	0.131596	Tb427_10_v5
Tb427.08.7540	3327	-0.20588	6.15525	14.1316	0.00231321	0.131596	Tb427_08_v4	hypothetical protein
Tb427.07.2030	2067	0.526759	3.28052	14.1243	0.00231749	0.131596	Tb427_07_v4	retrotransposon hot spot protein 7 (RHS7) putative
Tb427tmp.244.2410	786	0.203124	5.97473	14.1198	0.00232017	0.131596	Tb427_09_v4	BARP protein
Tb427_10_v4.snoRNA.0062	96	-0.450813	3.24462	14.0911	0.00233726	0.131681	Tb427_10_v5
Tb427.04.3050	570	0.194435	5.85075	14.0424	0.00236664	0.132453	Tb427_04_v4	hypothetical protein
Tb427.10.7300	288	0.331033	3.7291	13.9651	0.00241405	0.134218	Tb427_10_v5	hypothetical protein conserved
Tb427_10_v4.snoRNA.0077	105	0.377728	3.31105	13.8479	0.00248818	0.137435	Tb427_10_v5
Tb427.05.4640	687	0.955019	1.42136	13.7306	0.00256493	0.140604	Tb427_05_v4	unspecified product
Tb427.03.510	687	1.22749	0.68168	13.7098	0.00257881	0.140604	Tb427_03_v4	hypothetical protein conserved
Tb427_09_rRNA_3	1319	0.583762	6.04984	13.6603	0.00261226	0.141514	Tb427_09_v4
Tb427.10.15410	972	-0.191906	9.20619	13.624	0.00263709	0.141949	Tb427_10_v5	glycosomal malate dehydrogenase
Tb427.10.10200	1410	0.242457	4.79073	13.3385	0.00284224	0.15183	Tb427_10_v5	hypothetical protein conserved
Tb427.03.3452	1485	0.514486	4.66948	13.3194	0.00285658	0.15183	Tb427_03_v4
Tb427.10.8510	1590	-0.2253	10.3031	13.2018	0.00294692	0.154916	Tb427_10_v5	glucose transporter putative
Tb427.07.3020	573	-0.240159	10.5686	13.1838	0.0029611	0.154916	Tb427_07_v4	hypothetical protein conserved
Tb427tmp.02.4400	1593	0.167832	7.32202	13.1729	0.00296963	0.154916	Tb427_11_01_v4	PUF nine target 1
Tb427_09_rRNA_1	980	0.54092	5.54169	13.1165	0.00301454	0.156294	Tb427_09_v4
Tb427.BES65.6	738	0.418956	3.26944	13.0742	0.00304875	0.157104	Tb427_telo65_v2	expression site-associated gene 12 (ESAG12) putative
Tb427.BES15.4	1437	0.75961	2.27175	13.0245	0.00308953	0.15824	Tb427_telo15_v2	expression site-associated gene 5 (ESAG5) protein putative
Tb427.BES134.4	1440	0.503387	2.78211	12.7269	0.00334709	0.170306	Tb427_telo134_v1	expression site-associated gene 5 (ESAG5) protein putative
Tb427.10.3250	924	-0.243382	5.02134	12.7068	0.00336542	0.170306	Tb427_10_v5	hypothetical protein conserved
Tb427.08.4700	1599	0.230561	5.91271	12.6663	0.00340253	0.170529	Tb427_08_v4	amino acid transporter putative
Tb427.07.2980	573	-0.238744	10.676	12.6581	0.00341017	0.170529	Tb427_07_v4	hypothetical protein conserved
Tb427.05.4020	819	0.183858	6.16686	12.5923	0.00347177	0.172588	Tb427_05_v4	hypothetical protein
Tb427.06.520	390	0.201788	9.87063	12.5486	0.00351339	0.173221	Tb427_06_v4	EP3-2 procyclin
Tb427.07.6000	1797	-0.172744	7.93779	12.5359	0.0035255	0.173221	Tb427_07_v4	hypothetical protein conserved
Tb427_08_v4.snoRNA.0034	87	-0.334432	3.80758	12.3184	0.00374234	0.182812	Tb427_08_v4
Tb427tmp.01.6470	753	0.18832	6.03954	12.2806	0.00378152	0.183665	Tb427_11_01_v4	chromosomal passenger protein
Tb427.07.4390	2028	-0.244575	7.28387	12.1977	0.00386924	0.186756	Tb427_07_v4	threonine synthase putative
Tb427.01.3760	687	0.928681	1.25469	12.179	0.00388937	0.186756	Tb427_01_v4	unspecified product
Tb427.02.1953	1830	0.608065	4.523	11.9894	0.00410028	0.195771	Tb427_02_v4
Tb427.02.1100	1743	0.193076	6.03027	11.8672	0.00424311	0.200627	Tb427_02_v4	retrotransposon hot spot protein 3 (RHS3) degenerate
Tb427.BES4.3	1437	0.747076	2.27184	11.8619	0.00424947	0.200627	Tb427_telo4_v3	expression site-associated gene 5 (ESAG5) protein putative
Tb427.10.8020	2097	0.170171	8.08351	11.8042	0.00431909	0.202781	Tb427_10_v5	prolyl oligopeptidase putative
Tb427.BES129.8	738	0.481424	2.53785	11.7662	0.00436571	0.203838	Tb427_telo129_v2	expression site-associated gene 12 (ESAG12) protein putative
Tb427.08.2270	600	0.184269	5.8366	11.6864	0.0044653	0.206011	Tb427_08_v4	hypothetical protein conserved
Tb427_10_v4.snoRNA.0043	69	-0.434085	2.73218	11.6846	0.00446768	0.206011	Tb427_10_v5
Tb427.BES122.3	1437	0.850937	1.278	11.6706	0.0044854	0.206011	Tb427_telo122_v2	expression site-associated gene 5 (ESAG5 pseudogene) putative
Tb427.01.2230	396	0.16737	7.27803	11.6121	0.00456051	0.208329	Tb427_01_v4	unspecified product
Tb427.10.9080	1923	-0.183269	9.44644	11.4561	0.00476818	0.216645	Tb427_10_v5	pteridine transporter putative
Tb427.02.980	495	0.579031	2.00882	11.358	0.00490444	0.219705	Tb427_02_v4	retrotransposon hot spot protein 5 (RHS5) degenerate
Tb427.07.6881	75	0.884708	5.67731	11.345	0.00492284	0.219705	Tb427_07_v4
Tb427.03.610	561	0.37599	3.58309	11.3448	0.00492305	0.219705	Tb427_03_v4	N-acetyltransferase complex ARD1 subunit putative
Tb427.03.5790	1071	0.490404	2.95528	11.3187	0.00496029	0.219705	Tb427_03_v4	expression site-associated gene 9 (ESAG9) point mutation
Tb427.05.280	1227	0.325992	4.28553	11.3128	0.00496861	0.219705	Tb427_05_v4	retrotransposon hot spot protein 3 (RHS3) interrupted degenerate
Tb427.07.2710	864	0.184167	5.63088	11.2838	0.00501037	0.219705	Tb427_07_v4	NADH-cytochrome b5 reductase putative
Tb427.BES126.6	3807	0.552374	2.35242	11.2789	0.00501751	0.219705	Tb427_telo126_v2	receptor-type adenylate cyclase putative
Tb427.03.860	447	0.174261	7.01695	11.2565	0.00505007	0.21999	Tb427_03_v4	acyl carrier protein mitochondrial precursor putative
Tb427.06.187	332	0.560392	4.3611	11.1488	0.00521013	0.225708	Tb427_06_v4
Tb427.07.6580	3231	-0.205785	5.48982	11.1326	0.00523474	0.225708	Tb427_07_v4	hypothetical protein
Tb427.03.3270	1464	-0.213173	7.44023	11.1135	0.00526398	0.225817	Tb427_03_v4	ATP-dependent phosphofructokinase
Tb427tmp.52.0017	432	0.334137	3.3404	11.0795	0.00531634	0.226276	Tb427_11_01_v4	hypothetical protein
Tb427.08.1870	1851	0.157555	7.54757	11.0718	0.00532824	0.226276	Tb427_08_v4	Golgi/lysosome glycoprotein 1
Tb427.04.240	2370	0.35958	3.29396	10.958	0.00550854	0.232221	Tb427_04_v4	retrotransposon hot spot protein 4 (RHS4) degenerate
Tb427tmp.211.4450	1119	-0.188395	5.6316	10.9489	0.00552317	0.232221	Tb427_09_v4	hypothetical protein conserved
Tb427.07.5620	1290	-0.184541	5.7513	10.8485	0.00568858	0.237991	Tb427_07_v4	hypothetical protein conserved
Tb427.08.2500	768	-0.258646	4.28481	10.8147	0.00574556	0.239191	Tb427_08_v4	ribosomal RNA methyltransferase putative
Tb427.08.2540	1317	-0.173792	9.16928	10.7288	0.00589341	0.244143	Tb427_08_v4	3-ketoacyl-CoA thiolase putative
Tb427.07.5980	1797	-0.180661	8.56889	10.6961	0.00595082	0.245319	Tb427_07_v4	hypothetical protein conserved
Tb427.07.1110	1056	0.157927	7.11967	10.627	0.00607429	0.248225	Tb427_07_v4	asparagine synthetase a putative
Tb427.08.8300	1416	0.172518	6.76302	10.6238	0.00608007	0.248225	Tb427_08_v4	amino acid transporter putative
Tb427.10.9950	1185	-0.204514	4.9029	10.4872	0.00633325	0.257319	Tb427_10_v5	hypothetical protein conserved
Tb427.08.7610	1404	0.183211	8.16995	10.4143	0.00647341	0.261755	Tb427_08_v4	amino acid transporter 1 putative
Tb427.07.1850	1008	-0.153119	6.82817	10.3574	0.0065854	0.264389	Tb427_07_v4	hypothetical protein conserved
Tb427_10_v4.snoRNA.0013	101	-0.207021	4.92855	10.3495	0.00660112	0.264389	Tb427_10_v5
Tb427tmp.01.3860	480	0.166514	6.34037	10.2977	0.00670526	0.266306	Tb427_11_01_v4	hypothetical protein conserved
Tb427.07.850	1005	-0.195757	5.22296	10.2743	0.00675284	0.266306	Tb427_07_v4	hypothetical protein conserved
Tb427.06.390	3603	0.315382	4.11448	10.2652	0.00677152	0.266306	Tb427_06_v4	adenylyl cyclase degenerate
Tb427.BES153.6	3807	0.662866	1.58183	10.2635	0.00677503	0.266306	Tb427_telo153_v2	receptor-type adenylate cyclase putative
Tb427.03.3449	1829	0.604442	9.51047	10.1918	0.00692406	0.27011	Tb427_03_v4
Tb427.07.4320	834	-0.245201	4.31742	10.1579	0.00699584	0.27011	Tb427_07_v4	hypothetical protein conserved
Tb427tmp.03.0240	3669	0.151937	7.65636	10.1494	0.00701388	0.27011	Tb427_11_01_v4	hypothetical protein conserved
Tb427.BES98.6	738	0.379666	3.35656	10.1382	0.00703798	0.27011	Tb427_telo98_v2	hypothetical protein
Tb427_09_v4.snoRNA.0001	56	-0.261043	6.97602	10.134	0.00704703	0.27011	Tb427_09_v4
Tb427tmp.02.3120	1695	-0.160298	8.85619	10.1193	0.00707869	0.27011	Tb427_11_01_v4	malic enzyme putative
Tb427.07.6270	1221	0.17628	5.50794	10.1038	0.00711213	0.27011	Tb427_07_v4	aminotripeptidase putative
Tb427tmp.244.2400	783	0.183536	6.46053	10.0968	0.0071275	0.27011	Tb427_09_v4	BARP protein
Tb427tmp.02.2360	1314	0.207365	7.06863	10.0818	0.00716007	0.270133	Tb427_11_01_v4	hypothetical protein
Tb427tmp.211.3570	1539	-0.265662	9.92043	10.0502	0.00722975	0.271271	Tb427_09_v4	glycerol kinase glycosomal
Tb427_09_v4.snoRNA.0002	56	-0.241453	7.01218	10.039	0.00725444	0.271271	Tb427_09_v4
Tb427tmp.211.2800	1983	-0.210422	4.91599	10.0019	0.00733759	0.272586	Tb427_09_v4	hypothetical protein conserved
Tb427.02.2070	474	0.881714	1.19711	9.99454	0.00735412	0.272586	Tb427_02_v4	hypothetical protein
Tb427.08.750	1101	0.212105	6.31419	9.92485	0.00751345	0.275994	Tb427_08_v4	nucleolar RNA-binding protein putative
Tb427.01.2040	1383	0.789292	1.25061	9.90831	0.00755183	0.275994	Tb427_01_v4	expression site-associated gene 2 (ESAG2) protein putative
Tb427.02.5280	2109	0.158975	6.60334	9.8935	0.00758642	0.275994	Tb427_02_v4	trans-sialidase putative
Tb427tmp.244.2350	1305	0.709924	1.45168	9.88481	0.00760678	0.275994	Tb427_09_v4	expression site-associated gene 6 (ESAG6) fragment
Tb427.08.8070	1653	-0.164629	5.81446	9.88372	0.00760934	0.275994	Tb427_08_v4	hypothetical protein conserved
Tb427.08.890	627	0.162224	5.88766	9.79391	0.00782375	0.282558	Tb427_08_v4	small GTP-binding protein Rab1 putative
Tb427.08.2861	261	0.518936	2.08939	9.75545	0.00791772	0.284062	Tb427_08_v4
Tb427.02.5830	924	-0.213292	4.93862	9.7494	0.00793262	0.284062	Tb427_02_v4	hypothetical protein conserved
Tb427.04.180	318	0.360201	3.09548	9.7184	0.00800946	0.284537	Tb427_04_v4	hypothetical protein
Tb427_11_rRNA_2	1508	0.614127	8.16641	9.71689	0.00801323	0.284537	Tb427_11_01_v4
Tb427.07.1140	531	0.179889	6.87131	9.70251	0.0080492	0.284618	Tb427_07_v4	glutathione peroxidase-like protein 3
Tb427.07.2020	2064	0.633218	2.15238	9.67485	0.00811889	0.285886	Tb427_07_v4	retrotransposon hot spot protein 7 (RHS7) putative
Tb427.BES28.7	3807	0.406625	2.74575	9.61672	0.0082677	0.289918	Tb427_telo28_v2	receptor-type adenylate cyclase putative
Tb427.07.1810	1008	-0.147161	6.86682	9.56234	0.00840976	0.29298	Tb427_07_v4	hypothetical protein conserved
Tb427.02.1997	78	0.315031	3.43805	9.55681	0.00842436	0.29298	Tb427_02_v4
Tb427tmp.244.0810	336	0.62717	4.28481	9.53784	0.0084747	0.293523	Tb427_09_v4	hypothetical protein
Tb427_10_v4.snoRNA.0075	105	0.192835	5.29231	9.50121	0.00857287	0.295712	Tb427_10_v5
Tb427.05.3720	639	0.2695	3.70298	9.42587	0.00877897	0.30159	Tb427_05_v4	hypothetical protein conserved
Tb427.BES153.7	738	0.355207	3.33291	9.40467	0.00883799	0.302388	Tb427_telo153_v2	expression site-associated gene 12 (ESAG12) protein putative
Tb427tmp.v1.0150	1086	-0.162985	6.11273	9.37669	0.0089166	0.303847	Tb427_09_v4	hypothetical protein conserved
Tb427.07.2720	1992	0.164769	5.70653	9.31786	0.00908457	0.308328	Tb427_07_v4	hypothetical protein conserved
Tb427_09_v4.snoRNA.0013	75	0.527048	2.00363	9.28042	0.00919338	0.310773	Tb427_09_v4
Tb427.10.10890	2115	0.156718	6.80738	9.23762	0.00931962	0.313785	Tb427_10_v5	heat shock protein putative
Tb427.02.1060	453	0.478033	2.86343	9.12482	0.00966211	0.324026	Tb427_02_v4	retrotransposon hot spot protein 1 (RHS1) interrupted
Tb427.04.2040	573	0.165178	8.34055	9.05268	0.00988884	0.330319	Tb427_04_v4	hypothetical protein conserved
Tb427.06.3180	1479	0.145676	6.45762	9.012	0.0100194	0.33211	Tb427_06_v4	hypothetical protein conserved
Tb427tmp.01.2885	4395	-0.172863	6.97973	9.01148	0.0100211	0.33211	Tb427_11_01_v4	Nucleoporin
Tb427.03.3430	633	1.0809	0.707697	8.98337	0.0101125	0.3333	Tb427_03_v4	hypothetical protein conserved
Tb427tmp.01.3600	855	-0.174011	5.25274	8.9497	0.0102233	0.3333	Tb427_11_01_v4	MRP protein putative
Tb427_09_v4.snoRNA.0087	87	0.393838	2.65043	8.93506	0.0102719	0.3333	Tb427_09_v4
Tb427.10.1030	1395	0.161128	8.08341	8.93278	0.0102795	0.3333	Tb427_10_v5	serine carboxypeptidase III precursor putative
Tb427.10.7140	1506	0.211867	4.91713	8.91746	0.0103307	0.3333	Tb427_10_v5	membrane-bound acid phosphatase 2
Tb427_09_v4.snoRNA.0003	56	-0.235515	6.5507	8.91563	0.0103368	0.3333	Tb427_09_v4
Tb427tmp.01.7190	927	0.172148	5.34035	8.90732	0.0103647	0.3333	Tb427_11_01_v4	NADH-cytochrome b5 reductase putative
Tb427.BES5.3	1434	0.268019	4.04573	8.90501	0.0103725	0.3333	Tb427_telo3_v2	expression site-associated gene 5 (ESAG5) protein putative
Tb427tmp.02.3760	327	0.139098	7.49881	8.87532	0.010473	0.335256	Tb427_11_01_v4	hypothetical protein conserved
Tb427.08.5320	402	0.279347	3.97982	8.83168	0.0106229	0.337126	Tb427_08_v4	hypothetical protein conserved
Tb427.01.990	1125	0.199533	4.86045	8.82981	0.0106293	0.337126	Tb427_01_v4	hypothetical protein conserved
Tb427.08.3370	621	0.280746	3.76025	8.81925	0.010666	0.337126	Tb427_08_v4	Ran-binding protein putative
Tb427.07.2000	2076	0.721041	1.90748	8.81207	0.010691	0.337126	Tb427_07_v4	retrotransposon hot spot protein 7 (RHS7) putative
Tb427tmp.211.2740	726	-0.178124	9.96423	8.7554	0.0108908	0.34215	Tb427_09_v4	Gim5B protein
Tb427.05.4180	303	0.196346	5.96194	8.74019	0.0109452	0.342584	Tb427_05_v4	histone H4 putative
Tb427_10_v4.snoRNA.0003	67	-0.332866	3.48758	8.63845	0.0113171	0.352917	Tb427_10_v5
Tb427.01.490	252	0.35752	2.87181	8.60003	0.0114613	0.356101	Tb427_01_v4	hypothetical protein
Tb427.06.3880	1503	0.220549	4.30642	8.5759	0.011553	0.357635	Tb427_06_v4	hypothetical protein conserved
Tb427.04.5200	1926	-0.147494	6.12385	8.51371	0.0117932	0.36374	Tb427_04_v4	nucleoporin (NUP54/57) putative
Tb427.10.11060	222	0.192872	4.77211	8.46774	0.0119746	0.367991	Tb427_10_v5	hypothetical protein conserved
Tb427tmp.02.3000	2313	-0.152638	6.01696	8.43763	0.0120951	0.370348	Tb427_11_01_v4	hypothetical protein conserved
Tb427.01.410	1743	0.175017	5.34426	8.42551	0.012144	0.370503	Tb427_01_v4	retrotransposon hot spot protein (RHS pseudogene) putative
Tb427tmp.211.2730	732	-0.168793	9.51729	8.41314	0.0121942	0.370696	Tb427_09_v4	Gim5A protein
Tb427.05.4630	975	0.641289	1.44378	8.37064	0.0123684	0.373643	Tb427_05_v4	expression site-associated gene 1 (ESAG1) protein putative
Tb427tmp.244.1970	360	0.442848	2.35804	8.36794	0.0123796	0.373643	Tb427_09_v4	leucine-rich repeat protein fragment
Tb427.05.170	396	0.932632	0.779348	8.31588	0.0125972	0.378857	Tb427_05_v4	hypothetical protein conserved
Tb427.BES56.6	3807	0.963511	0.824716	8.19102	0.0131374	0.393704	Tb427_telo56_v2	receptor-type adenylate cyclase putative
Tb427_09_v4.snoRNA.0008	67	0.516328	2.09459	8.1686	0.0132373	0.394101	Tb427_09_v4
Tb427tmp.211.3560	1539	-0.254844	10.6156	8.16711	0.013244	0.394101	Tb427_09_v4	glycerol kinase glycosomal
Tb427.05.4010	915	0.384622	2.86599	8.15626	0.0132926	0.394161	Tb427_05_v4	hypothetical protein
Tb427.08.3530	1065	-0.200158	10.3529	8.03547	0.0138487	0.40868	Tb427_08_v4	glycerol-3-phosphate dehydrogenase [NAD+] glycosomal
Tb427tmp.02.1280	4464	-0.138385	6.43074	8.02639	0.0138916	0.40868	Tb427_11_01_v4	serine peptidase clan SB family S8-like protein
Tb427.03.1350	2361	-0.140397	6.32824	8.01885	0.0139273	0.40868	Tb427_03_v4	hypothetical protein conserved
Tb427.10.4190	408	-0.992935	0.586616	8.00607	0.0139882	0.409045	Tb427_10_v5	hypothetical protein
Tb427.02.5980	2613	-0.143655	6.25855	7.96722	0.0141749	0.412396	Tb427_02_v4	ATP-dependent Clp protease subunit heat shock protein 100 (HSP100) putative
Tb427.BES59.6	3804	0.547177	1.71214	7.9538	0.0142401	0.412396	Tb427_telo59_v2	expression site-associated gene 4 (ESAG4 pseudogene) putative
Tb427tmp.01.5300	1338	0.136646	6.69891	7.95195	0.0142492	0.412396	Tb427_11_01_v4	ornithine decarboxylase
Tb427.07.1130	510	0.167581	6.96455	7.91924	0.0144096	0.414486	Tb427_07_v4	glutathione peroxidase-like 2
Tb427.01.4640	402	0.154833	5.51434	7.91724	0.0144195	0.414486	Tb427_01_v4	unspecified product
Tb427.10.120	457	0.237978	4.77185	7.90226	0.0144938	0.41521	Tb427_10_v5	unspecified product
Tb427.03.4110	1788	-0.136984	7.74769	7.86691	0.0146707	0.41886	Tb427_03_v4	hypothetical protein conserved
Tb427tmp.211.4240	1260	0.148914	5.71236	7.83761	0.0148194	0.421678	Tb427_09_v4	phosphoinositide-binding protein putative
Tb427tmp.211.3330	1338	0.132536	7.80539	7.77505	0.0151427	0.429432	Tb427_09_v4	cystathione gamma lyase putative
Tb427_10_v4.snoRNA.0063	96	-0.297277	3.54916	7.7223	0.0154216	0.43372	Tb427_10_v5
Tb427.BES15.6	3804	0.377597	2.72555	7.71943	0.015437	0.43372	Tb427_telo15_v2	expression site-associated gene 4 (ESAG4 pseudogene) putative
Tb427.05.390	1656	0.170018	5.25296	7.7174	0.0154479	0.43372	Tb427_05_v4	75 kDa invariant surface glycoprotein putative
Tb427.BES98.3	1437	0.29775	3.82159	7.6889	0.0156014	0.436581	Tb427_telo98_v2	expression site-associated gene 5 (ESAG5) protein putative
Tb427_10_v4.snoRNA.0074	105	0.206632	4.54419	7.67496	0.0156771	0.437191	Tb427_10_v5
Tb427.05.4200	303	0.176461	5.38111	7.66588	0.0157267	0.437191	Tb427_05_v4	histone H4 putative
Tb427_09_v4.snoRNA.0083	87	0.419885	2.63551	7.64035	0.015867	0.438077	Tb427_09_v4
Tb427tmp.02.3770	429	0.129245	7.9406	7.63372	0.0159037	0.438077	Tb427_11_01_v4	hypothetical protein conserved
Tb427.01.1650	510	-0.165175	5.72633	7.63186	0.015914	0.438077	Tb427_01_v4	hypothetical protein conserved
Tb427.08.4910	345	0.207561	4.30176	7.61753	0.0159937	0.43884	Tb427_08_v4	hypothetical protein conserved
Tb427.03.2260	687	0.168027	5.01416	7.56592	0.0162846	0.445376	Tb427_03_v4	hypothetical protein conserved
Tb427.04.890	348	0.213455	4.31391	7.54726	0.0163913	0.446848	Tb427_04_v4	small nuclear ribonucleoprotein SmD3 putative
Tb427tmp.211.0040	447	-0.155569	6.76488	7.51036	0.0166047	0.45121	Tb427_09_v4	hypothetical protein conserved
Tb427tmp.211.3120	606	0.184691	4.85321	7.47147	0.0168331	0.455712	Tb427_09_v4	hypothetical protein conserved
Tb427tmp.211.3550	1539	-0.264096	11.1718	7.45627	0.0169234	0.455712	Tb427_09_v4	glycerol kinase glycosomal
Tb427.02.2450	1299	-0.196238	4.8363	7.4548	0.0169321	0.455712	Tb427_02_v4	ribosomal RNA methyltransferase putative
Tb427.05.400	1569	0.229882	4.2653	7.43305	0.0170624	0.457759	Tb427_05_v4	75 kDa invariant surface glycoprotein putative
Tb427tmp.01.6720	852	-0.181015	4.77121	7.41028	0.0172	0.459991	Tb427_11_01_v4	hypothetical protein conserved
Tb427.08.2830	714	0.218824	4.06021	7.3967	0.0172827	0.460743	Tb427_08_v4	hypothetical protein conserved
Tb427tmp.v1.0130	1086	-0.145398	5.98724	7.30541	0.0178507	0.472308	Tb427_09_v4	hypothetical protein conserved
Tb427.08.5010	1803	0.135559	6.1915	7.30404	0.0178594	0.472308	Tb427_08_v4	69 kDa paraflagellar rod protein
Tb427.BES126.4	1443	0.352379	3.01584	7.30015	0.0178841	0.472308	Tb427_telo126_v2	expression site-associated gene 5 (ESAG5) protein putative
Tb427tmp.02.0320	1287	-0.157385	5.59161	7.28969	0.0179507	0.47259	Tb427_11_01_v4	hypothetical protein conserved
Tb427.04.5100	1353	0.186415	4.72277	7.2707	0.0180724	0.474316	Tb427_04_v4	hypothetical protein conserved
Tb427_08_v4.snoRNA.0042	65	-0.222614	3.95436	7.23143	0.0183271	0.479512	Tb427_08_v4
Tb427tmp.02.4810	1824	0.144088	5.62598	7.20019	0.0185327	0.48249	Tb427_11_01_v4	hypothetical protein conserved
Tb427tmp.211.0080	2703	-0.150386	5.7327	7.19681	0.0185551	0.48249	Tb427_09_v4	hypothetical protein conserved
Tb427.02.2029	786	0.89909	1.22675	7.17028	0.0187321	0.484884	Tb427_02_v4	expression site-associated gene 3 (ESAG3) degenerate
Tb427.03.3455	136	0.242043	4.07846	7.16583	0.0187619	0.484884	Tb427_03_v4
Tb427_09_rRNA_2	215	0.263538	4.05962	7.15359	0.0188444	0.484886	Tb427_09_v4
Tb427tmp.02.4420	1830	0.127049	7.4262	7.14881	0.0188767	0.484886	Tb427_11_01_v4	hypothetical protein conserved
Tb427.10.12430	1950	-0.152114	5.45405	7.13965	0.0189389	0.485007	Tb427_10_v5	hypothetical protein conserved
Tb427.08.7340	2247	-0.126661	7.4023	7.10469	0.0191782	0.489652	Tb427_08_v4	neuraminidase putative
Tb427.03.2950	2280	0.143	5.68976	7.09406	0.0192516	0.489735	Tb427_03_v4	hypothetical protein conserved
Tb427.08.6060	1215	-0.131085	8.14902	7.087	0.0193006	0.489735	Tb427_08_v4	2-amino-3-ketobutyrate coenzyme A ligase putative
Tb427.06.490	609	0.168087	6.44712	7.06248	0.0194718	0.489735	Tb427_06_v4	unspecified product
Tb427.03.3453	183	0.444844	2.75227	7.06199	0.0194752	0.489735	Tb427_03_v4
Tb427.10.13440	1569	-0.158072	5.12018	7.05677	0.019512	0.489735	Tb427_10_v5	hypothetical protein
Tb427.10.8480	1584	-0.164687	10.2959	7.05433	0.0195291	0.489735	Tb427_10_v5	glucose transporter putative
Tb427.10.10180	903	0.185105	4.52005	7.04322	0.0196076	0.490247	Tb427_10_v5	hypothetical protein conserved
Tb427.10.8470	1584	-0.13964	9.17277	7.03064	0.0196968	0.490744	Tb427_10_v5	glucose transporter putative
Tb427.07.1890	867	-0.200052	4.19405	7.02408	0.0197436	0.490744	Tb427_07_v4	hypothetical protein conserved
Tb427tmp.02.0490	1245	0.188396	4.60836	7.01177	0.0198316	0.491487	Tb427_11_01_v4	KREPB4
Tb427tmp.52.0003	2148	0.122481	7.72636	6.9838	0.0200333	0.495034	Tb427_11_01_v4	oligopeptidase b
Tb427.03.4910	1059	0.144538	5.81639	6.94585	0.0203109	0.500431	Tb427_03_v4	aspartic peptidase clan AD family A22B putative
Tb427.07.5940	1818	-0.147707	9.7507	6.91392	0.020548	0.5048	Tb427_07_v4	Protein Associated with Differentiation
Tb427.03.4070	1758	-0.128612	8.41967	6.86808	0.020894	0.509484	Tb427_03_v4	hypothetical protein conserved
Tb427.05.950	669	0.140158	5.85339	6.85288	0.0210102	0.509484	Tb427_05_v4	thioredoxin-like protein
H25N7.06	627	0.239713	3.95115	6.85067	0.0210272	0.509484	TPH25N7	hypothetical protein
Tb427.06.460	609	0.180398	5.91672	6.84355	0.021082	0.509484	Tb427_06_v4	unspecified product
Tb427.01.2470	402	0.140753	9.00623	6.84247	0.0210903	0.509484	Tb427_01_v4	histone H3 putative
Tb427.10.5620	1119	-0.162709	9.01757	6.84116	0.0211004	0.509484	Tb427_10_v5	fructose-bisphosphate aldolase glycosomal
Tb427.10.8520	1590	-0.202114	11.3649	6.8319	0.0211719	0.509755	Tb427_10_v5	glucose transporter putative
Tb427tmp.244.2070	831	0.300649	2.98402	6.81327	0.0213167	0.511107	Tb427_09_v4	GTP-binding protein putative
Tb427tmp.211.3540	1539	-0.252553	11.1848	6.79698	0.0214443	0.511107	Tb427_09_v4	glycerol kinase glycosomal
Tb427.03.1460	375	0.208148	4.43068	6.79119	0.0214898	0.511107	Tb427_03_v4	hypothetical protein
Tb427_06_v4.snoRNA.0037	77	0.87249	0.833262	6.7868	0.0215244	0.511107	Tb427_06_v4
Tb427tmp.01.8226	363	0.238643	3.88152	6.78603	0.0215305	0.511107	Tb427_11_01_v4	hypothetical protein conserved
Tb427.05.160	654	0.614157	1.37085	6.77629	0.0216076	0.511501	Tb427_05_v4	retrotransposon hot spot protein (RHS) degenerate
Tb427.04.2900	2916	0.143822	5.78863	6.76508	0.0216966	0.512174	Tb427_04_v4	hypothetical protein conserved
Tb427tmp.01.6930	1098	-0.163021	4.89928	6.74626	0.0218472	0.512926	Tb427_11_01_v4	tRNA-sepcific adenosine deaminase
Tb427_10_v4.snoRNA.0002	67	-0.616897	1.5644	6.72826	0.0219923	0.512926	Tb427_10_v5
Tb427tmp.22.0011	3186	0.168632	5.01433	6.72321	0.0220333	0.512926	Tb427_11_01_v4	hypothetical protein conserved
Tb427tmp.160.0860	2247	-0.141856	5.62466	6.72298	0.0220351	0.512926	Tb427_09_v4	hypothetical protein conserved
Tb427.06.1640	891	0.14813	6.14324	6.70832	0.0221544	0.512926	Tb427_06_v4	single strand-specific nuclease putative
Tb427_10_v4.snoRNA.0042	69	-0.303202	3.15926	6.70393	0.0221902	0.512926	Tb427_10_v5
Tb427tmp.02.0590	456	-0.216635	3.96243	6.70216	0.0222047	0.512926	Tb427_11_01_v4	hypothetical protein conserved
Tb427.02.4210	1578	-0.146997	9.54812	6.70102	0.022214	0.512926	Tb427_02_v4	glycosomal phosphoenolpyruvate carboxykinase
Tb427.10.8490	1590	-0.172796	10.4789	6.65663	0.0225811	0.519275	Tb427_10_v5	glucose transporter putative
Tb427tmp.02.2270	330	0.225266	3.80607	6.64947	0.0226409	0.519275	Tb427_11_01_v4	hypothetical protein conserved
Tb427tmp.211.2410	1005	0.16713	5.00882	6.64274	0.0226974	0.519275	Tb427_09_v4	protein kinase A catalytic subunit
Tb427tmp.211.3290	798	-0.175731	4.58791	6.63081	0.0227979	0.519275	Tb427_09_v4	hypothetical protein conserved
Tb427.10.8450	1584	-0.157327	10.2526	6.62628	0.0228361	0.519275	Tb427_10_v5	glucose transporter
Tb427.06.4970	2172	0.124806	6.73827	6.61187	0.0229584	0.519275	Tb427_06_v4	protein kinase putative
Tb427.10.11930	783	-0.137986	5.93823	6.6087	0.0229854	0.519275	Tb427_10_v5	NAD or NADP dependent oxidoreductase putative
Tb427.04.4260	993	-0.127527	6.8751	6.60323	0.023032	0.519275	Tb427_04_v4	hypothetical protein conserved
Tb427_10_v4.snoRNA.0060	96	-0.405477	2.73577	6.59633	0.0230911	0.519275	Tb427_10_v5
Tb427.03.4550	2028	-0.218045	4.61388	6.59361	0.0231144	0.519275	Tb427_03_v4	hypothetical protein conserved
Tb427.06.4290	804	-0.129593	6.36686	6.58773	0.0231649	0.519275	Tb427_06_v4	hypothetical protein conserved (pseudogene)
Tb427.10.9150	903	-0.146208	5.74078	6.56365	0.0233731	0.522536	Tb427_10_v5	hypothetical protein conserved
Tb427tmp.01.2480	3549	-0.126746	6.32872	6.55665	0.0234341	0.522536	Tb427_11_01_v4	hypothetical protein conserved
Tb427tmp.02.1940	1350	-0.140016	5.65022	6.54415	0.0235433	0.522878	Tb427_11_01_v4	hypothetical protein conserved
Tb427_10_v4.snoRNA.0018	80	-0.249716	3.7761	6.54075	0.0235731	0.522878	Tb427_10_v5
Tb427.10.8250	795	0.183733	4.59955	6.53313	0.0236402	0.522992	Tb427_10_v5	hypothetical protein conserved
Tb427tmp.01.3490	717	0.140939	5.7742	6.5065	0.0238761	0.526833	Tb427_11_01_v4	hypothetical protein conserved
Tb427.05.1840	462	0.164548	4.93866	6.49491	0.0239796	0.527739	Tb427_05_v4	hypothetical protein conserved
Tb427.07.7470	1428	-0.126377	7.35373	6.47124	0.0241928	0.531047	Tb427_07_v4	receptor-type adenylate cyclase GRESAG 4 putative
Tb427.10.11770	390	0.162594	5.32576	6.44033	0.0244744	0.535836	Tb427_10_v5	hypothetical protein conserved
Tb427.06.1450	843	-0.150542	5.28166	6.42009	0.0246609	0.538525	Tb427_06_v4	hypothetical protein conserved
Tb427.02.1200	1827	0.143054	7.16391	6.41101	0.0247451	0.538972	Tb427_02_v4	DNA-directed RNA polymerase III subunit 2 degenerate
Tb427.10.11200	357	0.205361	4.0052	6.37768	0.0250571	0.543768	Tb427_10_v5	hypothetical protein conserved
Tb427.06.4270	711	0.196	4.42295	6.36172	0.0252081	0.543768	Tb427_06_v4	hypothetical protein conserved
Tb427.06.1340	615	-0.14025	5.50211	6.33311	0.0254816	0.543768	Tb427_06_v4	cyclophilin-type peptidyl-prolyl cis-trans isomerase putative
Tb427.07.2870	405	0.168269	9.3168	6.33019	0.0255097	0.543768	Tb427_07_v4	histone H2A putative
Tb427.07.6380	621	-0.19712	4.17873	6.31392	0.0256669	0.543768	Tb427_07_v4	ssm4 protein putative
Tb427.10.5480	378	0.158725	9.21243	6.31365	0.0256695	0.543768	Tb427_10_v5	60S ribosomal protein L24 putative
Tb427.BES65.5	3807	0.531398	1.53877	6.31324	0.0256736	0.543768	Tb427_telo65_v2	receptor-type adenylate cyclase putative
Tb427tmp.01.2020	1428	-0.146051	5.4803	6.30854	0.0257192	0.543768	Tb427_11_01_v4	hypothetical protein conserved
Tb427.07.4480	426	0.128346	6.18877	6.29825	0.0258195	0.543768	Tb427_07_v4	adenosine 5'-monophosphoramidase putative
Tb427.10.9790	546	-0.233742	3.84071	6.29605	0.025841	0.543768	Tb427_10_v5	hypothetical protein conserved
Tb427.03.2880	315	0.166981	6.0339	6.293	0.0258708	0.543768	Tb427_03_v4	hypothetical protein conserved
Tb427.10.2310	1446	-0.145497	5.24178	6.28675	0.0259321	0.543768	Tb427_10_v5	hypothetical protein conserved
Tb427.01.370	4312	0.16323	5.6838	6.28476	0.0259516	0.543768	Tb427_01_v4	leucine-rich repeat protein (LRRP) putative
Tb427tmp.v1.0390	795	-0.170445	5.32112	6.28338	0.0259652	0.543768	Tb427_09_v4	hypothetical protein conserved
Tb427.03.1896	106	0.178541	5.1159	6.28143	0.0259844	0.543768	Tb427_03_v4
13J3.16	3806	0.418941	2.03512	6.27581	0.0260398	0.543768	TP13J3	expression site-associated gene 4 (ESAG4 pseudogene) putative
Tb427tmp.52.0008	3909	0.165813	7.44669	6.27384	0.0260592	0.543768	Tb427_11_01_v4	hypothetical protein conserved
Tb427.08.1890	777	0.116626	7.09748	6.26005	0.0261958	0.545273	Tb427_08_v4	cytochrome c1 heme protein mitochondrial precursor
Tb427.10.12870	3264	0.132673	6.17366	6.22031	0.0265941	0.550803	Tb427_10_v5	hypothetical protein conserved
Tb427tmp.211.3590	1539	-0.214369	9.35267	6.21421	0.0266559	0.550803	Tb427_09_v4	glycerol kinase glycosomal
Tb427.02.5820	3246	-0.140955	6.07607	6.20391	0.0267606	0.550803	Tb427_02_v4	hypothetical protein conserved
Tb427tmp.160.4830	2169	-0.159132	4.81723	6.19994	0.0268011	0.550803	Tb427_09_v4	hypothetical protein conserved
Tb427.06.3040	723	0.169022	4.93088	6.19858	0.026815	0.550803	Tb427_06_v4	Ras- related protein Rab-26 (Rab26) putative
Tb427.02.1790	348	-0.192508	4.27985	6.1949	0.0268526	0.550803	Tb427_02_v4	hypothetical protein conserved
Tb427.05.4190	303	0.162482	9.34234	6.17497	0.0270573	0.551424	Tb427_05_v4	histone H4 putative
Tb427tmp.160.5080	1023	-0.208359	3.92451	6.16872	0.0271219	0.551424	Tb427_09_v4	hypothetical protein conserved
Tb427.07.6750	1686	-0.150439	5.17214	6.16774	0.027132	0.551424	Tb427_07_v4	hypothetical protein conserved
Tb427.04.1600	705	-0.144721	5.46609	6.1666	0.0271438	0.551424	Tb427_04_v4	hypothetical protein conserved
Tb427.01.2490	402	0.19101	11.0369	6.12698	0.0275578	0.558492	Tb427_01_v4	histone H3 putative
Tb427.10.9920	1233	-0.170606	4.95787	6.11203	0.027716	0.560355	Tb427_10_v5	hypothetical protein conserved
Tb427.03.3880	414	-0.153199	4.9497	6.10173	0.0278257	0.561228	Tb427_03_v4	hypothetical protein conserved
Tb427.10.8320	375	0.131473	6.85434	6.08128	0.0280447	0.5643	Tb427_10_v5	cytochrome oxidase subunit IX
Tb427_09_v4.snoRNA.0019	109	-0.227552	3.7135	6.03597	0.0285374	0.571506	Tb427_09_v4
Tb427.03.700	258	0.160623	5.46304	6.03591	0.0285381	0.571506	Tb427_03_v4	hypothetical protein conserved
Tb427.10.8580	573	0.169487	4.72876	6.01199	0.0288023	0.575109	Tb427_10_v5	ADP-ribosylation factor 3 putative
Tb427.07.5270	585	-0.222911	4.17208	6.00733	0.0288541	0.575109	Tb427_07_v4	hypothetical protein conserved
Tb427.02.3730	1764	-0.166788	4.67409	5.99854	0.0289521	0.575704	Tb427_02_v4	hypothetical protein conserved
Tb427tmp.01.4625	591	0.150279	5.10467	5.98701	0.0290813	0.576117	Tb427_11_01_v4	hypothetical protein
Tb427.07.6866	78	0.380424	2.21068	5.98239	0.0291333	0.576117	Tb427_07_v4
Tb427.04.1330	2091	0.117618	6.75871	5.97359	0.0292326	0.576117	Tb427_04_v4	DNA topoisomerase IB large subunit
Tb427.10.12230	1302	0.147654	5.30629	5.96696	0.0293075	0.576117	Tb427_10_v5	hypothetical protein conserved
Tb427.08.5040	837	-0.163318	4.71925	5.96641	0.0293137	0.576117	Tb427_08_v4	hypothetical protein conserved
Tb427tmp.01.2270	1293	-0.184326	4.30959	5.95801	0.0294092	0.576178	Tb427_11_01_v4	hypothetical protein conserved
Tb427.04.3080	498	-0.198175	3.99354	5.95037	0.0294963	0.576178	Tb427_04_v4	hypothetical protein conserved
Tb427_08_v4.snoRNA.0036	87	-0.177402	4.72199	5.94376	0.0295719	0.576178	Tb427_08_v4
Tb427.10.9190	3432	0.117041	8.34938	5.94222	0.0295895	0.576178	Tb427_10_v5	isoleucyl-tRNA synthetase putative
Tb427.10.5460	378	0.153453	9.41369	5.9319	0.0297081	0.577157	Tb427_10_v5	60S ribosomal protein L24 putative
Tb427.10.8970	384	0.127547	6.29726	5.90768	0.0299886	0.581271	Tb427_10_v5	kinetoplast DNA-associated protein putative
Tb427tmp.03.0960	1392	-0.136752	5.68125	5.88956	0.0302005	0.584038	Tb427_11_01_v4	hypothetical protein conserved
Tb427.04.2420	423	0.20948	3.96754	5.86744	0.0304616	0.587742	Tb427_04_v4	hypothetical protein conserved
Tb427tmp.01.5120	2850	0.131421	7.04239	5.85248	0.0306396	0.588124	Tb427_11_01_v4	hypothetical protein conserved
Tb427.06.186	215	0.24241	4.2704	5.83388	0.0308627	0.588124	Tb427_06_v4
Tb427tmp.160.0340	2442	0.118064	6.32334	5.83206	0.0308846	0.588124	Tb427_09_v4	Myosin-like protein
Tb427tmp.211.2360	1011	0.167333	4.69197	5.82825	0.0309306	0.588124	Tb427_09_v4	protein kinase A catalytic subunit
Tb427.02.5360	1110	0.137235	5.32975	5.82753	0.0309393	0.588124	Tb427_02_v4	hypothetical protein conserved
Tb427.05.1380	576	-0.301826	3.12141	5.82748	0.0309399	0.588124	Tb427_05_v4	hypothetical protein
Tb427_09_rRNA_5	78	0.256766	4.97004	5.81564	0.0310833	0.588124	Tb427_09_v4
Tb427.04.380	1002	0.158327	4.85224	5.81091	0.0311408	0.588124	Tb427_04_v4	hypothetical protein conserved
Tb427.10.11590	1287	0.140602	5.54013	5.81053	0.0311454	0.588124	Tb427_10_v5	nicotinate phosphoribosyltransferase putative
Tb427tmp.42.0001	717	0.688346	0.99374	5.80791	0.0311773	0.588124	Tb427_11_01_v4	hypothetical protein
Tb427.10.7870	576	0.141868	5.49948	5.79437	0.0313429	0.589931	Tb427_10_v5	hypothetical protein conserved
Tb427.07.3880	2331	0.130729	5.62834	5.78534	0.031454	0.590706	Tb427_07_v4	protein kinase putative
Tb427.10.1580	345	-0.186019	4.43146	5.77911	0.0315307	0.590834	Tb427_10_v5	hypothetical protein conserved
Tb427tmp.01.5040	951	-0.16264	4.75036	5.77003	0.0316432	0.591194	Tb427_11_01_v4	mitochondrial carrier protein putative
Tb427.07.1900	879	-0.229166	3.73629	5.76627	0.0316898	0.591194	Tb427_07_v4	cdc2-related related kinase putative
Tb427_10_v4.snoRNA.0072	67	-0.263573	3.26242	5.74309	0.0319795	0.595025	Tb427_10_v5
Tb427.06.3840	561	0.117836	6.92539	5.73859	0.032036	0.595025	Tb427_06_v4	unspecified product
Tb427.05.4170	303	0.162355	5.89381	5.7324	0.032114	0.595165	Tb427_05_v4	histone H4 putative
Tb427_06_v4.snoRNA.0005	93	-0.259517	3.2522	5.7041	0.0324735	0.600512	Tb427_06_v4
Tb427.05.440	2328	0.221411	8.47378	5.68464	0.0327235	0.603813	Tb427_05_v4	trans-sialidase putative
Tb427.07.4770	522	-0.125315	7.21916	5.65993	0.0330442	0.607604	Tb427_07_v4	cyclophilin-type peptidyl-prolyl cis-trans isomerase putative
Tb427.05.350	1569	0.137347	5.35646	5.65257	0.0331405	0.607604	Tb427_05_v4	75 kDa invariant surface glycoprotein putative
Tb427.10.8240	1125	0.131135	5.64656	5.65225	0.0331446	0.607604	Tb427_10_v5	hypothetical protein conserved
Tb427.02.4710	1326	0.115875	7.44816	5.63733	0.0333408	0.609877	Tb427_02_v4	RNA-binding protein putative
Tb427.04.4240	993	-0.126627	6.59524	5.60594	0.0337579	0.614889	Tb427_04_v4	hypothetical protein conserved
Tb427.06.320	3582	0.185736	4.08282	5.59586	0.0338932	0.614889	Tb427_06_v4	receptor-type adenylate cyclase GRESAG 4 degenerate
Tb427.03.1150	843	-0.156565	4.77843	5.59212	0.0339436	0.614889	Tb427_03_v4	hypothetical protein conserved
Tb427tmp.160.5050	489	-0.215172	3.73113	5.58699	0.0340127	0.614889	Tb427_09_v4	hypothetical protein conserved
Tb427.10.9470	1173	1.00804	0.344162	5.58277	0.0340697	0.614889	Tb427_10_v5	expression site-associated gene 3 (ESAG3) protein putative
Tb427.07.3310	1065	-0.182828	4.31892	5.57585	0.0341635	0.614889	Tb427_07_v4	hypothetical protein conserved
Tb427.06.4920	1194	0.200643	4.04803	5.56816	0.0342682	0.614889	Tb427_06_v4	S-adenosylmethionine synthetase putative
Tb427tmp.01.0070	939	0.171497	4.38681	5.56503	0.0343108	0.614889	Tb427_11_01_v4	unspecified product
Tb427tmp.211.0590	1326	-0.140682	5.15089	5.55964	0.0343844	0.614889	Tb427_09_v4	tRNA nucleotidyltransferase putative
Tb427.10.11250	2619	0.125057	6.69714	5.55851	0.0343999	0.614889	Tb427_10_v5	hypothetical protein conserved
Tb427.03.4580	2586	0.149678	4.91112	5.5574	0.0344152	0.614889	Tb427_03_v4	hypothetical protein conserved
Tb427.08.5900	390	0.165164	4.62826	5.54797	0.0345445	0.615897	Tb427_08_v4	hypothetical protein conserved
Tb427.08.2490	933	-0.144614	4.98155	5.5236	0.0348817	0.6206	Tb427_08_v4	hypothetical protein conserved
Tb427.08.7170	1173	-0.150808	5.51094	5.50923	0.0350823	0.620677	Tb427_08_v4	inositol polyphosphate 1-phosphatase putative
Tb427tmp.26A24.210	621	0.225167	4.022	5.50895	0.0350862	0.620677	Tb427_07_v4	hypothetical protein
Tb427.08.1700	2256	-0.122757	5.89976	5.50319	0.035167	0.620677	Tb427_08_v4	hypothetical protein conserved
Tb427_09_v4.snoRNA.0025	96	-0.220204	3.74287	5.50228	0.0351798	0.620677	Tb427_09_v4
Tb427.07.2520	1176	-0.166242	4.80514	5.4912	0.0353358	0.622132	Tb427_07_v4	hypothetical protein conserved
Tb427.05.730	705	-0.162746	4.90895	5.4813	0.035476	0.623047	Tb427_05_v4	hypothetical protein
Tb427.04.3930	1362	0.117316	6.73153	5.47713	0.0355353	0.623047	Tb427_04_v4	amino acid transporter putative
Tb427tmp.02.2820	2781	-0.122125	5.82666	5.45892	0.0357953	0.625315	Tb427_11_01_v4	hypothetical protein conserved
Tb427tmp.02.3440	1455	-0.134598	5.79152	5.45346	0.0358737	0.625315	Tb427_11_01_v4	hypothetical protein conserved
Tb427tmp.160.0890	1509	-0.132487	5.59128	5.44656	0.0359731	0.625315	Tb427_09_v4	hypothetical protein conserved
Tb427tmp.01.5490	3348	0.120491	6.12681	5.44396	0.0360107	0.625315	Tb427_11_01_v4	kinesin-II 85 Kd subunit putative
Tb427.03.1680	957	0.110838	6.90419	5.43822	0.0360936	0.625315	Tb427_03_v4	hypothetical protein conserved
Tb427.07.1970	2061	0.556515	1.51634	5.43719	0.0361086	0.625315	Tb427_07_v4	retrotransposon hot spot protein 7 (RHS7) putative
Tb427.BES51.6	3804	0.413657	1.89844	5.39706	0.0366956	0.63307	Tb427_telo51_v2	expression site-associated gene 4 (ESAG4 pseudogene) putative
Tb427tmp.02.3500	2754	0.130885	5.69318	5.39635	0.0367062	0.63307	Tb427_11_01_v4	hypothetical protein conserved
Tb427.04.4280	993	-0.12788	6.48503	5.3883	0.0368253	0.633814	Tb427_04_v4	hypothetical protein conserved
Tb427.10.13640	1371	-0.136024	5.31491	5.37732	0.0369886	0.633814	Tb427_10_v5	hypothetical protein
Tb427.07.6070	3804	0.122626	6.50569	5.37673	0.0369974	0.633814	Tb427_07_v4	receptor-type adenylate cyclase GRESAG 4 putative
Tb427tmp.46.0009	1554	0.115545	7.67231	5.37325	0.0370494	0.633814	Tb427_11_01_v4	hypothetical protein conserved
Tb427.10.8500	1590	-0.19817	11.8028	5.36578	0.0371612	0.634443	Tb427_10_v5	glucose transporter putative
Tb427.10.13540	1104	-0.1765	4.1975	5.35179	0.0373715	0.636747	Tb427_10_v5	RNA-binding protein putative
Tb427.08.3410	4557	0.208295	4.87428	5.3446	0.0374802	0.637314	Tb427_08_v4	hypothetical protein conserved
Tb427.08.4630	429	-0.128888	5.59745	5.32639	0.0377572	0.640734	Tb427_08_v4	hypothetical protein conserved
Tb427.07.6420	393	0.115341	6.26869	5.31779	0.0378888	0.641679	Tb427_07_v4	hypothetical protein conserved
N19B2.100	2058	0.313423	3.27724	5.30792	0.0380405	0.642925	TPN19B2	retrotransposon hot spot protein RHS4
Tb427.10.14320	3402	0.131027	6.15401	5.30313	0.0381144	0.642925	Tb427_10_v5	hypothetical protein conserved
Tb427tmp.211.0380	1059	-0.13554	5.5159	5.28019	0.0384707	0.646378	Tb427_09_v4	hypothetical protein
Tb427tmp.02.4430	2142	-0.161722	5.39958	5.27723	0.038517	0.646378	Tb427_11_01_v4	hypothetical protein conserved
Tb427.08.7350	2247	-0.107637	7.10669	5.27521	0.0385487	0.646378	Tb427_08_v4	neuraminidase putative
Tb427.06.4900	1194	0.163428	4.76137	5.26926	0.0386419	0.646658	Tb427_06_v4	S-adenosylmethionine synthetase putative
Tb427.08.1680	603	0.128421	5.68186	5.26245	0.0387489	0.647168	Tb427_08_v4	hypothetical protein conserved
Tb427.10.4980	909	-0.130295	5.81458	5.24239	0.0390663	0.650484	Tb427_10_v5	ubiquitin-like protein DSK2 putative
Tb427.08.7630	1404	0.139011	8.28145	5.24019	0.0391014	0.650484	Tb427_08_v4	amino acid transporter 1 putative
Tb427tmp.02.4910	1245	0.108676	7.90423	5.23343	0.0392091	0.650643	Tb427_11_01_v4	acidocalcisomal pyrophosphatase
Tb427.08.3300	2076	-0.125222	6.07971	5.22994	0.0392649	0.650643	Tb427_08_v4	hypothetical protein conserved
Tb427.07.1020	954	-0.149998	4.88284	5.20325	0.0396947	0.656477	Tb427_07_v4	hypothetical protein conserved
Tb427tmp.47.0004	3027	0.109426	8.14104	5.18055	0.0400646	0.6613	Tb427_11_01_v4	2-oxoglutarate dehydrogenase E1 component putative
Tb427.07.5970	1758	-0.139992	10.0864	5.16962	0.0402441	0.662968	Tb427_07_v4	hypothetical protein conserved
Tb427.07.4450	2991	0.133521	6.40383	5.16374	0.040341	0.663272	Tb427_07_v4	hypothetical protein conserved
Tb427.07.7140	951	-0.16678	4.48941	5.14659	0.0406254	0.666651	Tb427_07_v4	hypothetical protein conserved
Tb427.03.1080	756	0.125275	5.68273	5.13781	0.0407721	0.666907	Tb427_03_v4	hypothetical protein conserved
Tb427.06.2060	1434	0.118235	5.87666	5.13621	0.0407988	0.666907	Tb427_06_v4	histidyl-tRNA synthetase
Tb427.07.6590	3054	-0.182319	5.65497	5.11614	0.0411363	0.668918	Tb427_07_v4	hypothetical protein conserved
Tb427.06.270	3600	0.183853	4.93557	5.10481	0.0413283	0.668918	Tb427_06_v4	receptor-type adenylate cyclase GRESAG 4 degenerate
Tb427.07.3840	162	-0.229166	3.35684	5.1032	0.0413558	0.668918	Tb427_07_v4	kinesin-like protein fragment putative
Tb427.08.3880	912	-0.129012	5.44898	5.10186	0.0413785	0.668918	Tb427_08_v4	hypothetical protein conserved
Tb427.10.100	441	0.982356	0.167881	5.10125	0.0413889	0.668918	Tb427_10_v5	expression site-associated gene 2 (ESAG2) degenerate
Tb427tmp.01.6510	1116	-0.114912	6.87379	5.10079	0.0413968	0.668918	Tb427_11_01_v4	paraflagellar rod component putative
Tb427.06.2450	1542	-0.157059	4.72461	5.09473	0.0415001	0.669308	Tb427_06_v4	protein kinase B kinase putative
Tb427.BES4.5	3804	0.32996	2.65601	5.08716	0.0416296	0.670117	Tb427_telo4_v3	expression site-associated gene 4 (ESAG4 pseudogene) putative
Tb427tmp.02.4480	1839	-0.123533	6.30164	5.07058	0.041915	0.673428	Tb427_11_01_v4	3-methylcrotonoyl-CoA carboxylase beta subunit putative
Tb427.03.1820	741	0.143113	4.84329	5.06286	0.0420487	0.674295	Tb427_03_v4	hypothetical protein conserved
Tb427tmp.01.3340	2241	-0.124428	5.70005	5.05302	0.0422197	0.674944	Tb427_11_01_v4	2 3-bisphosphoglycerate-independent phosphoglycerate mutase-like protein putative
Tb427.07.3420	339	0.170723	4.70466	5.05135	0.0422489	0.674944	Tb427_07_v4	peptidyl-prolyl cis-trans isomerase putative
Tb427.07.5110	1710	-0.116242	6.01446	5.03852	0.0424734	0.676207	Tb427_07_v4	hypothetical protein conserved
Tb427.03.4090	1752	-0.118835	9.11882	5.0352	0.0425317	0.676207	Tb427_03_v4	hypothetical protein conserved
Tb427.10.2970	348	0.17982	5.6465	5.03314	0.042568	0.676207	Tb427_10_v5	hypothetical protein conserved
Tb427.08.4470	714	-0.183811	4.36131	5.0253	0.0427062	0.67713	Tb427_08_v4	chaperone protein DNAj putative
Tb427.07.1830	1101	-0.133958	6.21458	5.01386	0.0429088	0.679068	Tb427_07_v4	hypothetical protein conserved
Tb427.10.6460	1176	0.1722	4.57772	5.00355	0.0430926	0.680702	Tb427_10_v5	protein phosphatase 2B putative
Tb427.07.7520	3732	0.123938	7.06229	4.99734	0.0432035	0.680826	Tb427_07_v4	receptor-type adenylate cyclase GRESAG 4 putative
Tb427.04.120	372	0.178236	4.02941	4.9941	0.0432616	0.680826	Tb427_04_v4	hypothetical protein
Tb427.06.3650	552	0.120752	6.08207	4.98199	0.0434795	0.682983	Tb427_06_v4	ADP-ribosylation factor putative
Tb427.08.2460	855	0.115747	6.31268	4.9715	0.0436694	0.684514	Tb427_08_v4	hypothetical protein conserved
Tb427.03.5000	1701	-0.130551	5.29547	4.96767	0.0437389	0.684514	Tb427_03_v4	hypothetical protein conserved
Tb427tmp.03.0935	396	0.17498	4.35134	4.95452	0.0439786	0.686033	Tb427_11_01_v4	DNA-directed RNA polymerase subunit putative
Tb427tmp.211.0210	1446	-0.133489	5.34884	4.95344	0.0439983	0.686033	Tb427_09_v4	atypical dual specificity phosphatase putative
N19B2.130	426	0.486479	1.58075	4.93246	0.0443844	0.690086	TPN19B2	hypothetical protein
Tb427.07.6800	1137	-0.132854	5.2246	4.91355	0.0447357	0.690086	Tb427_07_v4	hypothetical protein conserved
Tb427.03.4080	1716	-0.124912	9.52006	4.91208	0.0447631	0.690086	Tb427_03_v4	hypothetical protein conserved
Tb427.04.3730	513	-0.167858	4.25712	4.90864	0.0448274	0.690086	Tb427_04_v4	hypothetical protein conserved
Tb427.02.1260	3069	0.172324	5.12308	4.9078	0.0448431	0.690086	Tb427_02_v4	expression site-associated gene 4 (ESAG4) degenerate
Tb427.08.2160	4746	0.105481	7.22061	4.9071	0.0448561	0.690086	Tb427_08_v4	multidrug resistance protein A
Tb427.05.150	816	0.276602	2.98559	4.90405	0.0449134	0.690086	Tb427_05_v4	hypothetical protein conserved
Tb427.04.4620	474	0.10412	7.20301	4.90194	0.0449529	0.690086	Tb427_04_v4	cytochrome oxidase subunit VIII
Tb427.10.3240	399	-0.28289	3.10694	4.8998	0.0449932	0.690086	Tb427_10_v5	hypothetical protein
Tb427tmp.01.6950	1044	-0.141358	5.00244	4.8895	0.0451872	0.691645	Tb427_11_01_v4	hypothetical protein conserved
Tb427tmp.244.2640	2067	-0.130919	5.39853	4.88165	0.0453358	0.691645	Tb427_09_v4	hypothetical protein conserved
Tb427_08_v4.snoRNA.0020	83	0.146023	6.4889	4.87981	0.0453706	0.691645	Tb427_08_v4
Tb427.07.5920	1125	-0.129976	5.16977	4.8771	0.0454222	0.691645	Tb427_07_v4	mercaptopyruvate sulfurtransferase putative
Tb427_06_v4.snoRNA.0041	71	0.735294	0.706821	4.8654	0.0456451	0.693789	Tb427_06_v4
Tb427_08_v4.snoRNA.0035	87	-0.204053	4.31384	4.85492	0.0458459	0.693838	Tb427_08_v4
Tb427.10.6010	3495	0.106967	6.48838	4.85399	0.0458638	0.693838	Tb427_10_v5	hypothetical protein conserved
Tb427.06.1220	1698	0.130948	5.24257	4.84385	0.0460593	0.693838	Tb427_06_v4	hypothetical protein conserved
Tb427.07.1780	708	-0.117916	6.782	4.84318	0.0460723	0.693838	Tb427_07_v4	Adenine phosphoribosyltransferase putative
Tb427.03.1410	498	0.114108	7.10436	4.8398	0.0461377	0.693838	Tb427_03_v4	cytochrome oxidase subunit VII
Tb427tmp.01.5920	564	0.115794	6.01387	4.83963	0.0461409	0.693838	Tb427_11_01_v4	hypothetical protein conserved
Tb427.05.1990	1407	-0.195158	4.29947	4.83359	0.046258	0.694364	Tb427_05_v4	hypothetical protein conserved
Tb427.04.3520	537	0.121227	5.5306	4.81419	0.0466366	0.698805	Tb427_04_v4	hypothetical protein conserved
Tb427_11_01_v4.snoRNA.0016	90	0.415902	1.95273	4.79695	0.0469762	0.702647	Tb427_11_01_v4
Tb427.10.11430	921	-0.169561	4.10679	4.78691	0.0471751	0.703443	Tb427_10_v5	hypothetical protein conserved
Tb427tmp.160.2440	354	-0.199812	3.7629	4.78587	0.0471958	0.703443	Tb427_09_v4	hypothetical protein conserved
Tb427.10.3670	1467	-0.133159	5.12124	4.77152	0.0474823	0.704823	Tb427_10_v5	hypothetical protein conserved
Tb427.02.900	372	0.136231	4.9308	4.76885	0.0475358	0.704823	Tb427_02_v4	hypothetical protein
Tb427.03.1040	2544	0.142816	5.17675	4.76871	0.0475386	0.704823	Tb427_03_v4	hypothetical protein conserved interrupted
Tb427tmp.02.3280	1314	-0.164388	4.244	4.76262	0.0476609	0.705398	Tb427_11_01_v4	hypothetical protein conserved
Tb427.05.550	1152	-0.13812	4.9689	4.75516	0.0478113	0.706387	Tb427_05_v4	vacuolar ATP synthase putative
Tb427.05.1800	372	-0.128511	5.32549	4.74149	0.0480884	0.709003	Tb427_05_v4	hypothetical protein conserved
Tb427tmp.01.1820	744	-0.103286	7.73536	4.73667	0.0481865	0.709003	Tb427_11_01_v4	Biotin--acetyl-CoA-carboxylase ligase putative
Tb427.08.6170	2010	-0.105061	8.42586	4.72823	0.0483589	0.709003	Tb427_08_v4	transketolase putative
Tb427.07.6350	822	0.158278	4.93375	4.72381	0.0484495	0.709003	Tb427_07_v4	NADH-ubiquinone oxidoreductase mitochondrial putative
Tb427tmp.01.5760	1857	0.107217	6.31076	4.72173	0.0484922	0.709003	Tb427_11_01_v4	hypothetical protein conserved
Tb427.07.5100	876	-0.115435	5.91846	4.71411	0.0486489	0.709003	Tb427_07_v4	hypothetical protein conserved
Tb427.01.1040	510	-0.136146	5.80478	4.70796	0.0487759	0.709003	Tb427_01_v4	hypothetical protein conserved
Tb427.08.1600	1755	0.103714	7.67018	4.70632	0.0488099	0.709003	Tb427_08_v4	lysyl-tRNA synthetase putative
Tb427.10.13490	822	-0.121431	5.81287	4.70549	0.0488271	0.709003	Tb427_10_v5	serine/threonine kinase putative
Tb427tmp.01.7980	1077	-0.124075	5.8284	4.70547	0.0488273	0.709003	Tb427_11_01_v4	hypothetical protein conserved
Tb427.10.15320	315	0.159484	4.39727	4.68711	0.0492092	0.709724	Tb427_10_v5	hypothetical protein conserved
Tb427.02.2670	303	0.110885	5.97057	4.68423	0.0492695	0.709724	Tb427_02_v4	histone H4 putative
Tb427.08.4650	507	0.181746	4.2247	4.67932	0.0493725	0.709724	Tb427_08_v4	hypothetical protein conserved
Tb427.02.510	2538	0.132451	5.94183	4.67663	0.049429	0.709724	Tb427_02_v4	retrotransposon hot spot protein 4 (RHS4) putative
Tb427.10.4620	327	0.14224	4.99683	4.6755	0.0494527	0.709724	Tb427_10_v5	peptidyl-prolyl cis-trans isomerase putative
Tb427.10.6200	315	0.139595	5.57698	4.67458	0.0494719	0.709724	Tb427_10_v5	hypothetical protein conserved
Tb427tmp.02.4100	1446	0.10331	6.8491	4.67413	0.0494814	0.709724	Tb427_11_01_v4	pretranslocation protein alpha subunit putative
Tb427tmp.211.2700	1317	0.102125	7.66212	4.67093	0.0495488	0.709724	Tb427_09_v4	hypothetical protein conserved
Tb427.10.1860	1083	-0.141625	4.80801	4.66068	0.0497652	0.710984	Tb427_10_v5	hypothetical protein conserved
Tb427.10.6420	561	-0.545747	1.27384	4.65881	0.049805	0.710984	Tb427_10_v5	hypothetical protein
Tb427.10.1810	321	0.145747	4.86646	4.65393	0.0499084	0.711258	Tb427_10_v5	hypothetical protein conserved
Tb427tmp.244.2510	1122	0.109329	7.05895	4.648	0.0500346	0.711856	Tb427_09_v4	BARP protein
Tb427tmp.01.2490	2757	-0.10619	6.36844	4.64081	0.0501882	0.712268	Tb427_11_01_v4	hypothetical protein conserved
Tb427.05.1470	885	0.121054	5.58054	4.63283	0.0503593	0.712268	Tb427_05_v4	NADH-cytochrome b5 reductase putative
Tb427_10_v4.snoRNA.0064	82	0.157449	4.80229	4.6326	0.0503641	0.712268	Tb427_10_v5
Tb427.10.10480	339	0.152958	5.19788	4.63028	0.050414	0.712268	Tb427_10_v5	histone H2B putative
Tb427.10.8230	1494	0.104224	7.57778	4.62699	0.0504849	0.712268	Tb427_10_v5	bloodstream- specific protein 2 precursor
Tb427tmp.160.2020	324	0.152956	4.78098	4.61834	0.0506717	0.712605	Tb427_09_v4	thioredoxin
Tb427.04.3450	345	0.113374	6.51309	4.61807	0.0506775	0.712605	Tb427_04_v4	hypothetical protein conserved
Tb427.10.5740	588	0.203187	3.57519	4.60077	0.0510535	0.714454	Tb427_10_v5	hypothetical protein conserved
Tb427tmp.02.3850	681	-0.214961	3.47979	4.59956	0.0510799	0.714454	Tb427_11_01_v4	ras-like small GTPase putative
Tb427tmp.01.6450	2139	-0.128192	5.62294	4.59386	0.0512047	0.714454	Tb427_11_01_v4	hypothetical protein conserved
Tb427.07.1930	1332	0.295736	2.70413	4.59292	0.0512253	0.714454	Tb427_07_v4	ectonucleoside triphosphate diphosphohydrolase 5 putative
Tb427_09_v4.snoRNA.0007	67	0.317428	2.79894	4.59262	0.0512317	0.714454	Tb427_09_v4
Tb427.03.2920	1008	-0.186732	4.34227	4.57728	0.0515693	0.717129	Tb427_03_v4	hypothetical protein conserved
Tb427tmp.02.2650	1110	-0.165363	4.54733	4.57207	0.0516846	0.717129	Tb427_11_01_v4	TFIIF-stimulated CTD phosphatase putative
Tb427tmp.01.2440	3627	-0.129652	5.84156	4.56724	0.0517917	0.717129	Tb427_11_01_v4	glycosyl hydrolase putative
Tb427.07.5830	321	-0.187799	4.00805	4.56605	0.0518181	0.717129	Tb427_07_v4	hypothetical protein conserved
Tb427.10.15780	2340	-0.121036	5.77211	4.56048	0.0519421	0.717129	Tb427_10_v5	hypothetical protein conserved
Tb427tmp.22.0008	1518	-0.120308	5.37575	4.55759	0.0520065	0.717129	Tb427_11_01_v4	molybdopterin synthase sulphurylase protein putative
Tb427.04.4200	675	-0.20665	3.64647	4.55409	0.0520848	0.717129	Tb427_04_v4	hypothetical protein conserved
Tb427.10.2440	1062	0.199183	3.64884	4.55329	0.0521026	0.717129	Tb427_10_v5	cysteine peptidase Clan CD family C13 putative
Tb427.02.4560	1689	-0.157893	4.57636	4.54951	0.0521872	0.717129	Tb427_02_v4	hypothetical protein conserved
Tb427tmp.211.4370	504	-0.146114	4.58958	4.53661	0.0524772	0.718561	Tb427_09_v4	hypothetical protein conserved
Tb427.06.250	222	0.429185	1.6704	4.53503	0.0525129	0.718561	Tb427_06_v4	hypothetical protein
Tb427.02.1770	279	0.165007	4.91812	4.53354	0.0525465	0.718561	Tb427_02_v4	hypothetical protein conserved (pseudogene)
Tb427tmp.01.2780	1161	-0.108993	6.01836	4.52516	0.0527364	0.719602	Tb427_11_01_v4	translation initiation factor 2 subunit putative
Tb427.05.3350	717	0.105924	6.53431	4.52266	0.0527929	0.719602	Tb427_05_v4	iron superoxide dismutase putative
Tb427.05.1230	1452	0.112758	6.10219	4.51851	0.0528874	0.719728	Tb427_05_v4	hypothetical protein conserved
Tb427.10.1040	1395	0.102412	8.13204	4.50897	0.053105	0.720773	Tb427_10_v5	serine carboxypeptidase (CBP1) precursor putative
Tb427.02.3480	1146	0.120785	5.41127	4.50768	0.0531347	0.720773	Tb427_02_v4	hypothetical protein conserved
Tb427.01.70	2058	0.352307	3.07654	4.49467	0.0534335	0.723665	Tb427_01_v4	unspecified product
Tb427.01.1340	2229	-0.127256	5.50924	4.47585	0.0538692	0.728398	Tb427_01_v4	FG-GAP repeat protein putative
Tb427tmp.160.0730	648	0.153781	4.41685	4.46836	0.0540437	0.728492	Tb427_09_v4	hypothetical protein conserved
Tb427.06.1100	1479	-0.149518	4.5521	4.46272	0.0541758	0.728492	Tb427_06_v4	hypothetical protein conserved
Tb427_10_v4.snoRNA.0034	64	-0.135846	5.07141	4.4618	0.0541972	0.728492	Tb427_10_v5
Tb427.07.5990	1758	-0.118303	9.64498	4.46079	0.054221	0.728492	Tb427_07_v4	hypothetical protein conserved
Tb427.05.2070	1905	-0.111959	5.94146	4.45244	0.0544173	0.729025	Tb427_05_v4	hypothetical protein conserved
Tb427tmp.01.1620	510	0.258869	2.92708	4.45176	0.0544332	0.729025	Tb427_11_01_v4	hypothetical protein conserved
Tb427.10.1720	1791	-0.125753	5.29959	4.43371	0.0548604	0.731481	Tb427_10_v5	ATP-dependent DEAD/H RNA helicase putative
Tb427.10.8010	735	-0.135986	4.83221	4.43323	0.0548719	0.731481	Tb427_10_v5	hypothetical protein conserved
Tb427.07.3250	87	0.819863	0.673779	4.43305	0.0548763	0.731481	Tb427_07_v4	expression site-associated gene 6 (ESAG6) protein putative
Tb427tmp.160.1000	1152	-0.14392	4.58503	4.41448	0.0553199	0.736234	Tb427_09_v4	hypothetical protein conserved
N19B2.115	309	0.269776	2.66682	4.40905	0.0554505	0.736573	TPN19B2	hypothetical protein
Tb427_10_v4.snoRNA.0048	77	-0.189289	4.17483	4.40521	0.0555432	0.736573	Tb427_10_v5
Tb427tmp.01.5280	633	0.131129	5.07391	4.40257	0.0556068	0.736573	Tb427_11_01_v4	hypothetical protein conserved
Tb427.10.8950	381	0.115559	6.26571	4.39396	0.0558153	0.738177	Tb427_10_v5	kinetoplast DNA-associated protein putative
Tb427.06.4280	1080	-0.187425	11.6862	4.39006	0.05591	0.738275	Tb427_06_v4	glyceraldehyde 3-phosphate dehydrogenase glycosomal
Tb427.10.9360	1563	0.120141	5.31874	4.37798	0.0562048	0.74101	Tb427_10_v5	hypothetical protein conserved
Tb427.07.5950	1773	-0.117378	8.86585	4.36985	0.0564044	0.741544	Tb427_07_v4	hypothetical protein conserved
Tb427.08.2470	285	0.113199	5.95281	4.36917	0.0564209	0.741544	Tb427_08_v4	hypothetical protein conserved
Tb427.10.2010	1416	-0.13737	7.17905	4.36294	0.0565744	0.742408	Tb427_10_v5	hexokinase
Tb427tmp.244.2460	768	0.10488	7.33908	4.34877	0.0569251	0.745852	Tb427_09_v4	unspecified product
Tb427.08.1990	681	0.110862	7.94239	4.33906	0.057167	0.747195	Tb427_08_v4	peroxidoxin
Tb427.07.3380	831	0.136606	5.3245	4.33032	0.0573857	0.747195	Tb427_07_v4	hypothetical protein conserved
Tb427.02.4150	960	-0.168213	4.23346	4.3289	0.0574215	0.747195	Tb427_02_v4	hypothetical protein conserved
Tb427tmp.02.3290	2250	-0.118394	5.35538	4.32412	0.0575417	0.747195	Tb427_11_01_v4	hypothetical protein conserved
Tb427.05.2970	2493	-0.116671	5.70418	4.32277	0.0575755	0.747195	Tb427_05_v4	suppressive immunomodulating factor
Tb427tmp.03.0090	1002	-0.0995928	7.85532	4.31981	0.0576503	0.747195	Tb427_11_01_v4	ribokinase putative
Tb427.01.3230	2148	-0.116158	5.58828	4.31741	0.0577107	0.747195	Tb427_01_v4	cell division cycle protein putative
Tb427.05.1970	828	-0.225319	3.77874	4.31053	0.0578848	0.747195	Tb427_05_v4	hypothetical protein
Tb427tmp.01.3830	1545	0.423458	1.77139	4.309	0.0579235	0.747195	Tb427_11_01_v4	hypothetical protein
Tb427.05.2550	969	0.110054	6.01002	4.30446	0.0580389	0.747195	Tb427_05_v4	hypothetical protein conserved
Tb427tmp.02.0600	1089	-0.126345	5.66895	4.30295	0.0580773	0.747195	Tb427_11_01_v4	hypothetical protein conserved
Tb427.06.4300	1080	-0.186368	11.7356	4.30251	0.0580886	0.747195	Tb427_06_v4	glyceraldehyde 3-phosphate dehydrogenase glycosomal
Tb427.02.5160	1203	0.100506	7.92945	4.29654	0.0582407	0.747391	Tb427_02_v4	chaperone protein DNAj putative
Tb427.03.5570	783	0.127834	4.99693	4.29497	0.0582808	0.747391	Tb427_03_v4	syntaxin putative
Tb427.10.12400	1449	0.159897	4.22462	4.28565	0.0585196	0.749317	Tb427_10_v5	membrane transporter protein putative
Tb427.07.1540	795	-0.142461	4.88289	4.27718	0.0587376	0.75097	Tb427_07_v4	hypothetical protein conserved
Tb427.10.15470	1446	-0.12645	5.67845	4.2575	0.0592479	0.755151	Tb427_10_v5	hypothetical protein conserved
Tb427.05.4090	726	-0.133457	4.9779	4.25723	0.0592549	0.755151	Tb427_05_v4	hypothetical protein conserved
Tb427tmp.01.8780	2574	0.131992	5.38511	4.25204	0.0593904	0.755151	Tb427_11_01_v4	hypothetical protein conserved
Tb427.10.2850	1140	-0.150172	4.38253	4.25054	0.0594296	0.755151	Tb427_10_v5	hypothetical protein
Tb427.06.1650	951	0.109392	6.30313	4.24741	0.0595114	0.755151	Tb427_06_v4	single strand-specific nuclease putative
Tb427_10_v4.snoRNA.0047	77	-0.182327	3.84417	4.23631	0.0598032	0.757717	Tb427_10_v5
Tb427.03.4100	1728	-0.10275	8.51367	4.22281	0.0601601	0.758772	Tb427_03_v4	hypothetical protein conserved
Tb427.10.1750	729	-0.159309	4.42005	4.21959	0.0602458	0.758772	Tb427_10_v5	hypothetical protein conserved
Tb427.08.6760	513	0.105841	7.47011	4.21691	0.0603169	0.758772	Tb427_08_v4	IgE-dependent histamine-releasing factor putative
Tb427.10.16180	831	-0.161226	4.14517	4.21295	0.0604226	0.758772	Tb427_10_v5	hypothetical protein conserved
Tb427.05.4240	303	0.13674	9.96257	4.21159	0.0604589	0.758772	Tb427_05_v4	histone H4 putative
Tb427_10_v4.snoRNA.0004	67	-0.248376	3.54163	4.20148	0.0607295	0.758772	Tb427_10_v5
Tb427.01.3560	2598	0.119827	5.4727	4.20069	0.0607507	0.758772	Tb427_01_v4	hypothetical protein conserved
Tb427.07.940	1446	0.13241	5.49934	4.19874	0.060803	0.758772	Tb427_07_v4	glucosidase II beta subunit putative
Tb427.04.840	1239	-0.118437	5.51661	4.19505	0.0609024	0.758772	Tb427_04_v4	hypothetical protein conserved
Tb427.04.3660	1446	0.11912	5.51895	4.19496	0.0609046	0.758772	Tb427_04_v4	hypothetical protein conserved
Tb427.07.7170	2175	0.139745	5.40577	4.1926	0.0609682	0.758772	Tb427_07_v4	CYC2-like cyclin putative
Tb427tmp.02.1070	2616	0.107657	8.16912	4.18809	0.0610901	0.758772	Tb427_11_01_v4	aminopeptidase putative
Tb427.03.3340	2031	0.134246	5.33114	4.18629	0.0611386	0.758772	Tb427_03_v4	3' 5'-cyclic nucleotide phosphodiesterase putative
Tb427.10.6410	2994	0.105989	6.21582	4.18423	0.0611946	0.758772	Tb427_10_v5	mismatch repair protein
Tb427.05.4510	420	0.192578	3.66139	4.1828	0.0612333	0.758772	Tb427_05_v4	hypothetical protein conserved
13J3.01	1607	0.188774	4.53691	4.17637	0.0614079	0.759377	TP13J3	RNA polymerase III pseudogene possible
Tb427.10.410	1434	-0.129116	5.20198	4.17298	0.0615	0.759377	Tb427_10_v5	hypothetical protein conserved
Tb427.08.6980	2502	0.106578	6.32336	4.1704	0.0615704	0.759377	Tb427_08_v4	hypothetical protein conserved
Tb427.04.2020	1281	-0.118628	5.5153	4.16779	0.0616416	0.759377	Tb427_04_v4	adaptor complex AP-3 medium subunit putative
Tb427.03.2850	831	0.159079	4.35975	4.1519	0.0620776	0.762617	Tb427_03_v4	hypothetical protein conserved
Tb427.01.4600	1584	-0.103745	6.79434	4.15135	0.0620929	0.762617	Tb427_01_v4	cyclin-like F-box protein
Tb427tmp.211.2910	1512	-0.113207	8.1093	4.14565	0.0622502	0.762617	Tb427_09_v4	hypothetical protein conserved
Tb427.08.7760	2697	-0.132024	4.79724	4.14386	0.0622996	0.762617	Tb427_08_v4	hypothetical protein conserved
Tb427.07.3390	1185	-0.1335	4.76343	4.14183	0.0623557	0.762617	Tb427_07_v4	hypothetical protein conserved
Tb427.01.1540	1953	-0.111886	5.58808	4.13551	0.0625312	0.763658	Tb427_01_v4	hypothetical protein conserved
Tb427.10.9450	753	0.464202	1.48829	4.12695	0.0627697	0.765464	Tb427_10_v5	hypothetical protein
Tb427.05.4440	273	0.146508	4.98696	4.12346	0.0628673	0.76555	Tb427_05_v4	dynein light chain putative
Tb427.10.8440	1584	-0.12975	10.4757	4.11175	0.0631957	0.76763	Tb427_10_v5	glucose transporter 1B
Tb427.03.4880	549	0.140369	4.78794	4.09956	0.06354	0.76763	Tb427_03_v4	hypothetical protein conserved
Tb427.10.14860	2142	0.104973	6.32721	4.09919	0.0635503	0.76763	Tb427_10_v5	hypothetical protein conserved
Tb427.10.8980	510	0.0976976	6.80949	4.09843	0.0635721	0.76763	Tb427_10_v5	hypothetical protein conserved
Tb427.04.3990	1455	0.104219	6.17152	4.09098	0.0637836	0.76763	Tb427_04_v4	amino acid transporter putative
Tb427.07.4930	906	-0.145294	4.43502	4.0905	0.0637973	0.76763	Tb427_07_v4	ribonuclease H1
Tb427.08.7570	1563	-0.111417	5.58799	4.07459	0.0642521	0.76763	Tb427_08_v4	tRNA-dihydrouridine synthase 1 putative
Tb427.03.4270	2751	0.137295	5.77806	4.07447	0.0642554	0.76763	Tb427_03_v4	hypothetical protein conserved
Tb427tmp.01.5660	636	0.168089	4.04367	4.06958	0.0643961	0.76763	Tb427_11_01_v4	cyclin 2
Tb427tmp.01.5600	846	-0.155128	4.63584	4.06834	0.0644317	0.76763	Tb427_11_01_v4	cyclin 9
Tb427tmp.211.4960	4347	0.145664	5.61554	4.064	0.0645568	0.76763	Tb427_09_v4	leucine-rich repeat protein (LRRP) point mutation
Tb427.06.2350	2775	-0.0948959	8.02134	4.06293	0.0645878	0.76763	Tb427_06_v4	hypothetical protein conserved
Tb427.08.4680	915	-0.137932	5.15522	4.06257	0.0645982	0.76763	Tb427_08_v4	hypothetical protein conserved
Tb427.03.2400	924	-0.141959	4.48718	4.05398	0.0648471	0.76763	Tb427_03_v4	hypothetical protein conserved
Tb427.10.2020	1416	-0.129099	7.34988	4.05374	0.064854	0.76763	Tb427_10_v5	hexokinase
Tb427.08.1070	2655	0.121404	5.41297	4.05308	0.0648732	0.76763	Tb427_08_v4	hypothetical protein conserved
Tb427.04.4000	1455	0.113282	5.63725	4.05222	0.0648981	0.76763	Tb427_04_v4	unspecified product
Tb427.02.4590	1104	-0.0944997	7.84108	4.0505	0.0649481	0.76763	Tb427_02_v4	branched-chain amino acid aminotransferase putative
Tb427.10.9350	2568	-0.114594	5.60804	4.04897	0.0649927	0.76763	Tb427_10_v5	hypothetical protein conserved
Tb427tmp.211.4630	945	0.123278	5.13392	4.04583	0.0650842	0.76763	Tb427_09_v4	hypothetical protein conserved
Tb427.04.1280	1197	-0.13735	5.87662	4.04512	0.0651048	0.76763	Tb427_04_v4	hypothetical protein conserved
Tb427tmp.160.2890	753	-0.137964	4.90618	4.04377	0.0651443	0.76763	Tb427_09_v4	hypothetical protein conserved
Tb427.04.4510	4416	0.164533	5.2855	4.04331	0.0651576	0.76763	Tb427_04_v4	protein phosphatase 2C putative
Tb427.10.6650	726	-0.188515	3.92463	4.0322	0.0654828	0.76763	Tb427_10_v5	G10 protein homologue putative
Tb427_09_v4.snoRNA.0096	66	0.222147	3.79457	4.03118	0.065513	0.76763	Tb427_09_v4
Tb427tmp.211.3630	816	0.143834	4.90809	4.0297	0.0655564	0.76763	Tb427_09_v4	hypothetical protein conserved
Tb427.10.4200	2595	0.108791	5.68419	4.02963	0.0655585	0.76763	Tb427_10_v5	hypothetical protein conserved
Tb427.03.980	2103	0.12715	5.06701	4.02734	0.0656257	0.76763	Tb427_03_v4	hypothetical protein conserved
Tb427.07.5260	582	0.129098	5.4913	4.02328	0.0657456	0.76763	Tb427_07_v4	hypothetical protein conserved
Tb427.08.7060	4737	0.107459	6.28072	4.02268	0.0657631	0.76763	Tb427_08_v4	hypothetical protein conserved
Tb427.10.11290	1044	0.137415	4.67011	4.01191	0.0660821	0.770289	Tb427_10_v5	hypothetical protein conserved
Tb427tmp.160.1260	690	-0.137763	4.5924	4.00728	0.0662195	0.770828	Tb427_09_v4	hypothetical protein conserved
Tb427tmp.01.1160	798	-0.137893	4.53878	4.00253	0.0663612	0.771414	Tb427_11_01_v4	lipoate-protein ligase putative
Tb427.01.3850	162	0.128428	5.06766	3.99083	0.0667114	0.77442	Tb427_01_v4	hypothetical protein conserved
Tb427.06.3720	2013	-0.102487	6.05149	3.9824	0.066965	0.774452	Tb427_06_v4	hypothetical protein conserved
Tb427.03.4130	582	0.142967	4.84878	3.98231	0.0669678	0.774452	Tb427_03_v4	hypothetical protein conserved
Tb427tmp.02.5320	969	-0.119312	5.20422	3.97836	0.0670871	0.774452	Tb427_11_01_v4	phosphoadenosine phosphosulfate reductase-like protein
Tb427.06.160	2037	0.11309	5.88859	3.97771	0.0671066	0.774452	Tb427_06_v4	retrotransposon hot spot protein 1 (RHS1) putative
Tb427tmp.160.1070	1104	-0.109173	5.909	3.97434	0.0672088	0.774452	Tb427_09_v4	hypothetical protein conserved
Tb427tmp.160.1820	591	0.118584	7.33031	3.96585	0.0674664	0.774452	Tb427_09_v4	cytochrome oxidase subunit V
Tb427.06.2490	876	0.106143	5.71651	3.95914	0.0676711	0.774452	Tb427_06_v4	hypothetical protein conserved
Tb427.08.1960	1305	0.106414	6.47771	3.95814	0.0677017	0.774452	Tb427_08_v4	hypothetical protein conserved
Tb427.05.940	2634	-0.105972	8.22227	3.9579	0.0677091	0.774452	Tb427_05_v4	NADH-dependent fumarate reductase putative
Tb427.BES40.8	738	0.274063	2.6774	3.95491	0.0678006	0.774452	Tb427_telo40_v2	hypothetical protein
Tb427.08.6750	513	0.102661	8.01201	3.95361	0.0678402	0.774452	Tb427_08_v4	IgE-dependent histamine-releasing factor putative
Tb427.10.12480	1053	0.159639	4.04134	3.95276	0.0678662	0.774452	Tb427_10_v5	hypothetical protein conserved
Tb427.08.7930	3804	-0.104213	6.77255	3.95148	0.0679054	0.774452	Tb427_08_v4	receptor-type adenylate cyclase GRESAG 4 putative
Tb427.06.1690	984	-0.140095	4.46532	3.93688	0.0683551	0.777389	Tb427_06_v4	AUT2/APG4/ATG4 cysteine peptidase putative
Tb427.07.2910	405	0.124876	8.1077	3.93665	0.0683624	0.777389	Tb427_07_v4	histone H2A putative
Tb427.10.890	8667	0.167903	7.94438	3.93417	0.068439	0.777389	Tb427_10_v5	kinesin putative
Tb427.08.6610	1038	-0.136545	4.5317	3.91993	0.0688815	0.780588	Tb427_08_v4	hypothetical protein conserved
Tb427.06.1470	672	0.169532	6.17706	3.91917	0.0689053	0.780588	Tb427_06_v4	hypothetical protein conserved
Tb427.01.4730	477	0.137741	4.5691	3.91249	0.0691143	0.780877	Tb427_01_v4	hypothetical protein conserved
Tb427.10.5430	846	-0.152972	5.04891	3.91146	0.0691466	0.780877	Tb427_10_v5	hypothetical protein conserved
Tb427.06.1170	1290	-0.100744	5.95622	3.9095	0.0692081	0.780877	Tb427_06_v4	hypothetical protein conserved
Tb427tmp.02.2110	720	0.124754	5.46197	3.90458	0.0693626	0.781577	Tb427_11_01_v4	N-acetyltransferase subunit ARD1
Tb427.10.1600	1074	-0.163473	3.92811	3.8994	0.0695257	0.782372	Tb427_10_v5	hypothetical protein conserved
Tb427.10.14220	1026	-0.117405	5.24957	3.89059	0.0698043	0.784463	Tb427_10_v5	hypothetical protein conserved
Tb427_09_v4.snoRNA.0005	56	-0.179222	4.76093	3.87691	0.0702395	0.787024	Tb427_09_v4
Tb427.08.8270	2787	-0.133837	5.02605	3.87466	0.0703116	0.787024	Tb427_08_v4	hypothetical protein conserved
Tb427.03.1850	1788	-0.133883	4.98328	3.87392	0.070335	0.787024	Tb427_03_v4	hypothetical protein conserved
Tb427tmp.01.6120	783	-0.111393	5.3915	3.87175	0.0704047	0.787024	Tb427_11_01_v4	polypeptide deformylase putative
Tb427tmp.160.5270	870	0.133581	4.80991	3.86212	0.0707138	0.788491	Tb427_09_v4	hypothetical protein conserved
Tb427.03.1310	3762	0.12957	6.37993	3.85906	0.0708124	0.788491	Tb427_03_v4	hypothetical protein conserved
Tb427.05.2480	1035	0.277883	2.65265	3.85896	0.0708159	0.788491	Tb427_05_v4	unspecified product
Tb427.05.3290	3570	0.127363	5.23217	3.85518	0.0709379	0.788811	Tb427_05_v4	hypothetical protein conserved
Tb427.10.9000	4929	0.0933893	6.72901	3.852	0.0710406	0.788914	Tb427_10_v5	hypothetical protein conserved
Tb427.03.4000	480	0.126836	4.80768	3.83667	0.071539	0.793406	Tb427_03_v4	clathrin coat assembly protein ap19 putative
Tb427tmp.01.0100	1371	0.130082	4.89832	3.82989	0.0717609	0.794012	Tb427_11_01_v4	amastin-like protein
Tb427.01.2450	402	0.143584	10.9909	3.82185	0.0720247	0.794012	Tb427_01_v4	histone H3 putative
Tb427tmp.01.0950	1701	-0.122779	5.46864	3.82111	0.0720492	0.794012	Tb427_11_01_v4	hypothetical protein conserved
Tb427.08.6850	861	0.125789	4.78773	3.82103	0.0720517	0.794012	Tb427_08_v4	hypothetical protein conserved
Tb427tmp.01.1000	1425	0.12863	5.67235	3.82068	0.0720633	0.794012	Tb427_11_01_v4	hypothetical protein conserved
Tb427.10.7840	897	-0.131344	5.28767	3.80993	0.0724185	0.796045	Tb427_10_v5	hypothetical protein conserved
Tb427.01.120	2580	0.0980373	8.16125	3.80919	0.0724431	0.796045	Tb427_01_v4	retrotransposon hot spot protein 4 (RHS4) putative
Tb427.10.4670	915	-0.150758	4.29847	3.80655	0.0725304	0.796045	Tb427_10_v5	hypothetical protein conserved
Tb427.01.2430	402	0.143001	10.9817	3.80026	0.0727398	0.797307	Tb427_01_v4	histone H3 putative
Tb427.05.3010	1551	0.107125	5.56341	3.79547	0.0728996	0.798024	Tb427_05_v4	hypothetical protein conserved
Tb427tmp.02.1030	996	-0.142818	4.377	3.78735	0.0731711	0.799236	Tb427_11_01_v4	hypothetical protein conserved
Tb427tmp.211.1800	1491	-0.103424	8.9094	3.78651	0.0731995	0.799236	Tb427_09_v4	hypothetical protein conserved
Tb427_10_v4.snoRNA.0066	82	0.144971	4.92814	3.78128	0.0733751	0.799734	Tb427_10_v5
Tb427.02.5930	1572	0.0994945	6.36557	3.77552	0.0735692	0.799734	Tb427_02_v4	hypothetical protein conserved
Tb427tmp.211.1310	1200	-0.111941	5.75166	3.77193	0.0736908	0.799734	Tb427_09_v4	hypothetical protein conserved
Tb427.10.8460	1584	-0.144451	11.1945	3.77084	0.0737275	0.799734	Tb427_10_v5	glucose transporter putative
Tb427tmp.03.0800	2142	0.113961	5.34208	3.76805	0.073822	0.799734	Tb427_11_01_v4	hypothetical protein conserved
Tb427.03.1130	1701	-0.11848	5.3068	3.75297	0.0743353	0.799734	Tb427_03_v4	DNA polymerase delta subunit 2 putative
Tb427.10.1450	8619	0.124605	8.19301	3.74919	0.074465	0.799734	Tb427_10_v5	hypothetical protein conserved
Tb427tmp.01.2670	2547	0.100634	6.06411	3.74661	0.0745532	0.799734	Tb427_11_01_v4	flagellar component
Tb427.07.5910	363	0.119101	5.17612	3.74652	0.0745562	0.799734	Tb427_07_v4	ATG8/AUT7/APG8/PAZ2 putative
Tb427.10.7590	840	-0.112121	5.29258	3.73969	0.074791	0.799734	Tb427_10_v5	hypothetical protein conserved
Tb427tmp.01.8090	975	0.10543	5.8368	3.73722	0.0748762	0.799734	Tb427_11_01_v4	kinetoplast DNA-associated protein putative
Tb427tmp.02.1106	1323	-0.227198	8.71569	3.73124	0.0750828	0.799734	Tb427_11_01_v4	nucleobase/nucleoside transporter 8.1
Tb427tmp.v1.0350	966	-0.145847	4.58886	3.72001	0.0754726	0.799734	Tb427_09_v4	lipid-like atypical dual specificity phosphatase putative
Tb427tmp.160.4850	1407	-0.105752	5.71115	3.71885	0.0755129	0.799734	Tb427_09_v4	hypothetical protein conserved
Tb427.10.4710	621	0.102333	5.84725	3.71878	0.0755155	0.799734	Tb427_10_v5	20S proteasome subunit
Tb427tmp.160.5510	471	0.312074	2.19571	3.7153	0.0756366	0.799734	Tb427_09_v4	unspecified product
Tb427.10.5010	2241	0.0896218	7.32785	3.71514	0.0756422	0.799734	Tb427_10_v5	Mitochondrial elongation factor G putative
Tb427tmp.03.0350	1845	0.122862	5.41558	3.70841	0.0758777	0.799734	Tb427_11_01_v4	hypothetical protein conserved
Tb427.06.3530	843	0.115382	5.09384	3.70713	0.0759224	0.799734	Tb427_06_v4	hypothetical protein conserved
Tb427.BES56.4	1443	0.333864	2.0838	3.6961	0.0763104	0.799734	Tb427_telo56_v2	expression site-associated gene 5 (ESAG5) protein putative
Tb427tmp.v1.0420	597	0.0953479	7.53681	3.69437	0.0763717	0.799734	Tb427_09_v4	hypothetical protein conserved
Tb427.BES28.8	738	0.507279	1.07083	3.69376	0.0763932	0.799734	Tb427_telo28_v2	expression site-associated gene 12 (ESAG12) protein putative
Tb427tmp.03.0170	1416	0.105246	5.5481	3.69297	0.076421	0.799734	Tb427_11_01_v4	RNA-binding protein putative
Tb427tmp.160.1570	540	-0.171773	4.30593	3.69266	0.0764319	0.799734	Tb427_09_v4	hypothetical protein conserved
Tb427.10.5840	606	0.09627	8.452	3.68884	0.0765671	0.799734	Tb427_10_v5	translation elongation factor 1-beta putative
Tb427.04.470	693	0.127878	5.28329	3.68829	0.0765865	0.799734	Tb427_04_v4	snoRNP protein GAR1 putative
Tb427.10.3160	393	0.149506	4.149	3.68591	0.0766711	0.799734	Tb427_10_v5	hypothetical protein conserved
Tb427tmp.02.0610	834	0.138945	4.40148	3.68368	0.0767503	0.799734	Tb427_11_01_v4	hypothetical protein conserved
Tb427.02.3920	486	-0.159091	4.03124	3.67486	0.0770644	0.799734	Tb427_02_v4	hypothetical protein conserved
Tb427.05.720	726	-0.117445	5.1025	3.67013	0.0772334	0.799734	Tb427_05_v4	hypothetical protein
Tb427tmp.211.4920	297	0.118914	5.36366	3.66759	0.0773243	0.799734	Tb427_09_v4	dynein-associated protein putative
Tb427_10_v4.snoRNA.0035	64	-0.147326	4.15591	3.66573	0.077391	0.799734	Tb427_10_v5
Tb427tmp.01.7840	603	0.252455	2.73854	3.66412	0.0774489	0.799734	Tb427_11_01_v4	hypothetical protein conserved
Tb427.06.1840	1035	-0.115861	5.05737	3.6624	0.0775107	0.799734	Tb427_06_v4	hypothetical protein conserved
Tb427.05.3600	2847	-0.0994188	5.95654	3.65869	0.077644	0.799734	Tb427_05_v4	ATP-dependent DEAD/H RNA helicase putative
Tb427tmp.244.2570	3126	0.109242	7.20619	3.65762	0.0776826	0.799734	Tb427_09_v4	calcium motive p-type ATPase putative
Tb427.02.1760	2409	0.0910558	7.52443	3.65664	0.0777182	0.799734	Tb427_02_v4	hypothetical protein conserved
Tb427.10.15110	693	-0.089789	8.05451	3.6554	0.0777629	0.799734	Tb427_10_v5	hypothetical protein conserved
Tb427_08_v4.snoRNA.0027	78	0.162325	4.17085	3.65505	0.0777754	0.799734	Tb427_08_v4
Tb427.05.930	3429	-0.0938122	8.58538	3.64324	0.0782032	0.799734	Tb427_05_v4	NADH-dependent fumarate reductase
Tb427tmp.02.1660	1434	0.10717	5.57971	3.64118	0.0782779	0.799734	Tb427_11_01_v4	hypothetical protein conserved
Tb427tmp.160.4200	342	0.123328	8.44705	3.64002	0.0783202	0.799734	Tb427_09_v4	60S acidic ribosomal protein putative
Tb427.07.2290	636	0.111597	5.47811	3.63835	0.0783811	0.799734	Tb427_07_v4	hypothetical protein conserved
Tb427tmp.01.0210	519	-0.26382	2.61198	3.63574	0.0784761	0.799734	Tb427_11_01_v4	hypothetical protein
Tb427tmp.160.4840	630	0.129797	4.96029	3.63089	0.0786533	0.799734	Tb427_09_v4	hypothetical protein conserved
Tb427.10.7700	2007	-0.0891324	6.92443	3.62822	0.0787512	0.799734	Tb427_10_v5	ABC transporter putative
Tb427tmp.211.2900	1512	-0.108519	8.07912	3.6277	0.0787701	0.799734	Tb427_09_v4	membrane transporter protein putative
Tb427_06_v4.snoRNA.0030	89	-0.334098	2.00781	3.62308	0.0789396	0.799734	Tb427_06_v4
Tb427tmp.01.4050	1491	0.106313	6.08266	3.62246	0.0789626	0.799734	Tb427_11_01_v4	ATP-dependent hsl protease ATP-binding subunit hslU putative
Tb427tmp.211.0300	477	-0.153746	4.30182	3.61628	0.07919	0.799734	Tb427_09_v4	hypothetical protein conserved
Tb427.10.9730	1002	0.112097	5.36024	3.61519	0.0792305	0.799734	Tb427_10_v5	hypothetical protein conserved
Tb427.BES65.3	1440	0.223308	2.96056	3.61452	0.0792552	0.799734	Tb427_telo65_v2	expression site-associated gene 5 (ESAG5) protein putative
Tb427.04.1410	1548	-0.117855	5.41437	3.60985	0.0794276	0.799734	Tb427_04_v4	hypothetical protein conserved
Tb427tmp.01.7150	864	0.140422	4.74136	3.606	0.0795705	0.799734	Tb427_11_01_v4	hypothetical protein conserved
Tb427tmp.01.8225	441	0.109388	6.63629	3.60416	0.0796385	0.799734	Tb427_11_01_v4	hypothetical protein conserved
Tb427tmp.02.0250	2262	-0.0998988	8.89756	3.60278	0.07969	0.799734	Tb427_11_01_v4	heat shock protein 84 putative
Tb427tmp.46.0007	1653	-0.107472	5.38277	3.59755	0.0798846	0.799734	Tb427_11_01_v4	hypothetical protein conserved
Tb427.10.9040	4623	0.0955885	6.09074	3.59722	0.079897	0.799734	Tb427_10_v5	hypothetical protein conserved
Tb427.06.2890	981	0.127579	5.14404	3.59704	0.0799037	0.799734	Tb427_06_v4	single strand-specific nuclease putative
Tb427.06.3360	492	-0.219133	3.35736	3.59364	0.0800307	0.799734	Tb427_06_v4	hypothetical protein conserved
Tb427.07.4440	879	-0.129018	4.59742	3.59214	0.0800867	0.799734	Tb427_07_v4	hypothetical protein conserved
Tb427.08.1720	1848	0.0933513	6.21692	3.58846	0.0802244	0.799734	Tb427_08_v4	phosphatidylglycerophosphate synthase-like protein putative
Tb427.07.5740	1707	0.109845	5.62502	3.58296	0.0804309	0.799734	Tb427_07_v4	hypothetical protein conserved
Tb427.10.1840	1551	-0.126071	4.89659	3.57857	0.0805958	0.799734	Tb427_10_v5	hypothetical protein conserved
Tb427.10.14770	1923	0.102566	6.15678	3.57757	0.0806335	0.799734	Tb427_10_v5	protein kinase putative
Tb427_09_v4.snoRNA.0017	109	-0.16042	4.04595	3.57664	0.0806687	0.799734	Tb427_09_v4
Tb427tmp.03.0720	525	0.130867	4.74926	3.57226	0.0808341	0.799734	Tb427_11_01_v4	hypothetical protein conserved
Tb427.10.10080	441	0.14495	4.24016	3.57098	0.0808824	0.799734	Tb427_10_v5	hypothetical protein conserved
Tb427.10.15090	696	-0.0902214	7.61258	3.57017	0.0809132	0.799734	Tb427_10_v5	hypothetical protein conserved
Tb427tmp.02.1105	1308	-0.223975	9.31909	3.56893	0.08096	0.799734	Tb427_11_01_v4	nucleobase/nucleoside transporter 8.1
Tb427tmp.01.6940	825	-0.127071	4.79493	3.56746	0.081016	0.799734	Tb427_11_01_v4	hypothetical protein conserved
Tb427.04.5120	4137	-0.0923138	6.82701	3.56729	0.0810223	0.799734	Tb427_04_v4	hypothetical protein conserved
Tb427tmp.02.2120	1362	-0.113044	5.27984	3.56693	0.081036	0.799734	Tb427_11_01_v4	nucleoporin 48
Tb427.02.1890	885	0.140934	4.41869	3.55895	0.0813393	0.799734	Tb427_02_v4	E2-like ubiquitin-conjugation enzyme
Tb427.07.5930	1791	-0.101192	9.23889	3.55571	0.0814629	0.799734	Tb427_07_v4	Protein Associated with Differentiation
Tb427_11_01_v4.snoRNA.0023	97	0.194082	4.05932	3.55548	0.0814714	0.799734	Tb427_11_01_v4
Tb427.05.610	1287	0.179674	3.46903	3.55087	0.0816476	0.799734	Tb427_05_v4	acidic phosphatase putative
Tb427.01.1640	1053	-0.118264	4.90838	3.5476	0.081773	0.799734	Tb427_01_v4	hypothetical protein conserved
Tb427tmp.01.6290	663	-0.178606	3.61561	3.54386	0.0819165	0.799734	Tb427_11_01_v4	hypothetical protein conserved
Tb427.05.4250	303	0.125305	9.60893	3.54244	0.0819712	0.799734	Tb427_05_v4	histone H4 putative
Tb427tmp.01.8040	552	0.128461	4.79062	3.53963	0.0820795	0.799734	Tb427_11_01_v4	hypothetical protein conserved
Tb427tmp.211.0950	2901	-0.0948328	6.36434	3.53869	0.0821155	0.799734	Tb427_09_v4	hypothetical protein conserved
Tb427.10.11850	3315	-0.142259	5.88518	3.53856	0.0821206	0.799734	Tb427_10_v5	hypothetical protein conserved
Tb427.08.6890	267	0.11524	6.19467	3.53796	0.0821438	0.799734	Tb427_08_v4	hypothetical protein conserved
Tb427tmp.01.1230	1062	-0.147699	4.51648	3.53766	0.0821551	0.799734	Tb427_11_01_v4	ADP-ribosylation factor GTPase activating protein putative
Tb427.10.12830	921	-0.127692	4.731	3.53383	0.0823031	0.799734	Tb427_10_v5	acetyltransferase putative
Tb427.10.7180	3447	0.106894	9.72809	3.52814	0.0825232	0.799734	Tb427_10_v5	cysteine-rich acidic integral membrane protein precursor
Tb427.08.4960	4380	-0.0933105	6.25905	3.5212	0.082793	0.799734	Tb427_08_v4	hypothetical protein conserved
Tb427.08.3730	387	0.205367	3.09044	3.51935	0.0828649	0.799734	Tb427_08_v4	hypothetical protein conserved
Tb427tmp.03.0230	1242	-0.109222	6.49753	3.51661	0.0829718	0.799734	Tb427_11_01_v4	isocitrate dehydrogenase putative
Tb427.03.5060	1044	0.0987662	6.1738	3.51635	0.0829817	0.799734	Tb427_03_v4	hypothetical protein conserved
Tb427tmp.211.1390	2163	0.0940426	7.17261	3.51634	0.0829822	0.799734	Tb427_09_v4	hypothetical protein conserved
Tb427.08.550	534	0.135763	4.51023	3.51525	0.0830249	0.799734	Tb427_08_v4	methionine-S-sulfoxide reductase putative
Tb427.02.1180	1740	0.133844	6.55476	3.51488	0.0830391	0.799734	Tb427_02_v4	retrotransposon hot spot protein 3 (RHS3) putative
Tb427tmp.211.2880	3012	0.118924	6.30929	3.51426	0.0830635	0.799734	Tb427_09_v4	hypothetical protein conserved
Tb427tmp.02.5090	756	-0.175537	3.71805	3.51338	0.083098	0.799734	Tb427_11_01_v4	proliferator-activated receptor-interacting protein (PRIP) interacting protein (PIMT) putative pseudogene
Tb427tmp.01.4860	675	0.0910536	7.03969	3.51263	0.0831273	0.799734	Tb427_11_01_v4	mitochondrial RNA binding protein 2
Tb427.04.3060	447	0.112312	6.15642	3.50884	0.0832757	0.799734	Tb427_04_v4	hypothetical protein conserved
Tb427tmp.01.8560	2550	-0.102807	6.05018	3.50741	0.0833315	0.799734	Tb427_11_01_v4	hypothetical protein conserved
Tb427.08.5600	999	0.0948313	6.20168	3.50607	0.0833841	0.799734	Tb427_08_v4	transaldolase putative
Tb427tmp.55.0005	1245	-0.118618	5.10837	3.5054	0.0834105	0.799734	Tb427_11_01_v4	hypothetical protein conserved
Tb427.07.6360	540	0.105348	5.60186	3.50344	0.0834876	0.799734	Tb427_07_v4	histone H2A variant
Tb427.10.3400	1362	0.482442	1.17777	3.50331	0.0834926	0.799734	Tb427_10_v5	hypothetical protein conserved
Tb427.10.12330	609	0.14785	4.94642	3.49801	0.0837014	0.799734	Tb427_10_v5	hypothetical protein conserved
Tb427.02.4610	1104	-0.0891859	7.76647	3.49692	0.0837442	0.799734	Tb427_02_v4	branched-chain amino acid aminotransferase putative
Tb427.08.6460	540	-0.152785	4.5019	3.4958	0.0837884	0.799734	Tb427_08_v4	hypothetical protein conserved
Tb427tmp.01.4700	939	0.164553	3.71517	3.49382	0.0838668	0.799734	Tb427_11_01_v4	hypothetical protein conserved
Tb427.05.2300	2832	-0.144557	4.44045	3.4926	0.0839151	0.799734	Tb427_05_v4	formin putative
Tb427.10.7960	468	-0.126976	4.65055	3.4914	0.0839623	0.799734	Tb427_10_v5	hypothetical protein conserved
Tb427.03.3600	471	-0.152836	3.9256	3.49116	0.0839719	0.799734	Tb427_03_v4	hypothetical protein
Tb427.06.1420	747	-0.153791	4.02676	3.49106	0.083976	0.799734	Tb427_06_v4	hypothetical protein conserved
Tb427.06.3470	765	0.136574	4.48969	3.49093	0.0839811	0.799734	Tb427_06_v4	hypothetical protein conserved
Tb427.01.400	399	0.560003	0.829175	3.48987	0.084023	0.799734	Tb427_01_v4	hypothetical protein conserved
Tb427.01.2510	402	0.135204	10.9407	3.48962	0.0840331	0.799734	Tb427_01_v4	histone H3 putative
Tb427.05.2560	222	0.095992	6.64904	3.4863	0.0841645	0.800084	Tb427_05_v4	hypothetical protein conserved
Tb427tmp.v1.0370	2499	-0.111451	5.13996	3.48264	0.0843102	0.800568	Tb427_09_v4	hypothetical protein conserved
Tb427.10.2170	192	0.207651	3.37914	3.47405	0.0846528	0.802217	Tb427_10_v5	hypothetical protein
Tb427.10.8630	864	0.0974527	5.88844	3.46717	0.084928	0.802217	Tb427_10_v5	hypothetical protein conserved
Tb427_10_v4.snoRNA.0014	101	-0.169093	3.73533	3.46695	0.0849372	0.802217	Tb427_10_v5
Tb427tmp.211.0460	393	0.111657	5.16468	3.4649	0.0850194	0.802217	Tb427_09_v4	hypothetical protein conserved
Tb427.05.1330	2958	-0.102953	5.6324	3.46256	0.0851133	0.802217	Tb427_05_v4	hypothetical protein conserved
Tb427.10.3610	1497	-0.115259	4.96827	3.46154	0.0851544	0.802217	Tb427_10_v5	hypothetical protein conserved
Tb427tmp.01.1550	492	0.121402	4.9776	3.45869	0.0852694	0.802217	Tb427_11_01_v4	calmodulin putative
Tb427tmp.02.3050	2073	0.107858	5.49664	3.45811	0.0852928	0.802217	Tb427_11_01_v4	hypothetical protein conserved
Tb427.07.4620	828	0.106344	5.68052	3.4569	0.0853414	0.802217	Tb427_07_v4	hypothetical protein conserved
Tb427.10.12520	2553	0.119575	4.91487	3.45463	0.0854331	0.802217	Tb427_10_v5	hypothetical protein conserved
Tb427.04.3830	477	-0.149446	4.08548	3.45047	0.0856017	0.802691	Tb427_04_v4	hypothetical protein conserved
Tb427.04.5180	1944	0.107468	5.25388	3.44541	0.085807	0.802691	Tb427_04_v4	tousled-like kinase
Tb427.08.3420	612	0.183528	3.46102	3.44213	0.0859403	0.802691	Tb427_08_v4	hypothetical protein conserved
Tb427tmp.55.0020	1155	-0.110695	5.14167	3.44031	0.0860145	0.802691	Tb427_11_01_v4	tatD related deoxyribonuclease putative
Tb427tmp.211.3460	1029	0.110477	5.25353	3.43996	0.0860288	0.802691	Tb427_09_v4	hypothetical protein conserved
Tb427.06.3580	2742	0.0969417	5.98996	3.43935	0.0860535	0.802691	Tb427_06_v4	ATP-dependent DEAD/H DNA helicase recQ putative
Tb427.01.4630	1584	-0.0920608	7.35705	3.42936	0.086462	0.805023	Tb427_01_v4	cyclin-like F-box protein
Tb427.08.1950	2133	0.0949932	6.83455	3.42737	0.0865436	0.805023	Tb427_08_v4	hypothetical protein conserved
Tb427.03.880	735	0.12233	4.97638	3.42626	0.0865893	0.805023	Tb427_03_v4	hypothetical protein conserved
Tb427.02.6000	1077	-0.193092	3.75428	3.42199	0.0867651	0.805577	Tb427_02_v4	glycosylphosphatidylinositol-specific phospholipase C
Tb427.07.6990	903	-0.102993	5.66657	3.42018	0.0868395	0.805577	Tb427_07_v4	hypothetical protein conserved
Tb427tmp.244.2650	2694	-0.121169	5.38066	3.41465	0.0870677	0.806809	Tb427_09_v4	hypothetical protein conserved
Tb427tmp.211.0865	255	0.130534	7.15006	3.40969	0.0872731	0.807305	Tb427_09_v4	60S ribosomal protein L37 putative
Tb427tmp.160.1690	231	-0.149569	3.98209	3.40875	0.0873124	0.807305	Tb427_09_v4	hypothetical protein conserved
Tb427.01.3150	918	0.102156	5.57003	3.40538	0.0874522	0.807715	Tb427_01_v4	hypothetical protein conserved
Tb427.07.1870	1101	-0.113638	6.12732	3.39262	0.0879848	0.811746	Tb427_07_v4	hypothetical protein conserved
Tb427.08.1020	2109	-0.103661	5.46319	3.38816	0.0881717	0.812584	Tb427_08_v4	6-phosphofructo-2-kinase/fructose-2 6-biphosphatase putative
Tb427_06_v4.snoRNA.0031	89	-0.415208	1.72049	3.38417	0.0883396	0.812596	Tb427_06_v4
Tb427.03.3820	1221	0.11286	5.61305	3.38166	0.0884451	0.812596	Tb427_03_v4	hypothetical protein conserved
Tb427.10.1180	1446	-0.113091	5.29847	3.38127	0.0884615	0.812596	Tb427_10_v5	hypothetical protein conserved
Tb427.06.1240	321	-0.192479	3.68544	3.37234	0.0888391	0.815179	Tb427_06_v4	hypothetical protein conserved
Tb427tmp.01.4701	1575	0.095877	6.12715	3.36812	0.0890184	0.815402	Tb427_11_01_v4	membrane-bound acid phosphatase 1 precursor
Tb427.10.3860	663	0.122402	4.80545	3.36722	0.0890564	0.815402	Tb427_10_v5	SNF-7-like protein putative
Tb427.04.1700	2079	0.126986	5.62974	3.34886	0.0898408	0.821494	Tb427_04_v4	protein kinase putative
Tb427.07.4970	1266	0.0880237	7.7171	3.34322	0.0900834	0.821494	Tb427_07_v4	glutamine synthetase putative
Tb427.10.11880	2130	0.0964507	5.73091	3.33745	0.0903329	0.821494	Tb427_10_v5	hypothetical protein conserved
Tb427.08.3600	267	0.187802	3.25432	3.33422	0.0904725	0.821494	Tb427_08_v4	hypothetical protein conserved
N19B2.045	1744	0.145076	5.15371	3.33211	0.0905638	0.821494	TPN19B2	RHS3 pseudogene
Tb427.07.6900	1755	0.100953	6.82717	3.32852	0.09072	0.821494	Tb427_07_v4	double-strand-break repair protein rad21 homolog putative
Tb427.04.4460	3858	-0.0891139	7.79935	3.32824	0.0907319	0.821494	Tb427_04_v4	adenylyl cyclase
Tb427tmp.02.0730	1119	0.167191	3.61473	3.3261	0.0908249	0.821494	Tb427_11_01_v4	cysteine peptidase Clan CD family C13
Tb427.02.4480	591	0.132323	4.47429	3.32194	0.0910064	0.821494	Tb427_02_v4	hypothetical protein conserved
Tb427.10.14020	1290	0.115027	5.24767	3.32152	0.0910246	0.821494	Tb427_10_v5	hypothetical protein conserved
Tb427tmp.02.1200	1383	-0.36735	1.818	3.31877	0.091145	0.821494	Tb427_11_01_v4	hypothetical protein conserved
Tb427.04.4990	216	0.0916073	6.30271	3.31665	0.0912375	0.821494	Tb427_04_v4	unspecified product
Tb427.02.2920	1347	0.109994	5.12985	3.31601	0.0912656	0.821494	Tb427_02_v4	hypothetical protein conserved
Tb427.04.5050	1155	-0.124113	5.04898	3.31601	0.0912656	0.821494	Tb427_04_v4	unspecified product
Tb427.08.449	183	0.193489	3.9286	3.31391	0.0913575	0.821494	Tb427_08_v4
Tb427.04.3970	1464	-0.27865	2.3982	3.30811	0.0916122	0.821494	Tb427_04_v4	hypothetical protein conserved
Tb427.03.5510	2580	0.109784	5.4749	3.30393	0.0917963	0.821494	Tb427_03_v4	hypothetical protein conserved
Tb427.07.1420	4749	-0.096937	6.10186	3.3009	0.09193	0.821494	Tb427_07_v4	hypothetical protein conserved
Tb427.10.7190	456	0.132748	4.77734	3.2968	0.0921112	0.821494	Tb427_10_v5	D-tyrosyl-tRNA deacylase putative
Tb427.08.620	1182	-0.109717	5.1765	3.29661	0.0921197	0.821494	Tb427_08_v4	KREPA3
Tb427.10.1290	252	0.174472	3.50732	3.29581	0.0921553	0.821494	Tb427_10_v5	hypothetical protein conserved
Tb427.03.2380	321	0.27049	2.52675	3.29578	0.0921563	0.821494	Tb427_03_v4	hypothetical protein conserved
Tb427.02.5340	1110	0.131031	5.10101	3.28794	0.0925047	0.821494	Tb427_02_v4	hypothetical protein conserved
Tb427_09_snoRNA_0084	81	0.199993	3.70064	3.28709	0.0925423	0.821494	Tb427_09_v4
Tb427.02.4840	441	-0.119168	4.8458	3.28562	0.0926079	0.821494	Tb427_02_v4	hypothetical protein conserved
Tb427.07.470	894	-0.177327	3.55663	3.28153	0.0927901	0.821494	Tb427_07_v4	hypothetical protein
Tb427tmp.02.5740	1773	-0.0962012	5.72809	3.27705	0.0929908	0.821494	Tb427_11_01_v4	hypothetical protein conserved
Tb427.05.480	672	-0.179931	3.54912	3.27518	0.0930746	0.821494	Tb427_05_v4	hypothetical protein conserved
Tb427.07.1840	882	-0.0943229	7.0513	3.27207	0.0932138	0.821494	Tb427_07_v4	zinc finger protein putative
Tb427.07.6600	807	-0.165858	3.91067	3.27176	0.093228	0.821494	Tb427_07_v4	hypothetical protein conserved
Tb427.02.6100	1464	0.0985847	5.83256	3.26954	0.0933278	0.821494	Tb427_02_v4	hypothetical protein conserved
Tb427.10.5860	429	0.110594	5.34441	3.2676	0.0934149	0.821494	Tb427_10_v5	hypothetical protein conserved
Tb427tmp.02.1680	1638	0.0880375	6.98792	3.26524	0.0935214	0.821494	Tb427_11_01_v4	lectin putative
Tb427tmp.160.3910	708	0.142311	4.05178	3.26439	0.0935596	0.821494	Tb427_09_v4	hypothetical protein conserved
Tb427.10.2340	294	0.145388	4.01384	3.26425	0.0935659	0.821494	Tb427_10_v5	hypothetical protein conserved
Tb427.04.4010	1455	0.0965273	6.02843	3.26138	0.0936957	0.821494	Tb427_04_v4	amino acid transporter putative
Tb427tmp.03.0830	2076	-0.115034	4.88846	3.2613	0.0936995	0.821494	Tb427_11_01_v4	hypothetical protein conserved
Tb427.06.2290	2775	-0.085914	8.13289	3.26044	0.0937383	0.821494	Tb427_06_v4	hypothetical protein conserved
Tb427.02.2550	1545	-0.129444	4.62093	3.26028	0.0937455	0.821494	Tb427_02_v4	hypothetical protein conserved
Tb427.10.12670	1611	0.127103	4.76641	3.25834	0.0938333	0.821494	Tb427_10_v5	hypothetical protein conserved
Tb427tmp.02.5370	1137	-0.143254	5.15699	3.25761	0.0938664	0.821494	Tb427_11_01_v4	hypothetical protein conserved
Tb427.08.3900	1113	-0.112965	5.68411	3.25754	0.0938696	0.821494	Tb427_08_v4	hypothetical protein conserved
Tb427.03.3730	5538	0.0895603	6.55302	3.25359	0.0940484	0.821494	Tb427_03_v4	ABC transporter putative
Tb427tmp.01.6800	816	-0.0907114	6.19739	3.25112	0.0941608	0.821494	Tb427_11_01_v4	1-acyl-sn-glycerol-3-phosphate acyltransferase putative
Tb427.10.10720	906	0.110077	5.3274	3.25052	0.094188	0.821494	Tb427_10_v5	hypothetical protein conserved
Tb427tmp.160.1310	1821	-0.0981428	5.79446	3.24668	0.0943631	0.821494	Tb427_09_v4	hypothetical protein conserved
Tb427.08.2750	1335	-0.0971383	5.64132	3.24592	0.0943977	0.821494	Tb427_08_v4	hypothetical protein conserved
Tb427.04.5380	4383	0.0865782	7.123	3.24552	0.0944158	0.821494	Tb427_04_v4	unspecified product
Tb427.04.2850	2046	0.106385	5.43312	3.24372	0.094498	0.821494	Tb427_04_v4	hypothetical protein conserved
Tb427.10.1570	357	0.0891415	6.89321	3.24188	0.0945821	0.821494	Tb427_10_v5	ATPase subunit 9 putative
Tb427.05.2940	1653	0.0905948	7.64237	3.23603	0.0948498	0.82234	Tb427_05_v4	stress-induced protein sti1 putative
Tb427.10.3200	744	0.0983206	5.92666	3.23162	0.0950527	0.82234	Tb427_10_v5	U2 splicing auxiliary factor putative
Tb427.08.3520	1773	0.141024	4.25178	3.23075	0.0950924	0.82234	Tb427_08_v4	hypothetical protein conserved
Tb427.08.2880	3396	0.136042	4.74394	3.22935	0.0951571	0.82234	Tb427_08_v4	hypothetical protein conserved
Tb427.04.5250	1203	0.0908698	6.64465	3.22631	0.0952973	0.82234	Tb427_04_v4	UDP-Gal or UDP-GlcNAc-dependent glycosyltransferase putative
Tb427.08.3890	978	-0.112945	5.4692	3.22464	0.0953744	0.82234	Tb427_08_v4	hypothetical protein conserved
Tb427tmp.02.3130	1716	0.0837049	7.71949	3.22244	0.095476	0.82234	Tb427_11_01_v4	malic enzyme putative
Tb427.07.3570	2205	-0.107185	5.35066	3.2208	0.0955518	0.82234	Tb427_07_v4	hypothetical protein conserved
Tb427.06.840	1056	-0.116705	5.56723	3.21944	0.0956146	0.82234	Tb427_06_v4	unspecified product
Tb427tmp.02.4930	1245	0.0853982	7.7623	3.21816	0.095674	0.82234	Tb427_11_01_v4	acidocalcisomal pyrophosphatase
Tb427tmp.01.2700	1101	0.182186	4.13729	3.21358	0.0958867	0.82234	Tb427_11_01_v4	hypothetical protein conserved
Tb427.08.8020	945	0.129016	4.47865	3.2111	0.096002	0.82234	Tb427_08_v4	monoglyceride lipase putative
Tb427tmp.02.2030	354	0.110457	6.84724	3.21083	0.0960146	0.82234	Tb427_11_01_v4	hypothetical protein conserved
Tb427tmp.53.0001	4236	0.131816	4.41476	3.20705	0.0961907	0.82234	Tb427_11_01_v4	hypothetical protein
Tb427tmp.160.0750	3375	-0.0900636	6.21421	3.20401	0.0963329	0.82234	Tb427_09_v4	hypothetical protein conserved
Tb427.02.5250	1182	0.0981461	5.90318	3.20136	0.0964565	0.82234	Tb427_02_v4	tubulin-tyrosine ligase putative
Tb427.10.990	1155	-0.181858	3.48417	3.20131	0.096459	0.82234	Tb427_10_v5	hypothetical protein conserved
Tb427.10.16150	1734	-0.097404	6.11222	3.20027	0.0965077	0.82234	Tb427_10_v5	ATP-dependent zinc metallopeptidase putative
Tb427.07.520	549	0.227669	2.88329	3.19714	0.0966546	0.82234	Tb427_07_v4	hypothetical protein conserved
Tb427.05.1270	648	-0.118051	4.71595	3.19626	0.0966958	0.82234	Tb427_05_v4	hypothetical protein conserved
Tb427tmp.02.3910	570	-0.128145	4.50111	3.19279	0.0968592	0.82234	Tb427_11_01_v4	hypothetical protein conserved
Tb427tmp.01.1700	561	0.121282	4.62459	3.1885	0.0970608	0.82234	Tb427_11_01_v4	hypothetical protein conserved
Tb427.10.1050	1401	0.0869634	7.66752	3.18522	0.0972161	0.82234	Tb427_10_v5	serine carboxypeptidase III precursor putative
Tb427.06.4730	552	0.116312	4.75618	3.18443	0.0972534	0.82234	Tb427_06_v4	hypothetical protein
Tb427.05.1940	576	0.11107	5.06225	3.18365	0.09729	0.82234	Tb427_05_v4	hypothetical protein conserved
Tb427.10.3800	3027	-0.0987171	5.57412	3.18356	0.0972943	0.82234	Tb427_10_v5	hypothetical protein conserved
Tb427.07.420	912	-0.103909	5.6348	3.18134	0.0973995	0.82234	Tb427_07_v4	hypothetical protein conserved
Tb427tmp.01.4910	540	-0.142306	4.09857	3.1793	0.0974962	0.82234	Tb427_11_01_v4	hypothetical protein conserved
Tb427.04.3440	1353	-0.110049	4.97802	3.17607	0.0976495	0.82234	Tb427_04_v4	hypothetical protein conserved
Tb427.02.4970	1728	-0.114477	4.84056	3.17003	0.0979372	0.82234	Tb427_02_v4	hypothetical protein conserved
Tb427.05.4230	303	0.121238	10.1462	3.1681	0.0980293	0.82234	Tb427_05_v4	histone H4 putative
Tb427.01.4300	1476	0.183582	4.15108	3.16747	0.0980591	0.82234	Tb427_01_v4	chaperone protein DNAj putative
Tb427.03.1840	897	-0.0832691	7.4291	3.16361	0.098244	0.82234	Tb427_03_v4	3-oxo-5-alpha-steroid 4-dehydrogenase putative
Tb427.08.5990	1914	-0.0950556	5.69773	3.16134	0.0983528	0.82234	Tb427_08_v4	hypothetical protein conserved
Tb427.10.10410	2136	-0.0972588	5.84286	3.1598	0.0984266	0.82234	Tb427_10_v5	minichromosome maintenance (MCM) complex subunit putative
Tb427.07.5370	3444	-0.103857	6.06513	3.15834	0.0984965	0.82234	Tb427_07_v4	hypothetical protein conserved
Tb427.04.5000	2580	-0.102113	6.36392	3.15768	0.0985283	0.82234	Tb427_04_v4	unspecified product
Tb427.08.2320	627	0.134121	5.38312	3.15734	0.0985445	0.82234	Tb427_08_v4	hypothetical protein
Tb427.08.1770	1563	-0.0933183	6.16223	3.15704	0.0985588	0.82234	Tb427_08_v4	hypothetical protein conserved
Tb427.08.3340	1053	0.113387	5.1807	3.15665	0.098578	0.82234	Tb427_08_v4	hypothetical protein conserved
Tb427tmp.01.5340	1074	0.112562	5.09537	3.15312	0.0987479	0.82234	Tb427_11_01_v4	hypothetical protein conserved
Tb427.08.1040	435	-0.129664	4.63393	3.15273	0.0987665	0.82234	Tb427_08_v4	hypothetical protein conserved
Tb427.08.7620	1404	0.13127	8.08068	3.14931	0.0989315	0.822904	Tb427_08_v4	amino acid transporter 1 putative
Tb427.03.2290	1122	0.103423	5.3012	3.13652	0.0995512	0.825964	Tb427_03_v4	chaperone protein DNAj putative
Tb427.06.2600	432	-0.109707	5.29172	3.13651	0.0995516	0.825964	Tb427_06_v4	hypothetical protein conserved
Tb427.01.4420	2838	-0.090495	6.33671	3.13393	0.0996775	0.825964	Tb427_01_v4	ABC transporter putative
Tb427.02.5800	999	-0.0937722	5.96199	3.13366	0.0996904	0.825964	Tb427_02_v4	sedoheptulose-1 7-bisphosphatase
Tb427.06.2860	1368	-0.117425	5.07288	3.12853	0.0999411	0.82723	Tb427_06_v4	hypothetical protein conserved
Tb427.06.2110	201	-0.0905049	7.93199	3.12614	0.100058	0.827386	Tb427_06_v4	40S ribosomal protein S30 putative
Tb427tmp.01.5190	1242	-0.116598	4.84351	3.12331	0.100196	0.827722	Tb427_11_01_v4	hypothetical protein conserved
Tb427.08.650	3786	0.0856292	7.63666	3.12053	0.100333	0.828039	Tb427_08_v4	cation-transporting ATPase putative
Tb427tmp.11.0008	2067	-0.123166	4.52798	3.11758	0.100478	0.828154	Tb427_11_01_v4	hypothetical protein
Tb427tmp.01.5225	360	0.115678	4.90125	3.11582	0.100565	0.828154	Tb427_11_01_v4	cytochrome b5 putative
Tb427tmp.01.8820	3762	-0.102518	5.47196	3.11427	0.100641	0.828154	Tb427_11_01_v4	expression site-associated gene 4 (ESAG4) protein putative
Tb427.10.4420	558	0.261397	2.46251	3.1119	0.100758	0.828192	Tb427_10_v5	hypothetical protein
Tb427tmp.02.4150	2742	-0.0984364	9.67294	3.11002	0.100851	0.828192	Tb427_11_01_v4	pyruvate phosphate dikinase
Tb427tmp.160.4920	1017	-0.125858	4.39578	3.10674	0.101013	0.828192	Tb427_09_v4	hypothetical protein conserved
Tb427.10.15700	10356	0.148699	8.30992	3.10625	0.101037	0.828192	Tb427_10_v5	hypothetical protein conserved
Tb427tmp.160.4520	474	0.11355	5.14533	3.10202	0.101247	0.828999	Tb427_09_v4	calmodulin putative
Tb427.08.4890	1329	0.098666	5.52516	3.10031	0.101332	0.828999	Tb427_08_v4	endoplasmic reticulum oxidoreductin putative
Tb427tmp.211.4670	1599	-0.160723	4.32732	3.09735	0.101479	0.8294	Tb427_09_v4	hypothetical protein conserved
Tb427.08.5790	474	0.100121	5.91906	3.09285	0.101703	0.83043	Tb427_08_v4	hypothetical protein
Tb427.03.5460	1566	-0.107087	5.32648	3.08543	0.102075	0.830484	Tb427_03_v4	RNA-binding protein putative
Tb427.06.1520	966	-0.0851279	7.25206	3.08507	0.102093	0.830484	Tb427_06_v4	aquaporin 3 putative
Tb427.08.1460	1224	0.166899	4.02484	3.08386	0.102154	0.830484	Tb427_08_v4	hypothetical protein conserved
Tb427.07.1980	2082	0.376514	1.56997	3.08178	0.102258	0.830484	Tb427_07_v4	retrotransposon hot spot protein 7 (RHS7) putative
Tb427.07.4510	1224	0.11141	5.44186	3.07624	0.102537	0.830484	Tb427_07_v4	hypothetical protein conserved
Tb427.10.15620	195	0.541841	0.884255	3.07166	0.102769	0.830484	Tb427_10_v5	hypothetical protein
Tb427.04.1400	1383	-0.113622	4.78844	3.06691	0.103009	0.830484	Tb427_04_v4	vacuolar transport protein 4A putative
Tb427.05.310	1224	0.126403	4.82345	3.06438	0.103137	0.830484	Tb427_05_v4	hypothetical protein
Tb427.08.1530	1449	-0.118847	5.06558	3.06424	0.103144	0.830484	Tb427_08_v4	hypothetical protein conserved
Tb427.10.880	1368	0.0929832	5.95687	3.06228	0.103244	0.830484	Tb427_10_v5	thymidine kinase putative
Tb427.05.910	2466	0.0961937	8.75684	3.0608	0.103319	0.830484	Tb427_05_v4	oligosaccharyl transferase subunit putative
Tb427_08_v4.snoRNA.0017	83	0.115823	6.55424	3.06074	0.103323	0.830484	Tb427_08_v4
Tb427tmp.02.3680	660	-0.189759	3.32687	3.05957	0.103382	0.830484	Tb427_11_01_v4	hypothetical protein conserved
Tb427.08.3270	606	-0.122653	4.49814	3.05931	0.103395	0.830484	Tb427_08_v4	hypothetical protein
Tb427tmp.02.5770	426	0.0874542	7.69759	3.05844	0.10344	0.830484	Tb427_11_01_v4	mitochondrial RNA binding protein
Tb427.10.2860	2343	-0.0902316	5.91782	3.0558	0.103574	0.830484	Tb427_10_v5	hypothetical protein conserved
Tb427.05.1360	462	-0.110928	5.14458	3.0553	0.1036	0.830484	Tb427_05_v4	nucleoside 2-deoxyribosyltransferase
Tb427tmp.47.0025	1248	0.113215	4.8053	3.05413	0.10366	0.830484	Tb427_11_01_v4	hypothetical protein conserved
Tb427tmp.01.8775	324	-0.170874	4.01517	3.04898	0.103923	0.830484	Tb427_11_01_v4	hypothetical protein conserved
Tb427.10.5230	813	0.0920192	5.83038	3.04637	0.104057	0.830484	Tb427_10_v5	ADP-ribosylation factor putative
Tb427.10.2030	1842	0.103975	5.40343	3.04466	0.104145	0.830484	Tb427_10_v5	hypothetical protein conserved
Tb427tmp.160.1075	90	-0.521368	1.01446	3.04419	0.104169	0.830484	Tb427_09_v4
Tb427.10.15150	381	-0.11343	4.75695	3.0408	0.104344	0.830484	Tb427_10_v5	DNA-directed RNA polymerase III putative
Tb427tmp.211.4550	657	-0.102814	7.53428	3.03797	0.104489	0.830484	Tb427_09_v4	60S ribosomal protein L12 putative
Tb427.10.11310	1242	-0.0914166	6.111	3.03775	0.104501	0.830484	Tb427_10_v5	intraflagellar transport protein IFT55/IFT57 putative
Tb427.02.2220	942	0.16154	3.80039	3.03742	0.104518	0.830484	Tb427_02_v4	hypothetical protein conserved
Tb427tmp.01.4623	450	0.117626	9.62121	3.0339	0.1047	0.830484	Tb427_11_01_v4	calmodulin
Tb427.06.600	1056	0.167543	3.43651	3.03337	0.104727	0.830484	Tb427_06_v4	CAF1 family ribonuclease putative
Tb427.01.2570	2949	0.0924169	6.88154	3.03118	0.104841	0.830484	Tb427_01_v4	coatomer beta subunit
Tb427.10.7250	1404	-0.0910537	5.86144	3.03005	0.104899	0.830484	Tb427_10_v5	hypothetical protein conserved
Tb427.01.4645	1599	-0.0930124	9.1587	3.02924	0.104941	0.830484	Tb427_01_v4	unspecified product
Tb427tmp.244.2420	765	0.0951656	6.29093	3.02058	0.105392	0.830484	Tb427_09_v4	unspecified product
Tb427_10_v4.snoRNA.0036	68	-0.313164	1.98868	3.01934	0.105456	0.830484	Tb427_10_v5
Tb427.02.5300	1098	-0.129492	5.48445	3.01877	0.105486	0.830484	Tb427_02_v4	hypothetical protein conserved
Tb427tmp.01.1090	636	0.130069	4.27799	3.01526	0.105669	0.830484	Tb427_11_01_v4	hypothetical protein conserved
Tb427.03.5310	6387	-0.0929744	8.00033	3.01223	0.105828	0.830484	Tb427_03_v4	I2 antigen
Tb427.10.10380	1563	-0.104609	5.80246	3.00689	0.106108	0.830484	Tb427_10_v5	ATP-dependent DEAD/H RNA helicase putative
Tb427.04.3100	1095	-0.110665	5.35737	3.00441	0.106239	0.830484	Tb427_04_v4	hypothetical protein conserved
Tb427.04.3770	1458	0.16279	4.42124	2.99822	0.106566	0.830484	Tb427_04_v4	protein kinase putative
Tb427.06.3050	1632	0.0961667	6.19183	2.99735	0.106611	0.830484	Tb427_06_v4	aldehyde dehydrogenase family putative
Tb427.10.14560	2010	0.0903236	6.19832	2.99731	0.106613	0.830484	Tb427_10_v5	hypothetical protein conserved
Tb427_10_v4.snoRNA.0012	101	-0.145812	4.51811	2.99581	0.106693	0.830484	Tb427_10_v5
Tb427.08.580	1068	-0.126554	4.72574	2.99356	0.106812	0.830484	Tb427_08_v4	hypothetical protein conserved
Tb427.07.2280	894	-0.145695	4.29889	2.99235	0.106876	0.830484	Tb427_07_v4	hypothetical protein conserved
Tb427tmp.160.2650	3945	0.199567	3.4742	2.98896	0.107056	0.830484	Tb427_09_v4	hypothetical protein conserved
Tb427.01.4490	519	0.133588	4.1791	2.98639	0.107193	0.830484	Tb427_01_v4	acetyltransferase putative
Tb427tmp.160.1110	585	-0.134315	4.34896	2.98358	0.107342	0.830484	Tb427_09_v4	hypothetical protein conserved
Tb427.06.4310	741	-0.087533	6.26237	2.98273	0.107388	0.830484	Tb427_06_v4	hypothetical protein conserved
Tb427.10.4430	1719	0.121514	4.5508	2.98248	0.107401	0.830484	Tb427_10_v5	pumillo RNA binding protein PUF1
Tb427.07.5890	2232	-0.0968593	5.59556	2.98147	0.107455	0.830484	Tb427_07_v4	hypothetical protein conserved
Tb427.05.1100	1968	-0.0906828	6.5139	2.97909	0.107582	0.830484	Tb427_05_v4	peroxisome targeting signal 1 receptor
Tb427.04.3880	3705	-0.09238	7.28097	2.97878	0.107599	0.830484	Tb427_04_v4	receptor-type adenylate cyclase GRESAG 4 putative
Tb427.10.160	1128	0.10022	5.30224	2.97712	0.107688	0.830484	Tb427_10_v5	KPAP2
Tb427_11_01_v4.snoRNA.0011	80	-0.684579	0.343903	2.9756	0.107769	0.830484	Tb427_11_01_v4
Tb427.05.2770	1224	-0.101282	5.52156	2.97465	0.10782	0.830484	Tb427_05_v4	hypothetical protein conserved
Tb427.05.4120	576	-0.119977	4.95596	2.97364	0.107874	0.830484	Tb427_05_v4	hypothetical protein conserved
Tb427.08.7830	3519	0.131067	4.99125	2.97236	0.107943	0.830484	Tb427_08_v4	hypothetical protein conserved
Tb427.02.4060	2595	0.0865726	6.28929	2.97118	0.108006	0.830484	Tb427_02_v4	dynein intermediate chain IC 138 putative
Tb427.05.110	1029	0.528453	0.796139	2.97052	0.108042	0.830484	Tb427_05_v4	unspecified product
Tb427.06.2070	594	-0.151025	3.78717	2.97032	0.108052	0.830484	Tb427_06_v4	hypothetical protein conserved
Tb427.10.10100	2469	0.108327	5.62155	2.97003	0.108068	0.830484	Tb427_10_v5	hypothetical protein conserved
Tb427.06.2330	753	-0.0843153	8.18313	2.96668	0.108249	0.830484	Tb427_06_v4	hypothetical protein conserved
Tb427.03.5040	1695	-0.0884629	5.92784	2.96281	0.108457	0.830484	Tb427_03_v4	hypothetical protein conserved
Tb427.10.5710	678	0.732108	0.263767	2.96147	0.10853	0.830484	Tb427_10_v5	hypothetical protein conserved
Tb427tmp.01.5960	1020	-0.0908937	5.81449	2.96108	0.108551	0.830484	Tb427_11_01_v4	mitochondrial carrier protein putative
Tb427.10.11920	468	-0.124125	4.49896	2.95822	0.108705	0.830484	Tb427_10_v5	hypothetical protein conserved
Tb427.10.3270	465	-0.162152	4.07145	2.95757	0.108741	0.830484	Tb427_10_v5	hypothetical protein conserved
Tb427.08.7430	216	0.0884972	6.43044	2.95628	0.10881	0.830484	Tb427_08_v4	ubiquinol-cytochrome c reductase putative
Tb427.BES153.4	1440	0.201858	2.99323	2.95297	0.10899	0.830484	Tb427_telo153_v2	expression site-associated gene 5 (ESAG5) protein putative
Tb427.10.9830	474	0.0877721	6.96752	2.95191	0.109048	0.830484	Tb427_10_v5	hypothetical protein conserved
Tb427tmp.211.2320	705	0.146969	3.8423	2.95018	0.109142	0.830484	Tb427_09_v4	hypothetical protein
Tb427.01.3550	1092	-0.216132	2.78749	2.94863	0.109226	0.830484	Tb427_01_v4	hypothetical protein
Tb427tmp.02.1100	1308	-0.205124	9.22163	2.94842	0.109238	0.830484	Tb427_11_01_v4	nucleobase/nucleoside transporter 8.1
Tb427tmp.50.0007	273	0.0943321	7.51815	2.94657	0.109338	0.830484	Tb427_11_01_v4	dynein light chain LC8 putative
Tb427tmp.160.3800	825	0.123783	4.51789	2.9447	0.109441	0.830484	Tb427_09_v4	hypothetical protein conserved
Tb427.04.3860	3699	-0.0999635	7.35404	2.94423	0.109466	0.830484	Tb427_04_v4	receptor-type adenylate cyclase GRESAG 4 putative
Tb427.04.1620	1446	0.110696	5.16724	2.94422	0.109467	0.830484	Tb427_04_v4	phosphatidylinositol 4-phosphate 5-kinase alpha putative
Tb427_09_v4.snoRNA.0094	73	-0.128935	4.63364	2.9442	0.109468	0.830484	Tb427_09_v4
Tb427.10.520	1191	0.0837451	8.27801	2.94011	0.109692	0.830484	Tb427_10_v5	hypothetical protein conserved
Tb427tmp.01.0960	2934	0.0830449	7.08524	2.93993	0.109701	0.830484	Tb427_11_01_v4	proteasome regulatory non-ATP-ase subunit 2
Tb427.10.3290	822	0.125935	4.35469	2.93887	0.109759	0.830484	Tb427_10_v5	hypothetical protein conserved
Tb427.07.1620	903	-0.148684	4.01456	2.93783	0.109817	0.830484	Tb427_07_v4	hypothetical protein conserved
Tb427.10.5630	558	0.106054	5.46193	2.93692	0.109866	0.830484	Tb427_10_v5	hypothetical protein conserved
Tb427.03.870	1299	0.0931104	5.59623	2.93485	0.10998	0.830599	Tb427_03_v4	hypothetical protein conserved
Tb427tmp.01.8000	465	-0.134259	4.10436	2.92844	0.110333	0.832341	Tb427_11_01_v4	hypothetical protein conserved
Tb427.08.2660	5763	0.107969	5.35512	2.92709	0.110408	0.832341	Tb427_08_v4	hypothetical protein conserved
Tb427.04.4840	1473	0.0969999	6.17609	2.92265	0.110653	0.833156	Tb427_04_v4	amino acid transporter 7 putative
Tb427.04.4340	1098	0.118805	4.54037	2.92058	0.110767	0.833156	Tb427_04_v4	hypothetical protein conserved
Tb427tmp.160.3370	897	-0.106721	4.94286	2.91979	0.110811	0.833156	Tb427_09_v4	hypothetical protein conserved
Tb427.07.1230	2523	-0.0915377	5.71825	2.91537	0.111056	0.833876	Tb427_07_v4	hypothetical protein conserved
Tb427.07.400	912	-0.0946485	5.66353	2.91241	0.111221	0.833876	Tb427_07_v4	hypothetical protein conserved
Tb427.04.1890	675	0.116164	4.87763	2.91024	0.111342	0.833876	Tb427_04_v4	unspecified product
Tb427tmp.01.7100	2178	-0.0881988	5.86108	2.90188	0.111809	0.833876	Tb427_11_01_v4	ATP-dependent DEAD/H RNA helicase putative
Tb427tmp.02.5570	1833	0.0805692	6.78168	2.90121	0.111847	0.833876	Tb427_11_01_v4	hypothetical protein conserved
Tb427.01.780	1143	0.108137	5.10722	2.89717	0.112074	0.833876	Tb427_01_v4	hypothetical protein conserved
Tb427tmp.52.0018	4710	0.0844217	6.29204	2.89703	0.112082	0.833876	Tb427_11_01_v4	phospholipid-transporting ATPase putative
Tb427tmp.160.0970	2235	0.110256	5.12831	2.89618	0.112129	0.833876	Tb427_09_v4	cysteine peptidase Clan CA family C48 putative
Tb427_08_v4.snoRNA.0009	74	0.172713	4.10436	2.8959	0.112145	0.833876	Tb427_08_v4
Tb427.04.2030	654	0.0891062	7.61046	2.89488	0.112203	0.833876	Tb427_04_v4	hypothetical protein conserved
Tb427.08.3820	1020	-0.100724	5.32798	2.88837	0.11257	0.833876	Tb427_08_v4	hypothetical protein conserved
Tb427.10.4080	3552	-0.0788527	7.40513	2.88719	0.112637	0.833876	Tb427_10_v5	hypothetical protein conserved
Tb427.01.3390	489	0.172317	4.36112	2.88659	0.112671	0.833876	Tb427_01_v4	hypothetical protein conserved
Tb427tmp.47.0023	2886	-0.0858698	6.66823	2.88659	0.112671	0.833876	Tb427_11_01_v4	copper-transporting ATPase-like protein putative
Tb427.10.2140	1443	-0.111835	5.46496	2.88617	0.112694	0.833876	Tb427_10_v5	mitochondrial processing peptidase alpha subunit (pseudogene) putative
Tb427.08.7640	1404	0.11104	8.56289	2.88548	0.112734	0.833876	Tb427_08_v4	amino acid transporter 1 putative
Tb427.05.960	1008	-0.129192	4.91142	2.87635	0.113252	0.833876	Tb427_05_v4	hypothetical protein conserved
Tb427.08.4850	903	-0.115364	4.57073	2.8763	0.113255	0.833876	Tb427_08_v4	hypothetical protein conserved
Tb427tmp.03.0435	1554	-0.0968995	5.55904	2.87601	0.113271	0.833876	Tb427_11_01_v4	hypothetical protein conserved
Tb427tmp.244.2850	765	0.0941171	5.45409	2.87525	0.113314	0.833876	Tb427_09_v4	hypothetical protein conserved
Tb427.04.2760	2019	0.102322	5.71956	2.87437	0.113364	0.833876	Tb427_04_v4	hypothetical protein conserved
Tb427tmp.244.2480	768	0.0808431	7.44683	2.87034	0.113595	0.833876	Tb427_09_v4	unspecified product
Tb427.10.13930	999	0.101679	5.11514	2.8696	0.113637	0.833876	Tb427_10_v5	phosphatidic acid phosphatase putative
Tb427tmp.01.1930	642	0.100887	5.1881	2.86832	0.11371	0.833876	Tb427_11_01_v4	hypothetical protein conserved
Tb427tmp.211.1695	228	0.112969	4.86909	2.86708	0.113781	0.833876	Tb427_09_v4	small nuclear ribonucleoprotein Sm-F
Tb427_09_snoRNA_0089	81	0.199781	3.51517	2.86627	0.113828	0.833876	Tb427_09_v4
Tb427_10_v4.snoRNA.0033	64	-0.185953	3.47273	2.86159	0.114096	0.833876	Tb427_10_v5
Tb427.07.2260	840	-0.115639	5.086	2.86154	0.114099	0.833876	Tb427_07_v4	hypothetical protein conserved
Tb427.04.4230	2268	0.279886	2.26083	2.85635	0.114398	0.833876	Tb427_04_v4	RNA-binding protein putative
Tb427tmp.211.1195	327	0.161378	3.75585	2.85486	0.114484	0.833876	Tb427_09_v4	hypothetical protein conserved
Tb427.04.4630	498	0.124129	4.4429	2.85388	0.11454	0.833876	Tb427_04_v4	hypothetical protein conserved
Tb427tmp.01.1190	651	0.109255	5.43291	2.85246	0.114622	0.833876	Tb427_11_01_v4	ATP synthase putative
Tb427.02.1130	804	-0.238761	2.8809	2.85077	0.11472	0.833876	Tb427_02_v4	retrotransposon hot spot protein 3 (RHS3) interrupted degenerate
Tb427tmp.02.3690	966	0.230882	2.5488	2.85065	0.114727	0.833876	Tb427_11_01_v4	hypothetical protein conserved
Tb427.04.1170	1020	0.113808	4.60663	2.84963	0.114786	0.833876	Tb427_04_v4	ankyrin putative
Tb427tmp.160.5560	1416	-0.0880193	6.39981	2.8487	0.114839	0.833876	Tb427_09_v4	adenylosuccinate lyase putative
Tb427.01.500	5592	0.137286	4.4255	2.84709	0.114933	0.833876	Tb427_01_v4	retrotransposon hot spot protein (RHS pseudogene) putative
Tb427tmp.v2.0020	1413	-0.085689	7.23623	2.84567	0.115016	0.833876	Tb427_09_v4	hypothetical protein conserved
Tb427.10.11730	2271	-0.0978237	5.75942	2.8454	0.115031	0.833876	Tb427_10_v5	hypothetical protein conserved
Tb427.03.4610	9306	0.0935968	6.19591	2.84384	0.115122	0.833876	Tb427_03_v4	hypothetical protein conserved
Tb427tmp.02.0660	1173	-0.101132	5.22208	2.84189	0.115235	0.833876	Tb427_11_01_v4	hypothetical protein conserved
Tb427tmp.47.0013	1707	-0.127931	5.13339	2.84069	0.115305	0.833876	Tb427_11_01_v4	hypothetical protein conserved
Tb427.10.15610	2115	0.137667	4.2771	2.84056	0.115312	0.833876	Tb427_10_v5	zinc finger protein putative
Tb427.02.150	243	-0.371929	1.71298	2.83862	0.115425	0.833876	Tb427_02_v4	hypothetical protein
Tb427_09_v4.snoRNA.0074	91	-0.321823	1.91879	2.83815	0.115453	0.833876	Tb427_09_v4
Tb427.06.5160	1785	0.183869	4.58769	2.8358	0.11559	0.833876	Tb427_06_v4	retrotransposon hot spot protein 3 (RHS3) point mutation
Tb427.06.4620	612	-0.135958	3.98492	2.83021	0.115916	0.833876	Tb427_06_v4	hypothetical protein conserved
Tb427.07.5200	2175	-0.0977563	5.41389	2.82971	0.115946	0.833876	Tb427_07_v4	hypothetical protein conserved
Tb427tmp.01.4600	834	-0.125388	4.99404	2.82847	0.116018	0.833876	Tb427_11_01_v4	cleavage and polyadenylation specificity factor 30 kDa subunit
Tb427.10.3770	2103	-0.0948675	6.19606	2.82369	0.116299	0.833876	Tb427_10_v5	hypothetical protein conserved
Tb427tmp.02.1850	348	-0.146558	3.72731	2.82359	0.116305	0.833876	Tb427_11_01_v4	hypothetical protein
Tb427_PUF10	2052	-0.0854463	6.49218	2.82352	0.116309	0.833876	Tb427_11_01_v4	pumilio/PUF RNA binding protein 10 putative
Tb427.03.1720	285	0.121787	4.42062	2.82347	0.116312	0.833876	Tb427_03_v4	hypothetical protein conserved
Tb427.05.840	2982	-0.0951538	5.65596	2.82232	0.11638	0.833876	Tb427_05_v4	hypothetical protein conserved
Tb427.10.9680	1404	-0.0938124	5.56042	2.81974	0.116532	0.833876	Tb427_10_v5	hypothetical protein conserved
Tb427.05.3550	1275	-0.0906435	5.68111	2.81824	0.116621	0.833876	Tb427_05_v4	hypothetical protein conserved
Tb427.07.5840	690	0.103459	5.16084	2.81481	0.116823	0.833876	Tb427_07_v4	hypothetical protein conserved
Tb427.05.3870	2196	0.0912752	5.9225	2.81327	0.116914	0.833876	Tb427_05_v4	hypothetical protein conserved
Tb427.03.1440	2445	-0.0955308	5.93767	2.8092	0.117155	0.833876	Tb427_03_v4	AAA ATPase putative
Tb427.04.1970	1686	0.0905761	5.7293	2.80724	0.117272	0.833876	Tb427_04_v4	hypothetical protein conserved
Tb427_11_01_v4.snoRNA.0008	74	-0.228974	3.08939	2.80644	0.11732	0.833876	Tb427_11_01_v4
Tb427.03.3750	531	0.0824382	6.89187	2.80569	0.117364	0.833876	Tb427_03_v4	paraflagellar rod component putative
Tb427.10.2660	567	0.143043	4.07798	2.80514	0.117397	0.833876	Tb427_10_v5	hypothetical protein conserved
Tb427.08.4560	3756	0.0875821	5.86024	2.80487	0.117413	0.833876	Tb427_08_v4	hypothetical protein conserved
Tb427.10.930	1938	-0.0957672	5.50828	2.80431	0.117447	0.833876	Tb427_10_v5	hypothetical protein conserved
Tb427.10.330	1308	-0.116393	5.0932	2.80307	0.11752	0.833876	Tb427_10_v5	hypothetical protein conserved
Tb427tmp.01.1900	810	-0.0932376	5.44124	2.80295	0.117527	0.833876	Tb427_11_01_v4	hypothetical protein conserved
Tb427.07.1730	729	-0.12185	10.9679	2.80145	0.117617	0.833876	Tb427_07_v4	60S ribosomal protein L7 putative
Tb427.08.6770	1260	-0.101942	5.53663	2.79885	0.117772	0.83412	Tb427_08_v4	hypothetical protein conserved
Tb427tmp.02.3510	993	-0.114986	4.54511	2.79756	0.117849	0.83412	Tb427_11_01_v4	hypothetical protein conserved
Tb427tmp.211.0230	657	-0.112442	4.78433	2.79388	0.118069	0.83453	Tb427_09_v4	hypothetical protein conserved
Tb427tmp.02.2480	663	0.109588	5.27632	2.7933	0.118104	0.83453	Tb427_11_01_v4	hypothetical protein conserved
Tb427tmp.244.2700	747	0.0974989	5.24433	2.78561	0.118566	0.836184	Tb427_09_v4	hypothetical protein conserved
Tb427.10.290	696	-0.0918058	5.90482	2.78531	0.118584	0.836184	Tb427_10_v5	proteasome alpha 2 subunit putative
Tb427.04.1820	1968	-0.109338	5.25778	2.78042	0.118879	0.836184	Tb427_04_v4	selenocysteine-tRNA-specific elongation factor putative
Tb427tmp.01.7230	864	-0.115969	5.00578	2.77568	0.119166	0.836184	Tb427_11_01_v4	hypothetical protein conserved
Tb427.05.760	2223	0.128367	5.42753	2.77344	0.119302	0.836184	Tb427_05_v4	hypothetical protein conserved
Tb427.07.1470	354	0.0851517	6.76559	2.77269	0.119347	0.836184	Tb427_07_v4	ATPase subunit 9 putative
Tb427.10.3900	2223	-0.0889438	5.92203	2.77062	0.119473	0.836184	Tb427_10_v5	protein kinase putative
Tb427tmp.01.3550	1152	0.0822053	7.89836	2.77	0.119511	0.836184	Tb427_11_01_v4	2-oxoglutarate dehydrogenase E2 component putative
Tb427.05.890	2406	0.0954346	8.86746	2.76954	0.119539	0.836184	Tb427_05_v4	oligosaccharyl transferase subunit putative
Tb427.03.5420	2712	0.0926871	5.62723	2.76856	0.119598	0.836184	Tb427_03_v4	protein transport protein Sec24
Tb427.03.4400	1164	0.230547	2.55792	2.76829	0.119615	0.836184	Tb427_03_v4	hypothetical protein conserved
Tb427tmp.30D13.80	834	0.10537	5.25007	2.76632	0.119735	0.836184	Tb427_07_v4	hypothetical protein conserved (pseudogene)
Tb427.06.5020	642	-0.146914	4.22676	2.7659	0.11976	0.836184	Tb427_06_v4	CYC2-like cyclin putative
Tb427tmp.01.7830	570	0.0964502	5.49018	2.76585	0.119763	0.836184	Tb427_11_01_v4	ATP binding protein-like protein
Tb427.06.3870	645	0.108628	5.09351	2.76466	0.119836	0.836184	Tb427_06_v4	RNA-binding protein putative
Tb427.03.4940	2250	-0.0890895	5.98312	2.76103	0.120058	0.836184	Tb427_03_v4	hypothetical protein conserved
Tb427.04.2540	237	0.149875	3.78687	2.75988	0.120128	0.836184	Tb427_04_v4	ubiquitin putative
Tb427.06.2270	753	-0.081623	8.26374	2.75899	0.120183	0.836184	Tb427_06_v4	hypothetical protein conserved
Tb427tmp.55.0025	1575	-0.108579	5.06896	2.75748	0.120275	0.836184	Tb427_11_01_v4	hypothetical protein conserved
Tb427.02.4140	2190	0.0859301	6.08449	2.75618	0.120355	0.836184	Tb427_02_v4	hypothetical protein conserved
Tb427tmp.211.4540	918	-0.0837172	6.23797	2.75398	0.12049	0.836184	Tb427_09_v4	RNA-binding protein putative
Tb427.10.3650	3696	-0.0814655	6.91932	2.75357	0.120515	0.836184	Tb427_10_v5	NADH-dependent fumarate reductase putative
Tb427.06.1540	1161	-0.0859577	5.89178	2.74788	0.120865	0.837927	Tb427_06_v4	hypothetical protein conserved
Tb427tmp.12.0006	1854	0.123492	4.84904	2.74487	0.121051	0.838256	Tb427_11_01_v4	major surface protease gp63 putative
Tb427tmp.02.5280	1812	-0.0871796	6.76016	2.74219	0.121217	0.838256	Tb427_11_01_v4	glycerol-3-phosphate dehydrogenase (FAD-dependent) mitochondrial
Tb427_08_v4.snoRNA.0006	74	0.117432	4.62805	2.74142	0.121265	0.838256	Tb427_08_v4
Tb427.10.13920	372	-0.123083	4.59922	2.7407	0.12131	0.838256	Tb427_10_v5	hypothetical protein conserved
Tb427.10.13620	1458	0.0925247	5.77775	2.73841	0.121451	0.838551	Tb427_10_v5	NADH-ubiquinone oxidoreductase complex I subunit FT putative
Tb427tmp.01.0540	1635	0.105701	5.21279	2.73517	0.121653	0.838823	Tb427_11_01_v4	hypothetical protein conserved
Tb427tmp.160.3270	1215	-0.0802032	8.49114	2.73458	0.121689	0.838823	Tb427_09_v4	ATP-dependent DEAD box helicase putative
Tb427tmp.02.5080	1176	0.0964497	5.65231	2.73194	0.121853	0.839116	Tb427_11_01_v4	hypothetical protein conserved
Tb427.07.4060	348	0.0934456	9.13321	2.73071	0.12193	0.839116	Tb427_07_v4	calpain-like cysteine peptidase putative
Tb427.10.15660	2340	0.0972866	5.40171	2.72694	0.122166	0.840051	Tb427_10_v5	hypothetical protein conserved
Tb427.01.4620	582	0.0989138	6.60982	2.7237	0.122368	0.840563	Tb427_01_v4	hypothetical protein conserved
Tb427.08.1370	507	0.144294	3.74966	2.72185	0.122484	0.840563	Tb427_08_v4	hypothetical protein conserved
Tb427.05.900	2478	0.0962075	9.16703	2.71921	0.12265	0.840563	Tb427_05_v4	oligosaccharyl transferase subunit putative
Tb427.02.3660	10734	0.121727	7.11402	2.71442	0.122951	0.840563	Tb427_02_v4	paraflagellar rod component putative
Tb427.05.1080	720	-0.140737	4.13848	2.71368	0.122998	0.840563	Tb427_05_v4	RNA-binding protein putative
Tb427.03.3580	2322	0.0768429	7.71088	2.71326	0.123024	0.840563	Tb427_03_v4	glucose regulated protein 94 putative
Tb427.10.11940	1965	-0.123218	5.03616	2.7114	0.123141	0.840563	Tb427_10_v5	ABC1 protein putative
Tb427tmp.160.1470	1029	-0.106565	4.81435	2.70727	0.123402	0.840563	Tb427_09_v4	hypothetical protein conserved
Tb427.03.2390	1329	0.0951241	5.55516	2.7069	0.123426	0.840563	Tb427_03_v4	hypothetical protein conserved
Tb427tmp.01.6780	960	-0.0983798	5.68911	2.70571	0.123501	0.840563	Tb427_11_01_v4	chaperone protein DNAj putative
Tb427.05.370	1572	0.0897694	5.69065	2.69932	0.123906	0.840563	Tb427_05_v4	75 kDa invariant surface glycoprotein putative
Tb427tmp.160.2210	639	0.102179	4.97631	2.69575	0.124134	0.840563	Tb427_09_v4	glutaredoxin-like protein
Tb427.03.1170	1194	-0.10938	5.1442	2.69337	0.124286	0.840563	Tb427_03_v4	hypothetical protein conserved
Tb427.04.1260	1005	-0.0945387	5.29649	2.69304	0.124306	0.840563	Tb427_04_v4	hypothetical protein conserved
Tb427.10.2640	2223	0.0858073	5.9481	2.69289	0.124316	0.840563	Tb427_10_v5	intraflagellar transport protein IFT81 putative
Tb427tmp.01.1510	1293	-0.0894803	5.85276	2.6906	0.124463	0.840563	Tb427_11_01_v4	hypothetical protein conserved
Tb427.04.1520	594	-0.130627	4.38694	2.69037	0.124477	0.840563	Tb427_04_v4	hypothetical protein conserved
Tb427.08.3740	810	0.157037	3.79552	2.68838	0.124604	0.840563	Tb427_08_v4	hypothetical protein conserved
Tb427.08.6730	1785	-0.109429	4.78762	2.68486	0.12483	0.840563	Tb427_08_v4	hypothetical protein conserved
Tb427.02.1110	1833	0.120488	6.52275	2.68384	0.124896	0.840563	Tb427_02_v4	DNA-directed RNA polymerase III subunit 2 degenerate
Tb427tmp.02.3310	360	-0.100264	5.58912	2.68215	0.125004	0.840563	Tb427_11_01_v4	hypothetical protein conserved
Tb427.10.13120	1035	-0.11876	4.4784	2.68206	0.12501	0.840563	Tb427_10_v5	mitochondrial carrier protein putative
Tb427.10.14790	1149	0.077068	7.89824	2.68193	0.125018	0.840563	Tb427_10_v5	aminopeptidase putative
Tb427.07.4120	1524	-0.080775	6.20572	2.67946	0.125177	0.840563	Tb427_07_v4	hypothetical protein conserved
Tb427.07.2780	354	0.109948	4.84068	2.67875	0.125223	0.840563	Tb427_07_v4	hypothetical protein conserved
Tb427.06.1150	519	-0.108072	4.74989	2.67706	0.125332	0.840563	Tb427_06_v4	hypothetical protein
Tb427_08_v4.snoRNA.0025	78	0.104385	5.57223	2.6762	0.125387	0.840563	Tb427_08_v4
Tb427.05.3410	792	0.113067	4.5538	2.6758	0.125413	0.840563	Tb427_05_v4	hypothetical protein conserved
Tb427.02.5950	1593	0.0853671	5.95303	2.67478	0.125479	0.840563	Tb427_02_v4	hypothetical protein conserved
Tb427.10.4530	864	0.122451	4.32826	2.67473	0.125482	0.840563	Tb427_10_v5	hypothetical protein conserved
Tb427tmp.02.5160	1491	-0.0981551	5.56463	2.67352	0.12556	0.840563	Tb427_11_01_v4	hypothetical protein conserved
Tb427tmp.3A7.960	933	-0.101793	4.95224	2.67294	0.125598	0.840563	Tb427_06_v4	hypothetical protein
Tb427.07.4290	894	0.0952717	6.22468	2.6726	0.12562	0.840563	Tb427_07_v4	hypothetical protein conserved
Tb427tmp.160.5110	681	-0.146178	3.74387	2.67257	0.125622	0.840563	Tb427_09_v4	hypothetical protein conserved
Tb427.04.3870	3699	-0.0806069	7.14766	2.66884	0.125863	0.841241	Tb427_04_v4	receptor-type adenylate cyclase GRESAG 4 putative
Tb427.03.4590	918	0.229224	2.7501	2.66793	0.125922	0.841241	Tb427_03_v4	hypothetical protein conserved
H25N7.04	4974	0.129512	4.68231	2.65961	0.126464	0.841518	TPH25N7	ingi protein (ORF1)
Tb427.06.4990	549	0.0779153	7.0603	2.65774	0.126585	0.841518	Tb427_06_v4	ATP synthase epsilon chain putative
Tb427.07.2210	375	0.104048	5.19572	2.65731	0.126613	0.841518	Tb427_07_v4	hypothetical protein conserved
Tb427_09_v4.snoRNA.0079	91	0.238129	2.35615	2.65724	0.126618	0.841518	Tb427_09_v4
Tb427tmp.02.3900	1308	-0.105163	4.94659	2.65549	0.126732	0.841518	Tb427_11_01_v4	hypothetical protein conserved
Tb427.10.11580	4992	-0.0858698	6.64678	2.6496	0.127118	0.841518	Tb427_10_v5	hypothetical protein conserved
Tb427.08.660	981	0.12003	4.33259	2.64737	0.127264	0.841518	Tb427_08_v4	hypothetical protein conserved
Tb427tmp.211.0100	1731	-0.0994616	5.28615	2.64437	0.127462	0.841518	Tb427_09_v4	hypothetical protein conserved
Tb427tmp.244.2020	1449	0.733326	0.0687453	2.6441	0.12748	0.841518	Tb427_09_v4	nucleoside transporter 1 putative
Tb427tmp.01.7290	1188	0.109617	5.05232	2.6438	0.127499	0.841518	Tb427_11_01_v4	NUDIX hydrolase conserved
Tb427.08.5400	2826	0.09248	5.60837	2.64369	0.127507	0.841518	Tb427_08_v4	hypothetical protein conserved
Tb427.07.2100	1977	-0.0817491	6.07554	2.64184	0.127628	0.841518	Tb427_07_v4	glutamine amidotransferase putative
Tb427.06.5380	1941	-0.122412	4.34926	2.64084	0.127694	0.841518	Tb427_06_v4	variant surface glycoprotein truncated
Tb427.03.1910	1776	-0.254538	2.82159	2.63983	0.127761	0.841518	Tb427_03_v4	hypothetical protein conserved
Tb427.06.4670	1077	0.0862449	6.4443	2.63983	0.127761	0.841518	Tb427_06_v4	CMRP
Tb427.02.5900	3174	-0.0857362	6.01231	2.63834	0.12786	0.841518	Tb427_02_v4	hypothetical protein conserved
Tb427.07.5960	1797	-0.110737	8.14307	2.63601	0.128014	0.841518	Tb427_07_v4	hypothetical protein conserved
Tb427tmp.01.5740	645	-0.141712	3.76411	2.63568	0.128036	0.841518	Tb427_11_01_v4	hypothetical protein conserved
Tb427.04.3040	618	0.134958	3.89073	2.63412	0.128139	0.841518	Tb427_04_v4	hypothetical protein conserved
Tb427tmp.211.3820	2064	-0.113901	5.6276	2.63352	0.128179	0.841518	Tb427_09_v4	protein kinase putative
Tb427.02.5140	450	-0.126969	4.11833	2.63157	0.128308	0.841518	Tb427_02_v4	hypothetical protein conserved
Tb427.10.7470	354	0.150953	3.95619	2.62875	0.128495	0.841518	Tb427_10_v5	RNA-binding protein putative
Tb427_09_rRNA_4	183	0.178143	5.31069	2.62762	0.12857	0.841518	Tb427_09_v4
Tb427.01.4970	477	0.319172	1.97088	2.62736	0.128588	0.841518	Tb427_01_v4	hypothetical protein
Tb427.10.6270	396	-0.208347	2.72023	2.62693	0.128617	0.841518	Tb427_10_v5	hypothetical protein
Tb427.10.15990	525	-0.139051	3.77268	2.62658	0.12864	0.841518	Tb427_10_v5	expression site-associated gene 4 (ESAG4) pseudogene
Tb427_11_01_v4.snoRNA.0007	74	-0.279958	2.26371	2.62496	0.128748	0.841518	Tb427_11_01_v4
Tb427.10.2590	2436	-0.116359	4.38951	2.62489	0.128752	0.841518	Tb427_10_v5	hypothetical protein conserved
Tb427.06.3010	1878	0.128765	4.98868	2.62226	0.128928	0.841518	Tb427_06_v4	hypothetical protein conserved
Tb427tmp.02.2040	378	0.112954	6.83906	2.61879	0.12916	0.841518	Tb427_11_01_v4	hypothetical protein conserved
Tb427.03.3451	215	0.19813	3.85141	2.61691	0.129286	0.841518	Tb427_03_v4
Tb427tmp.03.0570	1173	-0.106899	5.24265	2.61631	0.129326	0.841518	Tb427_11_01_v4	unspecified product
Tb427.03.4300	1770	0.080694	8.39333	2.6131	0.129542	0.841518	Tb427_03_v4	73 kDa paraflagellar rod protein
Tb427.08.4370	2736	-0.0955172	5.72248	2.61177	0.129631	0.841518	Tb427_08_v4	hypothetical protein conserved
Tb427.07.2050	2424	-0.0892519	5.57961	2.61165	0.129639	0.841518	Tb427_07_v4	hypothetical protein conserved
Tb427.BES29.4	1443	0.144831	3.73744	2.60973	0.129768	0.841518	Tb427_telo29_v3	expression site-associated gene 5 (ESAG5) protein putative
Tb427.10.7820	423	0.121431	4.22176	2.60773	0.129903	0.841518	Tb427_10_v5	hypothetical protein conserved
Tb427.10.11610	417	-0.135127	3.8765	2.60642	0.129991	0.841518	Tb427_10_v5	hypothetical protein conserved
Tb427.10.8830	1758	0.116705	5.17834	2.60621	0.130005	0.841518	Tb427_10_v5	hypothetical protein conserved
Tb427.10.1240	759	-0.106595	4.96398	2.6014	0.13033	0.841518	Tb427_10_v5	hypothetical protein conserved
Tb427.06.380	951	-0.151506	4.77789	2.60056	0.130387	0.841518	Tb427_06_v4	hypothetical protein conserved
Tb427.10.16080	378	0.0961922	5.57868	2.59953	0.130457	0.841518	Tb427_10_v5	hypothetical protein conserved
Tb427tmp.02.5020	1440	0.0782297	6.89504	2.59635	0.130672	0.841518	Tb427_11_01_v4	seryl-tRNA synthetase putative
Tb427tmp.01.3090	1497	0.106064	5.19144	2.59443	0.130803	0.841518	Tb427_11_01_v4	hypothetical protein conserved
Tb427.03.1010	1803	0.0854784	6.88087	2.59337	0.130875	0.841518	Tb427_03_v4	hypothetical protein conserved
Tb427.05.2240	1431	-0.0782684	6.46179	2.59041	0.131077	0.841518	Tb427_05_v4	hypothetical protein conserved
Tb427.03.3100	369	-0.102865	5.1145	2.59005	0.131101	0.841518	Tb427_03_v4	peptidyl-prolyl cis-trans isomerase NIMA-interacting 4 putative
Tb427.07.5570	627	-0.08372	5.97957	2.58983	0.131116	0.841518	Tb427_07_v4	cell cycle associated protein MOB1-A
Tb427.10.11840	1362	-0.138484	5.48079	2.58952	0.131138	0.841518	Tb427_10_v5	hypothetical protein
Tb427.08.3940	1749	0.142987	3.81103	2.58903	0.131171	0.841518	Tb427_08_v4	hypothetical protein conserved
Tb427.04.2930	816	-0.125541	5.21234	2.58553	0.13141	0.841518	Tb427_04_v4	hypothetical protein conserved
Tb427.06.370	951	-0.145409	4.86903	2.58491	0.131452	0.841518	Tb427_06_v4	hypothetical protein conserved
Tb427.08.560	1734	0.084619	6.26791	2.58465	0.13147	0.841518	Tb427_08_v4	hypothetical protein conserved
Tb427.07.4070	363	0.0905025	9.21822	2.58109	0.131713	0.841518	Tb427_07_v4	calpain-like cysteine peptidase putative
Tb427.10.4260	1413	0.092113	5.6299	2.58023	0.131773	0.841518	Tb427_10_v5	hypothetical protein conserved
Tb427.07.1600	897	-0.101641	5.48403	2.58017	0.131776	0.841518	Tb427_07_v4	C-1-tetrahydrofolate synthase cytoplasmic putative
Tb427.10.8850	1758	-0.0869019	5.66781	2.57838	0.1319	0.841518	Tb427_10_v5	hypothetical protein conserved
Tb427.10.5070	981	-0.100262	4.93092	2.57733	0.131972	0.841518	Tb427_10_v5	ribonuclease H putative
Tb427tmp.211.0370	813	-0.101196	4.91663	2.57527	0.132113	0.841518	Tb427_09_v4	hypothetical protein conserved
Tb427.05.1730	498	0.0968497	5.22149	2.57092	0.132413	0.841518	Tb427_05_v4	ecotin family (I11) putative
Tb427.03.2100	927	0.0794991	6.25826	2.57086	0.132418	0.841518	Tb427_03_v4	hypothetical protein conserved
Tb427.02.4110	1410	0.0869561	6.03813	2.57028	0.132458	0.841518	Tb427_02_v4	metallo-peptidase Clan ME Family M16
Tb427.10.8680	1341	-0.140172	4.44049	2.56924	0.132529	0.841518	Tb427_10_v5	hypothetical protein conserved
Tb427.05.2750	1281	0.0999974	5.23521	2.56863	0.132572	0.841518	Tb427_05_v4	hypothetical protein conserved
Tb427.04.2260	549	-0.100095	5.05019	2.56678	0.132699	0.841518	Tb427_04_v4	centrin putative
Tb427.10.9620	408	0.319759	2.57109	2.56316	0.13295	0.841518	Tb427_10_v5	NADH-ubiquinone oxidoreductase c
Tb427.10.3490	1884	-0.0853224	5.71875	2.56271	0.132981	0.841518	Tb427_10_v5	kinetoplastid-specific dual specificity phosphatase putative
Tb427.10.12190	639	0.12498	4.09754	2.56246	0.132999	0.841518	Tb427_10_v5	RAB-interacting protein putative
Tb427tmp.01.1750	924	-0.110523	4.84848	2.55137	0.133771	0.841518	Tb427_11_01_v4	glycosyl transferase-like protein
Tb427tmp.01.3890	936	0.118826	4.6406	2.54964	0.133892	0.841518	Tb427_11_01_v4	hypothetical protein conserved
Tb427.06.1900	1428	-0.0881568	5.89779	2.54895	0.133941	0.841518	Tb427_06_v4	U3/U14 snoRNA-associated small subunit rRNA processing protein putative
Tb427tmp.160.5230	618	0.106383	4.82642	2.54861	0.133964	0.841518	Tb427_09_v4	hypothetical protein conserved
Tb427_09_v4.snoRNA.0107	67	-0.179356	3.10641	2.54794	0.134011	0.841518	Tb427_09_v4
Tb427.08.4440	1104	-0.0993445	5.06709	2.54734	0.134053	0.841518	Tb427_08_v4	mitochondrial carrier protein putative
Tb427.02.2580	3174	-0.0903578	5.4647	2.54227	0.134409	0.841518	Tb427_02_v4	hypothetical protein conserved
Tb427.08.6030	495	-0.0881736	8.88108	2.54202	0.134426	0.841518	Tb427_08_v4	60S ribosomal protein L12 putative
Tb427tmp.02.3840	810	-0.119138	4.40319	2.53956	0.1346	0.841518	Tb427_11_01_v4	hypothetical protein conserved
Tb427_10_v4.snoRNA.0017	80	-0.187338	3.2731	2.53887	0.134648	0.841518	Tb427_10_v5
Tb427.10.9700	3546	0.0923108	5.59061	2.53882	0.134652	0.841518	Tb427_10_v5	hypothetical protein conserved
Tb427.07.7040	930	-0.0802551	7.13853	2.53836	0.134684	0.841518	Tb427_07_v4	methylthioadenosine phosphorylase putative
Tb427.03.1690	438	0.0789088	6.63766	2.53524	0.134904	0.841518	Tb427_03_v4	hypothetical protein conserved
Tb427.05.2780	1224	0.0875768	5.63572	2.53505	0.134918	0.841518	Tb427_05_v4	mitochondrial DNA polymerase beta
Tb427.10.12790	453	-0.36912	1.54873	2.53461	0.134948	0.841518	Tb427_10_v5	unspecified product
Tb427_09_v4.snoRNA.0091	73	-0.16958	3.20004	2.53093	0.135209	0.841518	Tb427_09_v4
Tb427.06.4240	564	-0.100027	4.9121	2.53086	0.135214	0.841518	Tb427_06_v4	hypothetical protein conserved
Tb427.07.4270	669	0.0926155	5.69891	2.53072	0.135224	0.841518	Tb427_07_v4	hypothetical protein conserved
Tb427.10.8610	2658	-0.0811284	6.26941	2.52979	0.13529	0.841518	Tb427_10_v5	hypothetical protein conserved
Tb427.07.3180	1299	0.0827606	5.98006	2.52977	0.135292	0.841518	Tb427_07_v4	adaptor complex AP-1 medium subunit putative
Tb427.07.490	1632	0.0978695	4.97181	2.52862	0.135373	0.841518	Tb427_07_v4	hypothetical protein conserved
Tb427.08.640	342	-0.158281	4.011	2.5231	0.135765	0.841518	Tb427_08_v4	hypothetical protein conserved
Tb427.05.2880	567	0.130004	4.06859	2.52299	0.135773	0.841518	Tb427_05_v4	chaperone protein DNAj putative
Tb427.10.2160	516	0.0976887	5.14432	2.52277	0.135789	0.841518	Tb427_10_v5	hypothetical protein conserved
Tb427tmp.01.3880	951	0.128089	4.00008	2.52273	0.135791	0.841518	Tb427_11_01_v4	hypothetical protein conserved
Tb427.06.1960	1245	-0.0987127	5.15854	2.52223	0.135827	0.841518	Tb427_06_v4	glycosyltransferase family 28 protein putative
Tb427.04.2370	1719	-0.0970867	5.04506	2.51889	0.136065	0.841518	Tb427_04_v4	hypothetical protein conserved
Tb427tmp.01.3620	1038	-0.112967	5.42485	2.51851	0.136092	0.841518	Tb427_11_01_v4	hypothetical protein conserved
Tb427.08.6010	501	-0.0996134	5.4658	2.51844	0.136097	0.841518	Tb427_08_v4	hypothetical predicted multi-pass transmembrane protein
Tb427.07.1800	711	-0.0898826	5.40501	2.51679	0.136215	0.841518	Tb427_07_v4	hypothetical protein conserved
Tb427.04.880	1917	-0.0965066	5.12071	2.51453	0.136377	0.841518	Tb427_04_v4	TPR-repeat-containing chaperone protein DNAJ putative
Tb427.02.690	3333	0.107053	6.70646	2.51118	0.136617	0.841518	Tb427_02_v4	unspecified product
Tb427.08.3260	588	-0.152819	3.54321	2.51066	0.136654	0.841518	Tb427_08_v4	hypothetical protein conserved
Tb427.07.1880	882	-0.0844133	6.96871	2.51001	0.136701	0.841518	Tb427_07_v4	zinc finger protein putative
Tb427tmp.47.0011	8997	0.114332	6.71394	2.50942	0.136744	0.841518	Tb427_11_01_v4	hypothetical protein conserved
Tb427.01.4280	2097	-0.106848	4.63614	2.50933	0.13675	0.841518	Tb427_01_v4	hypothetical protein conserved
Tb427.08.1220	747	-0.136325	5.22157	2.50637	0.136963	0.841518	Tb427_08_v4	hypothetical protein conserved (pseudogene)
Tb427.08.4270	1854	-0.0836995	5.73649	2.50611	0.136981	0.841518	Tb427_08_v4	hypothetical protein conserved
Tb427.08.5640	1002	0.0773979	6.8479	2.50577	0.137006	0.841518	Tb427_08_v4	hypothetical protein conserved
Tb427.08.5130	1734	-0.0908386	5.40955	2.50547	0.137028	0.841518	Tb427_08_v4	hypothetical protein conserved
Tb427_06_v4.snoRNA.0040	90	0.376055	1.3513	2.50493	0.137066	0.841518	Tb427_06_v4
Tb427.10.5950	1485	0.0781806	8.37533	2.50474	0.13708	0.841518	Tb427_10_v5	(OTHER) NEK family HsNEK1-like
Tb427.04.3360	1335	-0.104816	5.04882	2.50338	0.137178	0.841518	Tb427_04_v4	hypothetical protein conserved
Tb427.10.14670	783	-0.11141	4.57751	2.50096	0.137353	0.841518	Tb427_10_v5	hypothetical protein
Tb427.06.3710	2157	-0.110303	5.19496	2.50081	0.137363	0.841518	Tb427_06_v4	hypothetical protein conserved
Tb427tmp.52.0006	3756	0.0887353	8.37822	2.50012	0.137413	0.841518	Tb427_11_01_v4	hypothetical protein conserved (pseudogene)
Tb427.07.7490	837	0.155653	3.79467	2.50009	0.137415	0.841518	Tb427_07_v4	hypothetical protein conserved
Tb427_06_v4.snoRNA.0034	77	0.62106	0.362174	2.49866	0.137519	0.841544	Tb427_06_v4
Tb427.06.1270	648	-0.109802	4.75193	2.49636	0.137685	0.841952	Tb427_06_v4	hypothetical protein conserved
Tb427tmp.02.1610	642	-0.127812	4.18825	2.49119	0.13806	0.843636	Tb427_11_01_v4	hypothetical protein conserved
Tb427.05.1130	939	0.113631	5.13599	2.48957	0.138178	0.843747	Tb427_05_v4	hypothetical protein conserved
Tb427.08.860	675	0.114505	4.45298	2.48786	0.138303	0.843867	Tb427_08_v4	hypothetical protein conserved
Tb427tmp.160.5330	381	0.24395	2.37804	2.48655	0.138398	0.843867	Tb427_09_v4	hypothetical protein
Tb427.03.2180	471	0.0755024	6.9615	2.4803	0.138854	0.84538	Tb427_03_v4	hypothetical protein conserved
Tb427tmp.02.2620	1806	-0.0868142	5.69484	2.47895	0.138954	0.84538	Tb427_11_01_v4	ATP-dependent DEAD/H RNA helicase putative
Tb427tmp.01.7730	999	-0.0886816	5.49674	2.47742	0.139066	0.84538	Tb427_11_01_v4	hypothetical protein conserved
Tb427.01.1770	324	0.128104	3.97136	2.47502	0.139242	0.84538	Tb427_01_v4	glutaredoxin putative
Tb427_08_v4.snoRNA.0033	94	0.502815	0.720617	2.4741	0.139309	0.84538	Tb427_08_v4
Tb427.04.3640	885	-0.0835813	6.59607	2.47357	0.139348	0.84538	Tb427_04_v4	protein phosphatase 1 putative
Tb427.06.130	4314	0.131665	5.63735	2.47168	0.139487	0.84538	Tb427_06_v4	leucine-rich repeat protein 1 (LRRP1) frameshift
Tb427.07.170	783	0.338712	1.48717	2.46836	0.139732	0.84538	Tb427_07_v4	expression site-associated gene 9 (ESAG9) protein putative
Tb427tmp.211.0350	603	-0.0934561	5.97123	2.4676	0.139789	0.84538	Tb427_09_v4	adenylate kinase
Tb427_09_v4.snoRNA.0064	73	0.226062	2.69023	2.46689	0.139841	0.84538	Tb427_09_v4
Tb427tmp.01.0110	900	0.118867	4.53046	2.46635	0.139881	0.84538	Tb427_11_01_v4	hypothetical protein conserved
Tb427tmp.01.2500	3636	0.0801204	6.5766	2.46479	0.139996	0.84538	Tb427_11_01_v4	ATP-dependent helicase putative
Tb427.04.3320	723	0.0850611	6.1344	2.46133	0.140252	0.84538	Tb427_04_v4	uracil phosphoribosyltransferase putative
Tb427.10.9020	1431	0.0948719	5.11081	2.46061	0.140306	0.84538	Tb427_10_v5	hypothetical protein conserved
Tb427tmp.01.1770	1074	-0.0882842	5.69464	2.46036	0.140324	0.84538	Tb427_11_01_v4	vacuolar sorting-associated protein-like putative
Tb427.08.1980	1434	0.0878814	5.82006	2.45996	0.140354	0.84538	Tb427_08_v4	hypothetical protein conserved
Tb427_09_v4.snoRNA.0021	109	-0.139163	3.72684	2.45985	0.140362	0.84538	Tb427_09_v4
Tb427tmp.02.4610	1683	-0.0854152	5.59649	2.4584	0.140469	0.84538	Tb427_11_01_v4	chromatin binding protein putative
Tb427.03.3690	1647	-0.0756209	6.66737	2.45736	0.140547	0.84538	Tb427_03_v4	flagellar radial spoke protein-like putative
Tb427.10.4410	603	0.24555	2.36716	2.45384	0.140808	0.846296	Tb427_10_v5	hypothetical protein
Tb427.01.840	720	-0.125196	4.70897	2.45262	0.140899	0.846296	Tb427_01_v4	hypothetical protein conserved
Tb427tmp.01.8050	1056	-0.14072	3.836	2.44865	0.141196	0.847065	Tb427_11_01_v4	hypothetical protein conserved
Tb427.10.6540	1914	-0.104538	5.03153	2.44822	0.141228	0.847065	Tb427_10_v5	kinetoplastid-specific phospho-protein phosphatase putative
Tb427tmp.02.0650	1254	-0.0915043	5.31083	2.44485	0.14148	0.847161	Tb427_11_01_v4	hypothetical protein conserved
Tb427tmp.03.0880	4071	0.0882857	6.84031	2.44116	0.141757	0.847161	Tb427_11_01_v4	hypothetical protein conserved
Tb427.06.4810	354	0.1359	3.85487	2.43929	0.141898	0.847161	Tb427_06_v4	zinc-binding protein (Yippee) putative
Tb427.08.6940	4383	0.0765356	7.15401	2.4391	0.141912	0.847161	Tb427_08_v4	hypothetical protein conserved
Tb427tmp.160.1010	1200	0.0802044	5.90162	2.43886	0.14193	0.847161	Tb427_09_v4	hypothetical protein conserved
Tb427.06.4200	1644	-0.0935049	5.85912	2.43588	0.142154	0.847161	Tb427_06_v4	hypothetical protein conserved
Tb427.01.1350	2661	0.0959177	5.21235	2.43561	0.142175	0.847161	Tb427_01_v4	kinesin heavy chain putative
Tb427.04.2790	1710	-0.0940888	5.43284	2.43534	0.142195	0.847161	Tb427_04_v4	hypothetical protein conserved
Tb427tmp.02.1135	351	0.0913005	5.30987	2.43288	0.14238	0.847161	Tb427_11_01_v4	dynein light chain putative
Tb427tmp.211.2780	681	0.103961	5.02443	2.43017	0.142585	0.847161	Tb427_09_v4	hypothetical protein conserved
Tb427.02.4380	1236	-0.0895032	5.29143	2.42724	0.142807	0.847161	Tb427_02_v4	hypothetical protein conserved
Tb427tmp.01.7240	1701	-0.0853593	5.70809	2.42606	0.142896	0.847161	Tb427_11_01_v4	histone deacetylase 2
Tb427.05.2930	1113	0.0823652	8.10702	2.42597	0.142903	0.847161	Tb427_05_v4	hypothetical protein conserved
Tb427.10.11800	1122	-0.106483	5.0362	2.4256	0.142931	0.847161	Tb427_10_v5	33 kDa inner dynein arm light chain axonemal putative
Tb427.10.10840	1710	-0.0987465	5.05843	2.42217	0.143192	0.847161	Tb427_10_v5	hypothetical protein conserved
Tb427.07.5170	495	-0.0873918	9.74854	2.42033	0.143332	0.847161	Tb427_07_v4	60S ribosomal protein L23a
Tb427.08.3950	2745	-0.08615	5.71112	2.41964	0.143385	0.847161	Tb427_08_v4	hypothetical protein conserved
Tb427tmp.02.5340	639	-0.144815	4.01871	2.41916	0.143421	0.847161	Tb427_11_01_v4	hypothetical protein conserved
Tb427.07.1150	3939	-0.0840885	6.25565	2.41861	0.143463	0.847161	Tb427_07_v4	hypothetical protein conserved
Tb427.10.7520	1503	-0.109669	5.30962	2.41843	0.143477	0.847161	Tb427_10_v5	folylpolyglutamate synthase putative
Tb427.05.4480	1740	0.074923	7.50521	2.41595	0.143666	0.847161	Tb427_05_v4	paraflagellar rod component par4 putative
Tb427_08_v4.snoRNA.0043	65	-0.257329	2.16717	2.41574	0.143682	0.847161	Tb427_08_v4
Tb427.06.1910	1521	0.0996572	4.96131	2.41552	0.143699	0.847161	Tb427_06_v4	hypothetical protein conserved
Tb427tmp.02.2950	357	0.0786017	7.31752	2.41474	0.143758	0.847161	Tb427_11_01_v4	ATPase subunit 9 putative
Tb427.01.2670	1542	0.0799764	6.36951	2.41444	0.143781	0.847161	Tb427_01_v4	axoneme central apparatus protein
Tb427.07.2880	405	0.339231	1.52009	2.41125	0.144026	0.847161	Tb427_07_v4	histone H2A putative
Tb427tmp.55.0015	1140	-0.090075	5.38404	2.4092	0.144183	0.847161	Tb427_11_01_v4	hypothetical protein conserved
Tb427.04.2340	1578	-0.0855724	5.62444	2.40704	0.144348	0.847161	Tb427_04_v4	hypothetical protein conserved
Tb427.06.590	297	0.0888827	6.43141	2.40505	0.144502	0.847161	Tb427_06_v4	hypothetical protein conserved
Tb427.10.12780	861	-0.125208	4.28764	2.40457	0.144539	0.847161	Tb427_10_v5	hypothetical protein conserved
Tb427.04.270	1674	0.318184	1.9214	2.40432	0.144558	0.847161	Tb427_04_v4	retrotransposon hot spot protein 3 (RHS3) putative
Tb427tmp.01.6080	1329	0.0957345	5.09362	2.40413	0.144572	0.847161	Tb427_11_01_v4	ubiquitin carboxyl-terminal hydrolase putative
Tb427.03.3380	1095	-0.134437	3.81471	2.40315	0.144647	0.847161	Tb427_03_v4	TFIIF-stimulated CTD phosphatase putative
Tb427tmp.02.0290	1482	-0.0746627	6.87925	2.4031	0.144652	0.847161	Tb427_11_01_v4	succinyl-coA:3-ketoacid-coenzyme A transferase mitochondrial precursor putative
Tb427.07.6863	183	0.164812	4.66995	2.39996	0.144894	0.84799	Tb427_07_v4
Tb427.10.8220	522	-0.133376	3.83818	2.39775	0.145065	0.848146	Tb427_10_v5	hypothetical protein conserved
Tb427.02.3580	1404	0.107607	4.79986	2.39701	0.145121	0.848146	Tb427_02_v4	transcription elongation factor s-II putative
Tb427.10.11400	1239	-0.101518	4.95186	2.39372	0.145376	0.848418	Tb427_10_v5	hypothetical protein conserved
Tb427.10.10520	339	0.119819	5.21101	2.39292	0.145438	0.848418	Tb427_10_v5	histone H2B putative
Tb427.02.540	1863	0.0981753	7.4534	2.39252	0.145469	0.848418	Tb427_02_v4	DNA-directed RNA polymerase degenerate
Tb427.05.4520	2781	0.0815963	6.2625	2.39045	0.14563	0.848773	Tb427_05_v4	hypothetical protein conserved
Tb427tmp.01.4090	1476	-0.0936457	5.3141	2.38598	0.145978	0.849636	Tb427_11_01_v4	drug resistence protein putative
Tb427tmp.47.0021	810	-0.18472	3.23481	2.38596	0.145979	0.849636	Tb427_11_01_v4	hypothetical protein conserved
Tb427.04.4890	1656	-0.0921564	5.40551	2.38223	0.14627	0.850201	Tb427_04_v4	hypothetical protein conserved
Tb427tmp.211.3910	1146	0.131171	4.48937	2.38127	0.146345	0.850201	Tb427_09_v4	hypothetical protein conserved
Tb427tmp.211.1820	6741	0.0755333	7.37662	2.38085	0.146378	0.850201	Tb427_09_v4	DNA polymerase epsilon catalytic subunit putative
Tb427.10.13390	2052	0.123695	5.3465	2.37557	0.146792	0.851013	Tb427_10_v5	hypothetical protein conserved
Tb427tmp.211.4910	3486	0.0906446	5.99545	2.37503	0.146833	0.851013	Tb427_09_v4	cysteine peptidase Clan CA family C19 putative
Tb427.08.8160	2466	-0.0955419	5.44928	2.3706	0.147182	0.851013	Tb427_08_v4	hypothetical protein conserved
Tb427tmp.02.0040	1623	-0.110397	4.89094	2.37015	0.147217	0.851013	Tb427_11_01_v4	hypothetical protein conserved
Tb427tmp.01.4621	450	0.120137	10.2986	2.36883	0.147322	0.851013	Tb427_11_01_v4	calmodulin
Tb427.04.2940	987	-0.109377	4.49788	2.3676	0.147418	0.851013	Tb427_04_v4	hypothetical protein conserved
H25N7.08	7129	0.0793606	7.86207	2.36729	0.147443	0.851013	TPH25N7	RHS pseudogene
Tb427tmp.03.0290	741	0.106594	4.59921	2.36521	0.147607	0.851013	Tb427_11_01_v4	protein kinase putative
Tb427.07.3220	621	0.0999785	4.74794	2.36499	0.147624	0.851013	Tb427_07_v4	hypothetical protein conserved
Tb427.03.1930	1440	-0.082929	5.59773	2.3624	0.147829	0.851013	Tb427_03_v4	hypothetical protein conserved
Tb427tmp.24M18.150	489	-0.12243	4.48322	2.3617	0.147884	0.851013	Tb427_04_v4	unspecified product
Tb427.05.2210	1431	-0.0783948	6.01184	2.36158	0.147894	0.851013	Tb427_05_v4	hypothetical protein conserved
Tb427.10.1770	795	0.386337	1.60827	2.35918	0.148084	0.851013	Tb427_10_v5	hypothetical protein
Tb427.07.6970	2067	-0.082814	5.92405	2.35847	0.14814	0.851013	Tb427_07_v4	paraflagellar rod protein putative
Tb427.10.13690	2052	0.114019	5.29143	2.35768	0.148203	0.851013	Tb427_10_v5	hypothetical protein conserved
Tb427.07.310	888	0.279463	1.83904	2.35759	0.14821	0.851013	Tb427_07_v4	hypothetical protein conserved
Tb427.01.4050	2778	0.088961	6.09586	2.35734	0.14823	0.851013	Tb427_01_v4	protein phosphatase with EF-Hand domains (PPEF)
Tb427.08.2800	1098	-0.0848452	5.54693	2.35486	0.148427	0.851278	Tb427_08_v4	hypothetical protein conserved
Tb427.02.4090	813	-0.0968901	5.11683	2.35244	0.14862	0.851278	Tb427_02_v4	hypothetical protein conserved
Tb427.07.3820	2091	-0.0965883	5.39254	2.35148	0.148696	0.851278	Tb427_07_v4	hypothetical protein conserved
Tb427tmp.01.1140	1863	-0.10326	4.65895	2.35063	0.148764	0.851278	Tb427_11_01_v4	hypothetical protein conserved
Tb427tmp.v2.0030	1440	-0.0772382	8.07191	2.34959	0.148847	0.851278	Tb427_09_v4	hypothetical protein conserved
Tb427tmp.02.1420	2055	0.0920376	5.42428	2.34917	0.148881	0.851278	Tb427_11_01_v4	hypothetical protein conserved
Tb427.10.15020	3288	0.130812	4.82165	2.34555	0.14917	0.852357	Tb427_10_v5	protein kinase putative
Tb427.10.1930	1944	-0.0825654	6.0608	2.3439	0.149302	0.852534	Tb427_10_v5	hypothetical protein conserved
Tb427tmp.01.5890	612	0.122492	4.0491	2.33665	0.149885	0.855284	Tb427_11_01_v4	septum formation protein MAF homologue putative
Tb427.06.2420	684	0.0731653	6.87859	2.33438	0.150067	0.855749	Tb427_06_v4	p22 protein precursor
Tb427.08.4090	1521	-0.0740216	6.73321	2.33284	0.150191	0.855819	Tb427_08_v4	endonuclease G putative
Tb427.10.14990	2349	-0.0743912	6.33194	2.33172	0.150282	0.855819	Tb427_10_v5	intraflagellar transport protein IFT80/CHE2 putative
Tb427.10.11600	1800	0.0899787	5.22249	2.32924	0.150482	0.85638	Tb427_10_v5	hypothetical protein conserved
Tb427tmp.211.4570	1281	-0.0943559	5.11595	2.32631	0.15072	0.856898	Tb427_09_v4	short-chain dehydrogenase putative
Tb427tmp.160.2070	957	-0.0823818	5.70778	2.32279	0.151006	0.856898	Tb427_09_v4	cyclophilin type peptidyl-prolyl cis-trans isomerase putative
Tb427.05.590	1212	0.0857803	5.58128	2.32277	0.151007	0.856898	Tb427_05_v4	protein phosphatase 1 regulatory subunit putative
Tb427.05.470	1644	-0.0838523	5.9534	2.32041	0.151199	0.856898	Tb427_05_v4	monocarboxylate transporter-like protein
Tb427.06.1310	1743	0.627329	0.334938	2.31953	0.15127	0.856898	Tb427_06_v4	hypothetical protein conserved
Tb427tmp.244.2860	423	0.0911397	5.46466	2.31892	0.151321	0.856898	Tb427_09_v4	hypothetical protein conserved
Tb427.08.6700	1644	-0.115081	4.46189	2.31816	0.151382	0.856898	Tb427_08_v4	hypothetical protein conserved
Tb427.06.3290	393	0.115615	4.91289	2.31775	0.151416	0.856898	Tb427_06_v4	intraflagellar transport protein 20 putative
Tb427tmp.02.5620	348	-0.0939705	4.99786	2.31689	0.151486	0.856898	Tb427_11_01_v4	unspecified product
Tb427.07.6060	3813	0.0749694	7.25754	2.31032	0.152023	0.858421	Tb427_07_v4	receptor-type adenylate cyclase GRESAG 4 putative
Tb427.07.2840	405	0.0868269	7.97861	2.30973	0.152071	0.858421	Tb427_07_v4	histone H2A putative
Tb427.08.2790	288	-0.128755	4.05166	2.30962	0.15208	0.858421	Tb427_08_v4	acetyl-CoA synthetase (pseudogene) putative
Tb427.10.3660	1212	0.0773033	6.00744	2.30747	0.152257	0.858421	Tb427_10_v5	aspartate aminotransferase
Tb427tmp.211.4830	1983	0.102262	5.17293	2.3074	0.152263	0.858421	Tb427_09_v4	hypothetical protein conserved
Tb427.01.4830	903	0.109788	4.97753	2.29985	0.152884	0.858487	Tb427_01_v4	unspecified product
Tb427.04.2980	825	-0.163377	3.61737	2.29971	0.152896	0.858487	Tb427_04_v4	hypothetical protein conserved
Tb427.05.570	6384	0.0803335	6.55656	2.29835	0.153008	0.858487	Tb427_05_v4	hypothetical protein conserved
Tb427.10.8540	1011	0.0773186	6.01113	2.2982	0.15302	0.858487	Tb427_10_v5	chaperone protein DNAj putative
Tb427.06.550	558	0.619383	0.297044	2.29474	0.153306	0.858487	Tb427_06_v4	hypothetical protein
Tb427tmp.01.1740	3018	0.0745728	8.14608	2.2938	0.153385	0.858487	Tb427_11_01_v4	2-oxoglutarate dehydrogenase E1 component putative
Tb427.10.15450	1449	-0.096809	4.93443	2.29364	0.153398	0.858487	Tb427_10_v5	hypothetical protein conserved
Tb427.10.11500	648	-0.118993	4.66707	2.29355	0.153405	0.858487	Tb427_10_v5	hypothetical protein conserved
Tb427tmp.01.5710	1491	0.0795567	6.831	2.2929	0.153459	0.858487	Tb427_11_01_v4	phenylalanyl-tRNA synthetase alpha chain putative
Tb427tmp.01.1270	1551	-0.0929955	5.21988	2.2914	0.153584	0.858487	Tb427_11_01_v4	nucleic acid binding protein putative
Tb427.08.8120	807	-0.105004	4.56378	2.29098	0.153619	0.858487	Tb427_08_v4	hypothetical protein conserved
Tb427.05.2100	1398	-0.0875856	5.9453	2.28704	0.153946	0.858487	Tb427_05_v4	hypothetical protein conserved
Tb427.10.7950	348	-0.154837	3.70247	2.28662	0.15398	0.858487	Tb427_10_v5	hypothetical protein
Tb427tmp.02.2780	1953	-0.105527	4.52535	2.28633	0.154005	0.858487	Tb427_11_01_v4	hypothetical protein conserved
Tb427.10.11370	441	-0.104802	4.52462	2.28388	0.154209	0.858487	Tb427_10_v5	hypothetical protein conserved
Tb427.08.7390	1041	-0.0785972	5.93119	2.28368	0.154226	0.858487	Tb427_08_v4	PP1
Tb427.02.2860	1107	-0.109158	4.62939	2.28014	0.154521	0.858487	Tb427_02_v4	hypothetical protein conserved
Tb427.07.5600	3081	0.0993196	5.24585	2.2793	0.154592	0.858487	Tb427_07_v4	hypothetical protein conserved
Tb427.03.5400	1719	0.0891227	5.44258	2.2775	0.154743	0.858487	Tb427_03_v4	hypothetical protein conserved
Tb427tmp.02.2610	1404	-0.0879726	5.42996	2.27741	0.15475	0.858487	Tb427_11_01_v4	hypothetical protein conserved
Tb427.10.4330	1107	0.0899818	5.56135	2.27711	0.154776	0.858487	Tb427_10_v5	2-oxoisovalerate dehydrogenase beta subunit mitochondrial precursor putative
Tb427tmp.46.0004	1707	-0.0877227	5.52795	2.27438	0.155004	0.858487	Tb427_11_01_v4	hypothetical protein conserved
Tb427.02.2260	12834	0.120124	6.03072	2.26923	0.155438	0.858487	Tb427_02_v4	phosphatidylinositol kinase domain protein putative
Tb427.02.2900	543	0.115476	4.24928	2.26861	0.15549	0.858487	Tb427_02_v4	ARP2/3 complex subunit putative
Tb427.05.430	1134	0.0867802	5.30937	2.2685	0.155499	0.858487	Tb427_05_v4	hypothetical protein
Tb427.10.15370	1014	0.0872478	5.46391	2.26753	0.155581	0.858487	Tb427_10_v5	DNA-directed RNA polymerase alpha subunit putative
Tb427.03.4380	1440	0.1141	4.79326	2.26721	0.155608	0.858487	Tb427_03_v4	hypothetical protein conserved
Tb427.07.5690	1827	0.0901569	5.48377	2.26674	0.155648	0.858487	Tb427_07_v4	hypothetical protein conserved
Tb427.05.3690	678	-0.12092	4.0244	2.26603	0.155708	0.858487	Tb427_05_v4	hypothetical protein conserved
Tb427tmp.18.0014	2367	-0.0796352	6.23392	2.26495	0.155799	0.858487	Tb427_11_01_v4	hypothetical protein conserved
Tb427.05.4310	2445	-0.0825415	5.85095	2.26118	0.156118	0.858487	Tb427_05_v4	GTP-binding protein putative
Tb427tmp.02.5350	1800	-0.0811758	5.6909	2.259	0.156302	0.858487	Tb427_11_01_v4	hypothetical protein conserved
Tb427tmp.02.0570	1731	-0.0725807	6.63242	2.258	0.156388	0.858487	Tb427_11_01_v4	hypothetical protein conserved
Tb427tmp.02.0445	366	0.0813899	6.68295	2.25763	0.156419	0.858487	Tb427_11_01_v4	hypothetical protein conserved
Tb427.06.3000	1047	0.12945	4.62165	2.25712	0.156462	0.858487	Tb427_06_v4	fatty acid desaturase putative
Tb427tmp.02.0410	1932	-0.0822367	5.66958	2.25692	0.156479	0.858487	Tb427_11_01_v4	hypothetical protein conserved
Tb427.05.3420	1587	0.0870523	5.29409	2.25422	0.156708	0.858487	Tb427_05_v4	hypothetical protein conserved
Tb427.02.2130	693	0.104791	4.70327	2.25418	0.156712	0.858487	Tb427_02_v4	small GTP-binding protein RAB6 putative
Tb427tmp.02.5720	2517	0.072917	7.09571	2.25393	0.156734	0.858487	Tb427_11_01_v4	ribonucleoside-diphosphate reductase large chain
Tb427.04.1630	2211	-0.0719255	6.78491	2.25308	0.156806	0.858487	Tb427_04_v4	ribosomal RNA processing protein 6
Tb427.10.3960	471	0.131207	3.82103	2.25287	0.156824	0.858487	Tb427_10_v5	hypothetical protein conserved
Tb427.07.4760	1620	-0.0919747	5.56608	2.25193	0.156904	0.858487	Tb427_07_v4	hypothetical protein conserved
Tb427.07.5800	663	-0.143846	3.82235	2.25062	0.157016	0.858487	Tb427_07_v4	hypothetical protein
Tb427tmp.02.5170	618	-0.095408	5.81074	2.24925	0.157132	0.858487	Tb427_11_01_v4	proteasome beta 3 subunit putative
Tb427tmp.01.4930	1266	-0.0940627	5.19752	2.24894	0.157159	0.858487	Tb427_11_01_v4	hypothetical protein conserved
Tb427.01.3050	1680	-0.0734179	6.34149	2.24684	0.157339	0.858487	Tb427_01_v4	hypothetical protein conserved
Tb427.08.5110	3567	-0.169617	3.62637	2.24558	0.157447	0.858487	Tb427_08_v4	hypothetical protein conserved
Tb427.05.3760	1296	0.118536	4.31226	2.2447	0.157522	0.858487	Tb427_05_v4	meiotic recombination protein spo11 putative
Tb427tmp.01.1390	687	0.0898851	5.18351	2.24255	0.157706	0.858487	Tb427_11_01_v4	hypothetical protein conserved
Tb427.10.960	1830	-0.092507	5.02948	2.24137	0.157807	0.858487	Tb427_10_v5	U4/U6-specific protein PRP4
Tb427tmp.02.4310	1188	0.0834881	5.64589	2.24047	0.157885	0.858487	Tb427_11_01_v4	hypothetical protein conserved
Tb427.10.14760	570	-0.0792159	5.89124	2.23993	0.157931	0.858487	Tb427_10_v5	hypothetical protein conserved
Tb427.02.1986	183	0.172605	3.13694	2.23941	0.157976	0.858487	Tb427_02_v4
Tb427tmp.01.8010	2823	-0.0782164	6.06296	2.2389	0.15802	0.858487	Tb427_11_01_v4	hypothetical protein conserved
Tb427tmp.50.0001	795	0.0794737	6.6541	2.23787	0.158108	0.858487	Tb427_11_01_v4	hypothetical protein conserved
Tb427.10.11260	564	0.1082	4.87852	2.23634	0.15824	0.858487	Tb427_10_v5	hypothetical protein conserved
Tb427.10.6600	1047	-0.0888871	5.13559	2.23527	0.158332	0.858487	Tb427_10_v5	hypothetical protein conserved
Tb427tmp.02.2320	1329	-0.110256	5.20034	2.23491	0.158364	0.858487	Tb427_11_01_v4	hypothetical protein conserved
Tb427tmp.211.0480	3342	-0.0755685	6.20725	2.2344	0.158408	0.858487	Tb427_09_v4	hypothetical protein conserved
Tb427tmp.02.3930	900	-0.115203	4.28576	2.23433	0.158414	0.858487	Tb427_11_01_v4	hypothetical protein conserved
Tb427.10.14980	1968	0.0765443	6.012	2.23366	0.158471	0.858487	Tb427_10_v5	intraflagellar transport protein IFT52 putative
Tb427.07.4820	384	0.0966216	5.2571	2.23108	0.158694	0.858592	Tb427_07_v4	hypothetical protein conserved
Tb427tmp.160.5650	2463	-0.0785194	5.93895	2.23033	0.158759	0.858592	Tb427_09_v4	huntingtin interacting protein (HIP) putative
Tb427tmp.211.3980	1320	0.0930256	5.51817	2.22758	0.158997	0.858592	Tb427_09_v4	hypothetical protein conserved
Tb427.02.4580	591	0.0785157	6.01341	2.2268	0.159065	0.858592	Tb427_02_v4	hypothetical protein conserved
Tb427.07.3960	504	-0.121531	4.69795	2.22665	0.159078	0.858592	Tb427_07_v4	50S ribosomal protein L16 putative
Tb427.06.100	807	0.250871	2.60399	2.22639	0.1591	0.858592	Tb427_06_v4	receptor-type adenylate cyclase GRESAG 4 degenerate
Tb427.10.14070	1149	-0.0926353	6.8521	2.22396	0.159311	0.858961	Tb427_10_v5	mevalonate diphosphate decarboxylase
Tb427tmp.01.5140	1515	-0.100563	4.72854	2.22277	0.159414	0.858961	Tb427_11_01_v4	hypothetical protein conserved
Tb427tmp.211.0540	1053	0.0844025	5.67284	2.2221	0.159473	0.858961	Tb427_09_v4	fructose-1 6-bisphosphatase
Tb427.07.7370	318	-0.174853	3.25067	2.22005	0.159652	0.859373	Tb427_07_v4	hypothetical protein
Tb427.10.1300	1269	-0.10028	4.79844	2.21696	0.159922	0.859614	Tb427_10_v5	hypothetical protein conserved
Tb427tmp.01.4624	450	0.103786	9.52535	2.21606	0.16	0.859614	Tb427_11_01_v4	calmodulin
Tb427.07.430	519	0.112748	5.01495	2.21599	0.160006	0.859614	Tb427_07_v4	hypothetical protein conserved
Tb427tmp.160.1760	1206	-0.0821392	5.88637	2.21488	0.160103	0.859614	Tb427_09_v4	hypothetical protein conserved
Tb427.10.4950	396	0.0986661	4.69289	2.21049	0.160488	0.8603	Tb427_10_v5	small nuclear ribonucleoprotein putative
Tb427.02.1860	2619	0.0792277	5.71949	2.21043	0.160493	0.8603	Tb427_02_v4	hypothetical protein conserved
Tb427.07.5180	663	-0.0826455	9.70118	2.20892	0.160625	0.8603	Tb427_07_v4	60S ribosomal protein L23a putative
Tb427.10.11300	381	0.0778541	7.97221	2.2069	0.160803	0.8603	Tb427_10_v5	paraflagellar rod component putative
Tb427.10.9230	2310	0.0771179	5.83015	2.20616	0.160867	0.8603	Tb427_10_v5	adaptin complex 4 subunit putative
Tb427.10.3330	1050	0.0937929	4.97218	2.20537	0.160937	0.8603	Tb427_10_v5	hypothetical protein conserved
Tb427.05.4370	375	-0.118939	4.14162	2.2053	0.160944	0.8603	Tb427_05_v4	hypothetical protein conserved
Tb427.08.8110	1800	-0.083785	5.53237	2.20264	0.161178	0.860337	Tb427_08_v4	hypothetical protein conserved
Tb427.10.11090	2055	-0.0787361	5.70364	2.20257	0.161184	0.860337	Tb427_10_v5	hypothetical protein conserved
Tb427.08.6900	636	0.122498	4.02049	2.20076	0.161343	0.860337	Tb427_08_v4	hypothetical protein conserved
Tb427tmp.244.2150	699	-0.0988473	4.73551	2.2006	0.161358	0.860337	Tb427_09_v4	hypothetical protein
Tb427tmp.01.4622	450	0.0989936	9.38143	2.19763	0.161621	0.860432	Tb427_11_01_v4	calmodulin
Tb427.10.2750	1386	-0.0798062	5.60974	2.19676	0.161698	0.860432	Tb427_10_v5	deoxyhypusine synthase
Tb427.07.2860	405	0.106635	7.29984	2.19647	0.161723	0.860432	Tb427_07_v4	histone H2A putative
Tb427.08.6300	1458	-0.0872779	5.77101	2.19393	0.161949	0.860432	Tb427_08_v4	hypothetical protein conserved
Tb427_11_01_v4.snoRNA.0034	66	-0.422744	2.18591	2.19387	0.161954	0.860432	Tb427_11_01_v4
Tb427.07.7540	4377	0.0978493	6.08655	2.1919	0.162128	0.860432	Tb427_07_v4	leucine-rich repeat protein 1 (LRRP1) degenerate
Tb427tmp.02.3740	3735	-0.08148	6.60872	2.19173	0.162144	0.860432	Tb427_11_01_v4	receptor-type adenylate cyclase GRESAG 4 putative
Tb427tmp.01.1250	1032	-0.0852827	5.36872	2.19121	0.16219	0.860432	Tb427_11_01_v4	hypothetical protein conserved
Tb427tmp.160.2350	486	-0.134585	3.61247	2.18569	0.162681	0.861959	Tb427_09_v4	hypothetical protein conserved
Tb427.10.12710	2436	0.0743883	8.65195	2.18461	0.162777	0.861959	Tb427_10_v5	heat shock protein putative
Tb427.06.2540	960	-0.0988659	4.88025	2.18413	0.16282	0.861959	Tb427_06_v4	DREV methyltransferase putative
Tb427tmp.01.3610	1488	0.0790185	6.98069	2.1834	0.162886	0.861959	Tb427_11_01_v4	membrane-bound acid phosphatase putative
Tb427.04.2640	3828	0.0760967	6.60532	2.18177	0.163032	0.86219	Tb427_04_v4	hypothetical protein conserved
Tb427.04.4070	990	0.0735246	6.25114	2.18026	0.163167	0.862364	Tb427_04_v4	mevalonate kinase putative
Tb427tmp.02.2310	831	-0.0927461	9.79154	2.17398	0.163731	0.862583	Tb427_11_01_v4	prostaglandin f synthase
Tb427tmp.01.4390	1935	0.0881415	5.71191	2.1739	0.163738	0.862583	Tb427_11_01_v4	leucine-rich repeat protein (LRRP) putative
Tb427.07.7530	3732	0.0817272	7.30683	2.17281	0.163835	0.862583	Tb427_07_v4	receptor-type adenylate cyclase GRESAG 4 putative
Tb427.03.2780	3309	-0.0754527	6.17394	2.17255	0.163859	0.862583	Tb427_03_v4	hypothetical protein conserved
Tb427.07.4130	7227	-0.0789472	7.34422	2.17247	0.163866	0.862583	Tb427_07_v4	hypothetical protein conserved
Tb427tmp.02.3370	1227	0.114178	4.12116	2.17187	0.16392	0.862583	Tb427_11_01_v4	hypothetical protein conserved
Tb427.06.560	1023	0.0928007	5.94357	2.17117	0.163983	0.862583	Tb427_06_v4	CPC cysteine peptidase Clan CA family C1 Cathepsin B-like
Tb427.07.4020	2241	-0.113808	4.56198	2.17071	0.164024	0.862583	Tb427_07_v4	protein phosphatase 2C putative
Tb427_06_v4.snoRNA.0023	68	0.247927	2.14864	2.16819	0.164252	0.862599	Tb427_06_v4
Tb427.04.360	843	0.0769119	6.03519	2.16672	0.164385	0.862599	Tb427_04_v4	hypothetical protein conserved
Tb427.07.3350	1074	-0.101683	5.50234	2.16616	0.164435	0.862599	Tb427_07_v4	hypothetical protein conserved
Tb427.03.5180	411	0.0835471	6.37126	2.16533	0.164511	0.862599	Tb427_03_v4	cofilin/actin depolymerizing factor putative
Tb427tmp.01.7410	1074	-0.102704	4.78912	2.1649	0.164549	0.862599	Tb427_11_01_v4	hypothetical protein conserved
Tb427tmp.211.2990	858	0.105015	4.88471	2.16181	0.16483	0.862599	Tb427_09_v4	predicted zinc finger protein
Tb427tmp.02.1430	1188	-0.0949667	4.86615	2.16172	0.164837	0.862599	Tb427_11_01_v4	hypothetical protein conserved
Tb427.05.3060	1005	-0.101963	4.56589	2.16112	0.164892	0.862599	Tb427_05_v4	hypothetical protein conserved
Tb427.01.5060	1038	0.329707	1.65297	2.16052	0.164946	0.862599	Tb427_01_v4	variant surface glycoprotein (VSG)-related putative
Tb427tmp.160.2170	261	0.0978571	4.67019	2.15731	0.165239	0.863001	Tb427_09_v4	hypothetical protein conserved
Tb427tmp.160.2840	2109	-0.0731398	8.74816	2.15572	0.165383	0.863001	Tb427_09_v4	fatty acyl CoA synthetase 4
Tb427.08.6950	351	0.110367	4.56184	2.15445	0.165499	0.863001	Tb427_08_v4	dynein light chain 2B cytoplasmic putative
Tb427.10.9900	1695	-0.0796099	5.69722	2.15445	0.165499	0.863001	Tb427_10_v5	ABC1 protein putative
Tb427.02.2650	10293	0.0757231	7.04371	2.15401	0.165539	0.863001	Tb427_02_v4	hypothetical protein conserved
Tb427tmp.52.0019	279	-0.108365	4.41152	2.15219	0.165705	0.863001	Tb427_11_01_v4	hypothetical protein conserved
Tb427tmp.160.3690	1416	-0.103836	5.15646	2.15091	0.165822	0.863001	Tb427_09_v4	phosphomevalonate kinase protein putative
Tb427tmp.02.5440	1716	-0.0889221	5.41674	2.15012	0.165895	0.863001	Tb427_11_01_v4	hypothetical protein conserved
Tb427tmp.57.0077	201	0.5511	0.493912	2.14955	0.165947	0.863001	Tb427_11_01_v4	unspecified product
Tb427.03.5550	552	0.0792263	5.64139	2.14847	0.166046	0.863001	Tb427_03_v4	small GTP-binding protein putative
Tb427tmp.02.5190	4404	-0.0804841	8.65492	2.14721	0.16616	0.863001	Tb427_11_01_v4	pantothenate kinase subunit putative
Tb427.01.3400	1050	-0.0888969	5.1477	2.14576	0.166294	0.863001	Tb427_01_v4	hypothetical protein conserved
Tb427.03.4160	966	0.0864429	5.91744	2.14304	0.166544	0.863001	Tb427_03_v4	hypothetical protein conserved
Tb427.01.3940	2739	-0.0746114	6.17448	2.14277	0.166568	0.863001	Tb427_01_v4	hypothetical protein conserved
Tb427.08.7290	1590	0.153032	3.47223	2.14265	0.16658	0.863001	Tb427_08_v4	hypothetical protein conserved
Tb427tmp.211.1280	1383	-0.0833325	5.34025	2.1418	0.166657	0.863001	Tb427_09_v4	hypothetical protein conserved
Tb427.10.11160	732	-0.0996129	5.09448	2.13817	0.166992	0.863554	Tb427_10_v5	HIRA-interacting protein 5 putative
Tb427.02.2880	1293	0.0894314	5.09981	2.13737	0.167065	0.863554	Tb427_02_v4	hypothetical protein conserved
Tb427.05.2520	2745	-0.0754377	5.99545	2.135	0.167284	0.863554	Tb427_05_v4	hypothetical protein conserved
Tb427tmp.244.2380	3729	0.0971154	4.76514	2.13328	0.167443	0.863554	Tb427_09_v4	expression site-associated gene 4 (ESAG4) protein putative
Tb427.08.1470	1737	-0.0988191	4.80557	2.13267	0.1675	0.863554	Tb427_08_v4	hypothetical protein conserved
Tb427tmp.01.1475	261	-0.0710618	7.87894	2.13234	0.167531	0.863554	Tb427_11_01_v4	40S ribosomal protein S27 putative
Tb427tmp.211.1930	2181	0.0810521	5.74713	2.1315	0.167608	0.863554	Tb427_09_v4	hypothetical protein conserved
Tb427.04.4330	753	-0.11959	4.16634	2.13116	0.16764	0.863554	Tb427_04_v4	kinetoplastid-specific phospho-protein phosphatase putative
Tb427.07.4260	792	-0.107605	4.35865	2.13069	0.167683	0.863554	Tb427_07_v4	hypothetical protein conserved
Tb427.08.6020	1110	-0.0942811	5.33409	2.12868	0.16787	0.863987	Tb427_08_v4	hypothetical protein conserved
Tb427.10.13150	2556	-0.101709	5.39639	2.12413	0.168292	0.865572	Tb427_10_v5	hypothetical protein conserved
Tb427.10.1280	522	0.0892092	5.44671	2.11806	0.168859	0.865572	Tb427_10_v5	hypothetical protein conserved
Tb427.04.3580	312	-0.118763	4.81502	2.11696	0.168962	0.865572	Tb427_04_v4	hypothetical protein conserved
Tb427tmp.211.2750	741	-0.10398	4.5798	2.11469	0.169174	0.865572	Tb427_09_v4	hypothetical protein conserved
Tb427.10.15820	795	0.111074	4.45448	2.11072	0.169548	0.865572	Tb427_10_v5	hypothetical protein conserved
Tb427.10.1990	2592	-0.0679113	7.41657	2.11058	0.169561	0.865572	Tb427_10_v5	major vault protein putative
Tb427.04.4650	810	0.0859056	5.39665	2.10707	0.169891	0.865572	Tb427_04_v4	diphthine synthase putative
Tb427.07.3680	462	-0.07627	8.6176	2.10691	0.169905	0.865572	Tb427_07_v4	ubiquitin/ribosomal protein S27a putative
Tb427tmp.47.0005	654	-0.127014	4.20288	2.10562	0.170027	0.865572	Tb427_11_01_v4	hypothetical protein conserved
Tb427.10.5970	1701	-0.0975332	4.67836	2.10306	0.170269	0.865572	Tb427_10_v5	hypothetical protein conserved
Tb427tmp.211.1640	1809	-0.0779182	5.76186	2.10262	0.17031	0.865572	Tb427_09_v4	hypothetical protein conserved
Tb427.07.1440	1467	0.0848768	5.30207	2.10155	0.170412	0.865572	Tb427_07_v4	non-canonical poly (A) polymerase
Tb427_09_tRNA_Gly_1	71	-0.275174	1.76676	2.0966	0.170881	0.865572	Tb427_09_v4
Tb427.01.1220	684	-0.0931462	4.92647	2.09599	0.170939	0.865572	Tb427_01_v4	hypothetical protein conserved
Tb427tmp.211.3130	1536	0.0940476	4.89581	2.09475	0.171057	0.865572	Tb427_09_v4	hypothetical protein conserved
Tb427.10.12320	1212	-0.134821	3.79532	2.0937	0.171157	0.865572	Tb427_10_v5	hypothetical protein
Tb427tmp.02.5330	411	0.115031	4.01157	2.09267	0.171254	0.865572	Tb427_11_01_v4	hypothetical protein conserved
Tb427.10.11690	1455	-0.0942263	5.10792	2.09099	0.171414	0.865572	Tb427_10_v5	hypothetical protein conserved
Tb427tmp.01.6170	4359	-0.0688162	6.88113	2.08982	0.171526	0.865572	Tb427_11_01_v4	cleavage and polyadenylation specificity factor-like protein putative
Tb427.05.1710	567	0.0672117	7.45851	2.08713	0.171783	0.865572	Tb427_05_v4	ribonucleoprotein p18 mitochondrial precursor putative
Tb427tmp.160.5170	381	0.0945054	4.72748	2.08682	0.171812	0.865572	Tb427_09_v4	hypothetical protein conserved
Tb427.04.1310	1251	-0.0820803	5.66883	2.08587	0.171904	0.865572	Tb427_04_v4	hypothetical protein conserved
Tb427tmp.01.8460	1281	-0.119658	4.00326	2.08571	0.171919	0.865572	Tb427_11_01_v4	cyclin 6
Tb427.05.1510	978	0.0927511	5.24517	2.08464	0.172021	0.865572	Tb427_05_v4	hypothetical protein conserved
Tb427tmp.160.4620	1095	-0.0953639	4.8375	2.08381	0.172101	0.865572	Tb427_09_v4	inositol-1(or 4)-monophosphatase putative
Tb427tmp.160.2780	2127	-0.0729468	8.55316	2.08377	0.172104	0.865572	Tb427_09_v4	fatty acyl CoA synthetase 2
Tb427tmp.01.0300	555	-0.120115	4.15063	2.08337	0.172143	0.865572	Tb427_11_01_v4	hypothetical protein conserved
Tb427tmp.01.3700	2148	0.0787859	5.89358	2.08148	0.172324	0.865572	Tb427_11_01_v4	leucine-rich repeat protein (LRRP) putative
Tb427.10.11340	4161	0.0780696	7.33195	2.08135	0.172337	0.865572	Tb427_10_v5	hypothetical protein conserved
Tb427tmp.211.3670	1173	-0.10138	4.58637	2.08056	0.172412	0.865572	Tb427_09_v4	hypothetical protein conserved
Tb427.03.4240	603	0.113223	4.05469	2.07869	0.172592	0.865572	Tb427_03_v4	thioredoxin putative
Tb427.10.14430	2763	0.0729232	6.34997	2.07821	0.172638	0.865572	Tb427_10_v5	hypothetical protein conserved
Tb427tmp.55.0023	987	-0.0816258	5.36135	2.07795	0.172664	0.865572	Tb427_11_01_v4	hypothetical protein conserved
Tb427.05.2040	981	-0.0985617	4.84468	2.07729	0.172726	0.865572	Tb427_05_v4	hypothetical protein conserved
Tb427_09_snoRNA_0079	81	0.170076	3.31633	2.07702	0.172753	0.865572	Tb427_09_v4
Tb427.04.2450	1236	0.0707055	6.37583	2.07647	0.172805	0.865572	Tb427_04_v4	thioredoxin putative
Tb427.10.5820	3012	-0.0720542	6.89694	2.074	0.173044	0.865572	Tb427_10_v5	hypothetical protein conserved
Tb427.05.4530	759	0.0874427	6.20084	2.07358	0.173085	0.865572	Tb427_05_v4	fatty acid elongase putative
Tb427tmp.01.6130	1671	-0.107059	4.95006	2.07331	0.17311	0.865572	Tb427_11_01_v4	hypothetical protein conserved
Tb427_09_v4.snoRNA.0046	68	-0.152038	3.18507	2.07245	0.173194	0.865572	Tb427_09_v4
Tb427.10.5020	588	0.0916121	5.08526	2.07123	0.173311	0.865572	Tb427_10_v5	hypothetical protein conserved
Tb427.10.7910	570	-0.118793	3.9968	2.06976	0.173453	0.865572	Tb427_10_v5	hypothetical protein conserved
Tb427tmp.160.2240	1662	-0.086344	5.73546	2.0692	0.173508	0.865572	Tb427_09_v4	hypothetical protein conserved
Tb427.10.10000	1224	0.0691021	8.30708	2.06854	0.173572	0.865572	Tb427_10_v5	hypothetical protein conserved
Tb427.10.4470	3156	-0.0685973	6.65957	2.06852	0.173573	0.865572	Tb427_10_v5	hypothetical protein conserved
Tb427.04.730	1479	-0.0808113	5.55095	2.06718	0.173703	0.865572	Tb427_04_v4	hypothetical protein conserved
Tb427.10.2880	8082	0.0709628	7.7177	2.06665	0.173755	0.865572	Tb427_10_v5	calcium channel protein putative
Tb427.07.1690	1056	-0.0935903	4.93839	2.06583	0.173834	0.865572	Tb427_07_v4	NAD-dependent SIR2
Tb427tmp.01.8310	1377	-0.0984515	4.67702	2.06513	0.173902	0.865572	Tb427_11_01_v4	RNA-binding protein putative
Tb427.07.650	2955	-0.0719698	6.36924	2.06312	0.174097	0.865572	Tb427_07_v4	hypothetical protein conserved
Tb427.02.5650	2295	-0.0844485	5.83266	2.0621	0.174196	0.865572	Tb427_02_v4	hypothetical protein conserved
Tb427.10.3510	5409	-0.0719754	6.73364	2.06107	0.174297	0.865572	Tb427_10_v5	hypothetical protein conserved
Tb427.03.3670	1872	-0.087065	5.79241	2.06037	0.174365	0.865572	Tb427_03_v4	RNA-binding protein putative
Tb427tmp.160.1490	648	0.11404	4.27656	2.06005	0.174396	0.865572	Tb427_09_v4	hypothetical protein conserved
Tb427.05.3560	651	0.0836066	5.26102	2.06001	0.1744	0.865572	Tb427_05_v4	synaptobrevin putative
Tb427.10.13140	546	-0.10378	4.59375	2.05804	0.174591	0.865572	Tb427_10_v5	hypothetical protein conserved
Tb427.10.4480	1842	-0.0790727	5.69956	2.05744	0.17465	0.865572	Tb427_10_v5	DNA damage repair protein putative
Tb427tmp.211.3780	1761	0.0942593	5.23601	2.05706	0.174687	0.865572	Tb427_09_v4	hypothetical protein conserved
Tb427tmp.01.2140	3168	0.0722115	6.55206	2.05361	0.175024	0.865572	Tb427_11_01_v4	glycosyl hydrolase-like protein
Tb427tmp.02.4540	1197	0.0953365	4.78854	2.0513	0.175251	0.865572	Tb427_11_01_v4	hypothetical protein conserved
Tb427tmp.02.0280	2517	-0.0869894	5.66004	2.05066	0.175313	0.865572	Tb427_11_01_v4	hypothetical protein conserved
Tb427.04.4080	741	0.100082	4.55354	2.05013	0.175365	0.865572	Tb427_04_v4	C-5 sterol desaturase putative
Tb427.08.1900	1185	0.107252	4.4169	2.05012	0.175367	0.865572	Tb427_08_v4	hypothetical protein conserved
Tb427.07.2830	405	0.0809097	8.03935	2.04956	0.175421	0.865572	Tb427_07_v4	histone H2A putative
Tb427.10.12200	678	-0.106572	4.27999	2.04783	0.175592	0.865572	Tb427_10_v5	hypothetical protein conserved
Tb427.10.14250	870	-0.0768497	5.90755	2.04681	0.175692	0.865572	Tb427_10_v5	hypothetical protein conserved
Tb427.08.3130	1425	0.0954147	4.75809	2.04619	0.175753	0.865572	Tb427_08_v4	S-adenosyl-methyltransferase mraW-like protein putative
Tb427.07.1550	1464	-0.0836354	5.4589	2.04498	0.175872	0.865572	Tb427_07_v4	KRET2
Tb427.06.3120	891	0.132969	3.63772	2.04343	0.176025	0.865572	Tb427_06_v4	chaperone protein DNAj putative
Tb427tmp.01.5220	2520	-0.102803	4.97511	2.04341	0.176027	0.865572	Tb427_11_01_v4	J-binding protein
Tb427.10.1140	1464	-0.0979702	5.02822	2.0408	0.176284	0.865572	Tb427_10_v5	epsilon tubulin
Tb427.07.810	4551	0.0979125	6.31388	2.03896	0.176466	0.865572	Tb427_07_v4	hypothetical protein conserved
Tb427.10.5000	738	0.0957661	5.14923	2.0387	0.176492	0.865572	Tb427_10_v5	hypothetical protein conserved
Tb427.04.4760	2862	-0.0725296	6.22473	2.03866	0.176495	0.865572	Tb427_04_v4	hypothetical protein conserved
Tb427.08.2100	498	0.0862974	5.21377	2.03814	0.176546	0.865572	Tb427_08_v4	vacuolar ATP synthase 16 kDa proteolipid subunit putative
Tb427.05.4300	3087	-0.0736858	5.99672	2.03789	0.176571	0.865572	Tb427_05_v4	prolyl oligopeptidase putative
Tb427.08.3580	1440	-0.0896843	5.47499	2.03765	0.176595	0.865572	Tb427_08_v4	ATP-dependent chaperone putative
Tb427.01.1530	5229	0.12997	5.4701	2.0353	0.176828	0.865572	Tb427_01_v4	unspecified product
Tb427.10.5500	1041	0.0856169	5.15221	2.03521	0.176837	0.865572	Tb427_10_v5	hypothetical protein conserved
Tb427tmp.02.1980	1590	0.0804794	5.92031	2.03506	0.176852	0.865572	Tb427_11_01_v4	hypothetical protein conserved
Tb427.08.7150	1131	0.0674431	7.07513	2.03443	0.176915	0.865572	Tb427_08_v4	UDP-Gal or UDP-GlcNAc-dependent glycosyltransferase putative
Tb427.03.640	891	0.0720481	6.13167	2.03439	0.176919	0.865572	Tb427_03_v4	hypothetical protein conserved
Tb427.08.3190	945	0.112953	4.05041	2.03437	0.176921	0.865572	Tb427_08_v4	hypothetical protein conserved
Tb427tmp.211.4870	1089	-0.10599	4.6717	2.03409	0.176948	0.865572	Tb427_09_v4	RNA 3'-terminal phosphate cyclase-like protein
Tb427.07.5480	1584	0.0744503	6.09563	2.03318	0.177038	0.865572	Tb427_07_v4	dihydrofolate reductase-thymidylate synthase
Tb427.01.1660	888	-0.124852	4.35998	2.03054	0.177301	0.865572	Tb427_01_v4	hypothetical protein conserved
Tb427.10.3230	1122	-0.0766172	5.71845	2.03015	0.17734	0.865572	Tb427_10_v5	protein kinase putative
Tb427tmp.01.2340	1002	0.0811096	5.34988	2.02959	0.177396	0.865572	Tb427_11_01_v4	hypothetical protein conserved
Tb427.10.2820	1491	-0.105452	4.80597	2.02549	0.177804	0.865572	Tb427_10_v5	hypothetical protein conserved
Tb427tmp.01.3990	2751	0.125772	4.17279	2.02431	0.177922	0.865572	Tb427_11_01_v4	kinesin putative
Tb427.10.4280	606	0.0747073	7.00659	2.02273	0.178079	0.865572	Tb427_10_v5	hypothetical protein conserved
Tb427tmp.160.1400	4137	-0.0764699	6.12929	2.0226	0.178092	0.865572	Tb427_09_v4	hypothetical protein conserved
Tb427.07.3200	1065	-0.0869692	5.54019	2.0219	0.178163	0.865572	Tb427_07_v4	hypothetical protein conserved
Tb427tmp.01.1680	2058	0.113995	11.3801	2.0216	0.178193	0.865572	Tb427_11_01_v4	polyubiquitin putative
Tb427.10.5730	594	0.15735	3.3055	2.02135	0.178218	0.865572	Tb427_10_v5	hypothetical protein
Tb427.08.7660	654	0.0665208	7.54374	2.02117	0.178236	0.865572	Tb427_08_v4	amino acid transporter (pseudogene) putative
Tb427tmp.211.0850	2121	-0.0770884	5.73542	2.0207	0.178283	0.865572	Tb427_09_v4	hypothetical protein conserved
Tb427.10.2250	900	0.116349	4.75123	2.02057	0.178296	0.865572	Tb427_10_v5	ubiquitin-conjugating enzyme variant Kua homologue putative
Tb427.04.4940	2007	0.091878	6.43254	2.02023	0.17833	0.865572	Tb427_04_v4	hypothetical protein conserved
Tb427.10.1940	1038	-0.0983189	4.5928	2.01774	0.17858	0.865572	Tb427_10_v5	serine/threonine-protein kinase putative
Tb427tmp.02.2830	834	-0.114713	3.9742	2.01481	0.178874	0.865572	Tb427_11_01_v4	ubiquitin activating enzyme putative
Tb427.10.1370	852	-0.095071	4.86378	2.01318	0.179038	0.865572	Tb427_10_v5	hypothetical protein conserved
Tb427.08.3830	2238	-0.0790761	5.50101	2.0131	0.179047	0.865572	Tb427_08_v4	ATP-dependent DEAD/H RNA helicase putative
Tb427.06.3460	1695	-0.0810914	5.3525	2.01289	0.179067	0.865572	Tb427_06_v4	hypothetical protein conserved
Tb427tmp.01.0390	12459	0.0823185	8.02076	2.0116	0.179197	0.865572	Tb427_11_01_v4	dynein heavy chain putative
Tb427.08.4520	534	-0.111011	4.3686	2.00855	0.179506	0.865572	Tb427_08_v4	hypothetical protein conserved
Tb427.08.3840	2226	0.0762537	5.9773	2.00798	0.179564	0.865572	Tb427_08_v4	hypothetical protein conserved
Tb427tmp.02.0500	255	0.120864	7.51906	2.00767	0.179595	0.865572	Tb427_11_01_v4	60S ribosomal protein L37 putative
Tb427tmp.01.1450	1791	-0.102022	5.0526	2.00686	0.179677	0.865572	Tb427_11_01_v4	hypothetical protein conserved
Tb427tmp.160.2040	762	0.0921237	4.82814	2.00627	0.179736	0.865572	Tb427_09_v4	hypothetical protein conserved
Tb427.10.400	480	0.125794	3.90085	2.00515	0.17985	0.865572	Tb427_10_v5	hypothetical protein conserved
Tb427.03.3640	2256	-0.0977376	5.63314	2.00428	0.179937	0.865572	Tb427_03_v4	FG-GAP repeat protein putative
Tb427.04.4850	1353	0.0663196	6.99562	2.00379	0.179987	0.865572	Tb427_04_v4	amino acid transporter putative
Tb427.04.190	654	0.347551	1.31925	2.00113	0.180257	0.865572	Tb427_04_v4	retrotransposon hot spot protein (RHS) degenerate
Tb427.07.1660	3195	-0.078982	5.45185	2.00045	0.180326	0.865572	Tb427_07_v4	hypothetical protein conserved
Tb427tmp.211.3700	1032	0.0899547	4.92653	1.99872	0.180502	0.865572	Tb427_09_v4	hypothetical protein conserved
Tb427tmp.55.0004	1353	-0.0888207	5.07209	1.99775	0.180601	0.865572	Tb427_11_01_v4	hypothetical protein conserved
Tb427.04.1160	2727	0.083494	5.52432	1.99337	0.181048	0.865572	Tb427_04_v4	hypothetical protein conserved
Tb427.10.10420	396	0.111579	4.49177	1.99236	0.181151	0.865572	Tb427_10_v5	monothiol glutaredoxin putative
Tb427tmp.02.2080	2766	-0.073192	5.8813	1.99083	0.181307	0.865572	Tb427_11_01_v4	hypothetical protein conserved
Tb427.05.2160	405	0.0718408	8.15667	1.9901	0.181382	0.865572	Tb427_05_v4	hypothetical protein conserved
Tb427tmp.01.7710	1866	-0.0805507	5.38396	1.98973	0.18142	0.865572	Tb427_11_01_v4	hypothetical protein conserved
Tb427.03.2060	1308	0.0965692	4.5947	1.98867	0.181529	0.865572	Tb427_03_v4	protein kinase putative
Tb427.08.4840	3045	0.08692	5.09764	1.98813	0.181584	0.865572	Tb427_08_v4	kinesin putative
Tb427.10.13700	219	0.13248	3.88251	1.98802	0.181595	0.865572	Tb427_10_v5	phosphatidic acid phosphatase alpha putative
Tb427.04.1810	345	0.0999283	4.68716	1.98714	0.181686	0.865572	Tb427_04_v4	hypothetical protein conserved
Tb427tmp.211.4350	1872	0.0880959	5.60696	1.98499	0.181906	0.865572	Tb427_09_v4	ribonuclease putative
Tb427tmp.211.2960	603	-0.0837577	5.46473	1.98387	0.182021	0.865572	Tb427_09_v4	hypothetical protein conserved
Tb427.02.240	2025	0.0916007	6.98125	1.98335	0.182075	0.865572	Tb427_02_v4	retrotransposon hot spot protein 5 (RHS5) putative
Tb427.10.11680	2826	0.0737966	6.04802	1.98089	0.182329	0.865572	Tb427_10_v5	chloride channel protein putative
Tb427.07.5440	5967	-0.0739569	6.80048	1.98	0.18242	0.865572	Tb427_07_v4	hypothetical protein conserved
Tb427tmp.02.0355	816	-0.0953531	4.72547	1.9798	0.182441	0.865572	Tb427_11_01_v4	hypothetical protein conserved
Tb427tmp.01.4640	1638	-0.0907044	4.86604	1.97876	0.182548	0.865572	Tb427_11_01_v4	hypothetical protein conserved
Tb427tmp.03.0520	1560	-0.112197	4.62448	1.97866	0.182559	0.865572	Tb427_11_01_v4	hypothetical protein conserved
Tb427.01.1990	597	-0.156623	3.08833	1.9778	0.182647	0.865572	Tb427_01_v4	hypothetical protein conserved
Tb427.06.2960	3078	-0.0815207	5.73225	1.97753	0.182676	0.865572	Tb427_06_v4	AP-1/4 adapter complex gamma/epsilon subunit putative
Tb427tmp.211.1870	1758	-0.0797041	5.51675	1.97729	0.1827	0.865572	Tb427_09_v4	hypothetical protein conserved
Tb427tmp.01.0030	1716	-0.0804443	5.37639	1.97702	0.182728	0.865572	Tb427_11_01_v4	DNA polymerase IV putative
Tb427tmp.02.2730	603	0.180139	2.87588	1.977	0.18273	0.865572	Tb427_11_01_v4	hypothetical protein conserved
Tb427.08.6080	1002	0.0942949	5.28199	1.97666	0.182766	0.865572	Tb427_08_v4	hypothetical protein conserved
Tb427.03.3770	861	-0.0721345	7.63938	1.9752	0.182917	0.865572	Tb427_03_v4	paraflagellar rod component putative
Tb427_09_v4.snoRNA.0112	76	-0.174079	2.97176	1.97479	0.182959	0.865572	Tb427_09_v4
Tb427.01.4470	1332	-0.09013	4.90779	1.97452	0.182987	0.865572	Tb427_01_v4	hypothetical protein conserved
Tb427tmp.01.4680	1086	-0.0885243	4.98489	1.97237	0.183209	0.865572	Tb427_11_01_v4	hypothetical protein conserved
Tb427.06.2210	3393	-0.0669282	6.91117	1.97138	0.183312	0.865572	Tb427_06_v4	hypothetical protein conserved
Tb427.10.15960	693	0.0960937	4.80319	1.96628	0.183843	0.865572	Tb427_10_v5	hypothetical protein conserved
Tb427.03.4200	666	-0.0858773	5.00751	1.96558	0.183915	0.865572	Tb427_03_v4	hypothetical protein conserved
Tb427.02.3720	756	0.190756	2.81703	1.96549	0.183925	0.865572	Tb427_02_v4	ubiquitin-conjugating enzyme putative
Tb427tmp.02.4320	2865	-0.0676141	6.93734	1.96382	0.184099	0.865572	Tb427_11_01_v4	hypothetical protein conserved
Tb427.10.9260	975	-0.0793912	5.48419	1.96164	0.184326	0.865572	Tb427_10_v5	hypothetical protein conserved
Tb427.03.3040	804	0.0760794	5.75499	1.96096	0.184398	0.865572	Tb427_03_v4	hypothetical protein conserved
Tb427.10.280	477	0.069763	7.09961	1.95987	0.184512	0.865572	Tb427_10_v5	cytochrome oxidase subunit VI
Tb427tmp.211.0930	1701	-0.0664099	7.84118	1.9597	0.18453	0.865572	Tb427_09_v4	Polyadenylate-binding protein 1 (Poly(A)-binding protein 1) (PABP 1)
Tb427.10.15950	789	0.107085	4.34029	1.95787	0.184721	0.865572	Tb427_10_v5	TFIID-like protein putative
Tb427tmp.160.0950	630	-0.0996924	4.96558	1.95689	0.184824	0.865572	Tb427_09_v4	hypothetical protein conserved
Tb427tmp.160.2090	2391	-0.0755289	5.70039	1.95678	0.184835	0.865572	Tb427_09_v4	hypothetical protein conserved
Tb427.10.2560	957	-0.0756942	6.28323	1.95623	0.184893	0.865572	Tb427_10_v5	mitochondrial malate dehydrogenase
Tb427.03.1610	1980	0.0841615	5.80652	1.95571	0.184948	0.865572	Tb427_03_v4	protein kinase putative
Tb427.03.1200	2322	0.0816456	5.62017	1.95238	0.185298	0.865572	Tb427_03_v4	hypothetical protein conserved
Tb427.10.2070	600	-0.0925758	4.88731	1.95156	0.185384	0.865572	Tb427_10_v5	hypothetical protein conserved
Tb427.07.1560	2022	-0.0842128	5.17917	1.94979	0.185571	0.865572	Tb427_07_v4	hypothetical protein conserved
Tb427.01.2700	1233	-0.0811706	5.2958	1.9491	0.185643	0.865572	Tb427_01_v4	hypothetical protein conserved
H25N7.02	11909	0.0997275	5.9781	1.94863	0.185693	0.865572	TPH25N7	RHS pseudogene
Tb427.10.14930	858	0.126389	3.9658	1.94834	0.185723	0.865572	Tb427_10_v5	hypothetical protein conserved
Tb427.10.2700	2091	-0.0859731	5.4024	1.94723	0.18584	0.865572	Tb427_10_v5	hypothetical protein conserved
Tb427.10.13750	888	-0.0908004	4.85251	1.9472	0.185843	0.865572	Tb427_10_v5	hypothetical protein conserved
Tb427.03.2480	759	0.0981117	4.47836	1.94692	0.185873	0.865572	Tb427_03_v4	hypothetical protein conserved
Tb427.10.6000	4608	0.0816005	6.25308	1.94682	0.185884	0.865572	Tb427_10_v5	hypothetical protein conserved
Tb427.05.860	777	0.0680804	6.64659	1.94631	0.185938	0.865572	Tb427_05_v4	selenoprotein putative
Tb427.08.2630	2253	0.0691238	6.53518	1.94417	0.186164	0.865572	Tb427_08_v4	kinesin putative
Tb427.07.1720	843	-0.121986	4.36454	1.94372	0.186211	0.865572	Tb427_07_v4	HIRA-interacting protein 5 putative
Tb427tmp.01.2590	885	-0.0766624	5.94551	1.94278	0.186312	0.865572	Tb427_11_01_v4	casein kinase II beta chain putative
Tb427.10.3090	2502	-0.107827	5.33959	1.94267	0.186322	0.865572	Tb427_10_v5	hypothetical protein conserved
Tb427.10.10850	2712	0.0709067	6.6369	1.94229	0.186363	0.865572	Tb427_10_v5	argonaute-like protein
Tb427.01.860	807	0.0743452	6.33167	1.93958	0.186651	0.865572	Tb427_01_v4	hypothetical protein conserved
H25N7.07	609	0.176075	2.74291	1.93853	0.186763	0.865572	TPH25N7	hypothetical protein
Tb427.03.4820	918	0.107365	4.52207	1.93821	0.186796	0.865572	Tb427_03_v4	acyltransferase putative
Tb427.06.900	2943	0.0800553	5.75811	1.93772	0.186849	0.865572	Tb427_06_v4	hypothetical protein conserved
Tb427.07.7460	579	0.0735293	6.73715	1.93741	0.186881	0.865572	Tb427_07_v4	hypothetical protein conserved
Tb427.01.1240	1770	0.0757103	6.71558	1.93646	0.186982	0.865572	Tb427_01_v4	cytidine triphosphate synthase putative
Tb427.08.7670	1401	0.0710616	8.90358	1.93619	0.187011	0.865572	Tb427_08_v4	amino acid transporter putative
Tb427tmp.211.3200	993	-0.0762476	5.69086	1.93518	0.187119	0.865572	Tb427_09_v4	mitochondrial carrier protein putative
Tb427.10.8770	1257	-0.0807158	5.67352	1.93495	0.187143	0.865572	Tb427_10_v5	GTPase activating protein putative
H25N7.03	4974	0.111988	4.9493	1.93326	0.187323	0.865572	TPH25N7	ingi protein (ORF1)
Tb427tmp.01.6640	474	0.130709	4.53969	1.93308	0.187342	0.865572	Tb427_11_01_v4	survival of motor neuron (SMN)-like protein
Tb427.04.1590	1056	-0.0770791	5.50521	1.93272	0.187381	0.865572	Tb427_04_v4	hypothetical protein conserved
Tb427.10.4070	993	-0.109048	4.70629	1.93264	0.18739	0.865572	Tb427_10_v5	hypothetical protein conserved
Tb427.08.4880	4023	0.0683078	6.51357	1.93162	0.187498	0.865572	Tb427_08_v4	DNA polymerase alpha catalytic subunit
Tb427.06.4210	1788	0.068485	6.85604	1.93093	0.187572	0.865572	Tb427_06_v4	aldehyde dehydrogenase putative
Tb427.05.3210	345	0.0751956	5.64963	1.92986	0.187686	0.865572	Tb427_05_v4	small ubiquitin-related modifier putative
Tb427.05.1660	1278	0.0654744	6.73172	1.92936	0.18774	0.865572	Tb427_05_v4	protein phosphatase 2C putative
Tb427.04.900	864	-0.0921553	4.67927	1.92684	0.18801	0.865885	Tb427_04_v4	hypothetical protein conserved
Tb427.10.5060	567	-0.111617	4.46308	1.92541	0.188163	0.865885	Tb427_10_v5	hypothetical protein conserved
Tb427.10.9300	924	-0.0908213	5.61017	1.9236	0.188358	0.865885	Tb427_10_v5	adiponectin receptor protein 1
Tb427.08.8330	2667	-0.0759323	6.04128	1.92227	0.1885	0.865885	Tb427_08_v4	calpain putative
Tb427tmp.160.1790	1701	-0.0790383	5.56268	1.92119	0.188617	0.865885	Tb427_09_v4	hypothetical protein conserved
Tb427.01.3860	3549	-0.0741978	5.85888	1.92055	0.188686	0.865885	Tb427_01_v4	hypothetical protein conserved
Tb427.03.3450	537	0.0926486	6.19803	1.91991	0.188755	0.865885	Tb427_03_v4	ADP-ribosylation factor-like protein 3A putative
Tb427_08_v4.snoRNA.0026	78	0.0817368	6.1561	1.91984	0.188762	0.865885	Tb427_08_v4
Tb427tmp.03.0310	2508	0.0701378	6.32394	1.91971	0.188776	0.865885	Tb427_11_01_v4	hypothetical protein conserved
Tb427.01.3830	1824	-0.111317	6.64219	1.91804	0.188956	0.865885	Tb427_01_v4	glucose-6-phosphate isomerase glycosomal
Tb427.01.4690	1038	0.0697764	6.12472	1.91739	0.189027	0.865885	Tb427_01_v4	arginine N-methyltransferase
Tb427.07.1120	501	0.082283	6.39195	1.91729	0.189038	0.865885	Tb427_07_v4	glutathione peroxidase-like protein 1
Tb427.10.4320	1992	0.0782616	5.51944	1.91248	0.189558	0.867657	Tb427_10_v5	hypothetical protein conserved
Tb427.04.100	873	0.0826341	6.97963	1.91181	0.18963	0.867657	Tb427_04_v4	retrotransposon hot spot protein 1 (RHS1) interrupted
Tb427tmp.211.1750	954	0.0651355	7.56425	1.90964	0.189866	0.868214	Tb427_09_v4	mitochondrial carrier protein putative
Tb427.10.12030	753	0.105822	4.45455	1.9088	0.189957	0.868214	Tb427_10_v5	hypothetical protein conserved
Tb427tmp.01.7490	5151	-0.067889	6.40324	1.90469	0.190403	0.869379	Tb427_11_01_v4	hypothetical protein conserved
Tb427tmp.47.0010	1398	0.0779545	5.40683	1.90456	0.190418	0.869379	Tb427_11_01_v4	class I transcription factor A subunit 1
Tb427.10.3480	2067	0.0814641	5.58919	1.90348	0.190535	0.869445	Tb427_10_v5	hypothetical protein conserved
Tb427.01.1310	1293	-0.0765621	5.58025	1.90103	0.190803	0.869988	Tb427_01_v4	hypothetical protein conserved
Tb427.07.720	5373	-0.101221	5.75691	1.89983	0.190934	0.869988	Tb427_07_v4	hypothetical protein conserved
Tb427.04.970	564	-0.125696	3.93151	1.89957	0.190963	0.869988	Tb427_04_v4	hypothetical protein conserved
Tb427.08.5440	657	-0.0820115	9.90565	1.89765	0.191172	0.870017	Tb427_08_v4	24 kDa calcimedin
Tb427.08.6530	1119	-0.0998372	4.67881	1.89763	0.191175	0.870017	Tb427_08_v4	hypothetical protein conserved
Tb427.10.940	627	0.118844	4.1656	1.89658	0.19129	0.870069	Tb427_10_v5	hypothetical protein conserved
Tb427tmp.01.7590	1488	0.0805055	7.10559	1.89398	0.191576	0.870901	Tb427_11_01_v4	amino acid transporter putative
Tb427.07.1740	774	-0.112366	11.5017	1.88982	0.192033	0.87243	Tb427_07_v4	60S ribosomal protein L7 putative
Tb427.03.5490	2028	0.067631	6.50927	1.88904	0.192118	0.87243	Tb427_03_v4	flagellar transport protein putative
Tb427tmp.02.4340	732	-0.0866659	5.11544	1.88591	0.192464	0.873224	Tb427_11_01_v4	hypothetical protein conserved
Tb427.10.15500	714	-0.0963307	4.52651	1.88144	0.192958	0.873224	Tb427_10_v5	SNARE protein putative
Tb427.06.5150	8841	0.0666572	7.23479	1.8806	0.193052	0.873224	Tb427_06_v4	hypothetical protein conserved
Tb427tmp.02.0353	1986	-0.0730723	5.85219	1.87917	0.19321	0.873224	Tb427_11_01_v4	hypothetical protein conserved
Tb427tmp.244.2440	783	0.0716411	6.1545	1.87823	0.193315	0.873224	Tb427_09_v4	unspecified product
Tb427.10.6170	4527	-0.0691441	6.7204	1.87808	0.193332	0.873224	Tb427_10_v5	hypothetical protein conserved
Tb427tmp.01.5900	681	-0.103373	4.48945	1.87506	0.193667	0.873224	Tb427_11_01_v4	vacuolar sorting protein putative
Tb427.08.3760	531	0.129477	3.90633	1.87451	0.193728	0.873224	Tb427_08_v4	hypothetical protein
Tb427.10.6470	552	-0.114755	4.0152	1.87345	0.193846	0.873224	Tb427_10_v5	hypothetical protein
Tb427.10.8120	2613	-0.0686196	6.30545	1.87342	0.19385	0.873224	Tb427_10_v5	hypothetical protein conserved
Tb427.10.13830	723	-0.0778526	5.51971	1.8732	0.193875	0.873224	Tb427_10_v5	chaperone protein DNAj putative
Tb427tmp.02.1620	1926	-0.0850379	5.18442	1.8712	0.194097	0.873224	Tb427_11_01_v4	hypothetical protein conserved
Tb427.10.460	2295	0.0898263	4.8122	1.87062	0.194163	0.873224	Tb427_10_v5	NIMA-related protein kinase
Tb427_09_v4.snoRNA.0085	87	-0.38618	0.991434	1.86935	0.194304	0.873224	Tb427_09_v4
Tb427.10.15750	5247	0.117314	9.24669	1.86925	0.194315	0.873224	Tb427_10_v5	hypothetical protein conserved
Tb427.08.7230	825	0.0820615	5.19529	1.86757	0.194503	0.873224	Tb427_08_v4	hypothetical protein conserved
Tb427.04.2620	732	-0.103975	4.37544	1.86596	0.194684	0.873224	Tb427_04_v4	hypothetical protein conserved
N19B2.040	1731	0.172194	2.76397	1.86398	0.194905	0.873224	TPN19B2	retrotransposon hot spot protein RHS3
Tb427.05.2340	1638	-0.126953	3.56908	1.86375	0.194931	0.873224	Tb427_05_v4	hypothetical protein conserved
Tb427.07.890	537	-0.0910577	4.8394	1.86133	0.195203	0.873224	Tb427_07_v4	electron transfer protein putative
Tb427.10.7890	2190	-0.0938673	5.81782	1.86094	0.195248	0.873224	Tb427_10_v5	hypothetical protein conserved
Tb427tmp.02.3060	846	-0.0874066	4.83023	1.85966	0.195391	0.873224	Tb427_11_01_v4	hypothetical protein conserved
Tb427.10.6680	2223	-0.0731839	6.01774	1.85934	0.195427	0.873224	Tb427_10_v5	hypothetical protein conserved
Tb427tmp.02.0351	1188	-0.0790211	5.59754	1.85889	0.195479	0.873224	Tb427_11_01_v4	hypothetical protein conserved
Tb427.03.4800	1860	0.136429	3.96205	1.85698	0.195694	0.873224	Tb427_03_v4	hypothetical protein conserved
Tb427.10.4500	939	-0.0906643	5.14601	1.85543	0.195869	0.873224	Tb427_10_v5	mRNA capping methyltransferase putative
Tb427.10.1430	738	-0.0857722	4.94874	1.8534	0.196099	0.873224	Tb427_10_v5	hypothetical protein conserved
Tb427tmp.211.1720	378	-0.438108	0.803799	1.8533	0.19611	0.873224	Tb427_09_v4	hypothetical protein conserved
Tb427_09_v4.snoRNA.0018	109	-0.138635	3.52636	1.85141	0.196323	0.873224	Tb427_09_v4
Tb427tmp.01.2930	2979	0.0761374	5.84183	1.85139	0.196325	0.873224	Tb427_11_01_v4	hypothetical protein
Tb427.10.12420	429	-0.163984	3.14921	1.85088	0.196384	0.873224	Tb427_10_v5	predicted S. cerevisiae Got1 homologue
Tb427tmp.02.4180	855	-0.0924053	4.63287	1.8507	0.196404	0.873224	Tb427_11_01_v4	hypothetical protein conserved
Tb427.07.1990	2079	0.350697	1.42725	1.85055	0.196421	0.873224	Tb427_07_v4	retrotransposon hot spot protein 7 (RHS7) point mutation
Tb427.07.6050	3810	0.0668407	6.96425	1.84882	0.196617	0.873224	Tb427_07_v4	receptor-type adenylate cyclase GRESAG 4 putative
Tb427.10.3260	2112	-0.074455	6.57931	1.84871	0.19663	0.873224	Tb427_10_v5	Long-chain-fatty-acid--CoA ligase 5 (EC 6.2.1.3) (Long-chain acyl-CoA synthetase 5) (LACS 5) putative
Tb427.10.7670	729	0.0910263	4.70697	1.84857	0.196646	0.873224	Tb427_10_v5	hypothetical protein conserved
Tb427.10.5050	228	0.0698131	6.16249	1.84829	0.196678	0.873224	Tb427_10_v5	hypothetical protein conserved
Tb427.07.3780	2064	0.0760158	5.90032	1.84792	0.196719	0.873224	Tb427_07_v4	poly(A) polymerase putative
Tb427_09_snoRNA_0005	97	-0.173107	3.61372	1.84774	0.19674	0.873224	Tb427_09_v4
Tb427.10.15680	7203	0.0779311	7.33751	1.84762	0.196754	0.873224	Tb427_10_v5	hypothetical protein conserved
Tb427.07.7330	1239	0.0752253	5.9439	1.84631	0.196903	0.873224	Tb427_07_v4	hypothetical protein conserved
Tb427.02.5200	2028	-0.0791342	5.37311	1.84614	0.196921	0.873224	Tb427_02_v4	hypothetical protein conserved
Tb427tmp.02.4090	1737	0.0864336	4.86583	1.84606	0.19693	0.873224	Tb427_11_01_v4	hypothetical protein conserved
Tb427tmp.211.2110	1860	-0.0800643	5.67974	1.84489	0.197064	0.873224	Tb427_09_v4	elongation factor 1-alpha putative
Tb427tmp.211.4560	2280	-0.0751804	5.98358	1.84471	0.197084	0.873224	Tb427_09_v4	hypothetical protein conserved
Tb427.06.3900	1884	-0.0817416	5.13212	1.84282	0.1973	0.873224	Tb427_06_v4	hypothetical protein conserved
Tb427.10.4580	1137	-0.0869181	5.22723	1.84274	0.197309	0.873224	Tb427_10_v5	hypothetical protein conserved
Tb427.08.1810	939	0.0679474	6.17855	1.84169	0.197429	0.873224	Tb427_08_v4	rhomboid-like protein
Tb427.06.1510	1905	-0.0799113	5.2009	1.84119	0.197486	0.873224	Tb427_06_v4	lysyl-tRNA synthetase putative
Tb427.04.1030	828	-0.105109	4.11022	1.84082	0.197528	0.873224	Tb427_04_v4	hypothetical protein conserved
Tb427tmp.01.8110	894	-0.0936227	4.83636	1.83966	0.197661	0.873224	Tb427_11_01_v4	hypothetical protein conserved
Tb427.10.8150	906	-0.0821323	5.23644	1.83758	0.197899	0.873224	Tb427_10_v5	hypothetical protein conserved
Tb427tmp.03.0725	372	0.110302	4.02056	1.83747	0.197911	0.873224	Tb427_11_01_v4	hypothetical protein conserved
Tb427.08.900	987	0.0835445	5.25587	1.83557	0.198129	0.873224	Tb427_08_v4	splicing factor TSR1
Tb427tmp.02.4410	1215	0.0923743	4.73451	1.83474	0.198224	0.873224	Tb427_11_01_v4	hypothetical protein conserved
Tb427.03.2890	969	0.0701904	5.84719	1.83334	0.198384	0.873224	Tb427_03_v4	radial spoke protein RSP10 putative
Tb427.03.3850	4164	-0.0722399	5.99239	1.83274	0.198454	0.873224	Tb427_03_v4	hypothetical protein conserved
Tb427tmp.01.8640	1887	0.0804198	5.27912	1.83261	0.198468	0.873224	Tb427_11_01_v4	hypothetical protein conserved
Tb427.05.1070	2751	0.0824497	5.21692	1.83257	0.198473	0.873224	Tb427_05_v4	hypothetical protein conserved
Tb427.08.7880	315	0.15996	2.98073	1.8324	0.198493	0.873224	Tb427_08_v4	receptor-type adenylate cyclase GRESAG 4 fragment
Tb427.05.3570	822	-0.0813755	5.18306	1.83149	0.198597	0.873226	Tb427_05_v4	hypothetical protein conserved
Tb427tmp.160.1020	2472	0.0698919	6.03636	1.82681	0.199136	0.874146	Tb427_09_v4	hypothetical protein conserved
Tb427tmp.211.0775	255	0.0784647	5.48671	1.82672	0.199147	0.874146	Tb427_09_v4	hypothetical protein conserved
Tb427tmp.12.0016	825	0.0986307	4.46807	1.82589	0.199243	0.874146	Tb427_11_01_v4	glutathionylspermidine synthetase putative
Tb427.08.5580	14433	0.100243	7.04772	1.82582	0.19925	0.874146	Tb427_08_v4	hypothetical protein conserved
Tb427tmp.01.3480	1719	-0.0792857	5.45249	1.82368	0.199498	0.874146	Tb427_11_01_v4	hypothetical protein conserved
Tb427tmp.01.2250	2928	-0.0688607	6.28237	1.82182	0.199713	0.874146	Tb427_11_01_v4	hypothetical protein conserved
Tb427.04.390	351	-0.107204	4.29883	1.82107	0.199801	0.874146	Tb427_04_v4	hypothetical protein conserved
Tb427.02.5480	2295	-0.0809988	5.78802	1.82084	0.199826	0.874146	Tb427_02_v4	hypothetical protein conserved
Tb427.10.390	450	0.0962539	4.87141	1.81897	0.200044	0.874146	Tb427_10_v5	hypothetical protein conserved
Tb427tmp.01.1600	594	-0.113859	4.15868	1.81858	0.200089	0.874146	Tb427_11_01_v4	hypothetical protein conserved
Tb427tmp.01.1490	624	0.103434	4.18249	1.81856	0.200091	0.874146	Tb427_11_01_v4	hypothetical protein conserved
Tb427.07.7160	2901	-0.108055	4.55194	1.81824	0.200129	0.874146	Tb427_07_v4	kinetoplastid-specific dual specificity phosphatase putative
Tb427tmp.160.1550	276	-0.1349	3.38461	1.81701	0.200271	0.874146	Tb427_09_v4	hypothetical protein
Tb427.04.5110	1200	0.0727803	5.70683	1.81639	0.200344	0.874146	Tb427_04_v4	hypothetical protein conserved
Tb427.03.2110	1272	0.105399	4.85771	1.81546	0.200451	0.874146	Tb427_03_v4	TFIIF-stimulated CTD phosphatase putative
Tb427.03.4950	1425	-0.0821126	5.22952	1.81538	0.200461	0.874146	Tb427_03_v4	hypothetical protein conserved
Tb427tmp.01.0620	1140	-0.0777681	5.25735	1.81291	0.200749	0.87482	Tb427_11_01_v4	hypothetical protein conserved
Tb427.07.2230	1137	-0.0709984	5.74122	1.81158	0.200904	0.87482	Tb427_07_v4	hypothetical protein conserved
Tb427.08.4550	552	0.0984319	4.32246	1.81003	0.201085	0.87482	Tb427_08_v4	hypothetical protein conserved
Tb427tmp.03.0020	1638	-0.0751032	6.20358	1.80942	0.201156	0.87482	Tb427_11_01_v4	hypothetical protein conserved
Tb427tmp.02.1085	822	-0.0959045	10.8126	1.80889	0.201218	0.87482	Tb427_11_01_v4	40S ribosomal protein S4 putative
Tb427_09_snoRNA_0076	69	-0.441518	0.798505	1.80839	0.201277	0.87482	Tb427_09_v4
Tb427.10.13340	429	0.159061	2.91273	1.80601	0.201556	0.87482	Tb427_10_v5	hypothetical protein conserved
Tb427.07.1950	2073	0.513894	0.6357	1.80588	0.201571	0.87482	Tb427_07_v4	retrotransposon hot spot protein 7 (RHS7) putative
Tb427.07.6430	606	-0.26189	1.72506	1.80356	0.201843	0.87482	Tb427_07_v4	hypothetical protein
Tb427.07.3910	1515	0.0808641	5.27829	1.80319	0.201887	0.87482	Tb427_07_v4	hypothetical protein conserved
Tb427.04.2560	1920	-0.0711759	5.70749	1.80231	0.20199	0.87482	Tb427_04_v4	cardiolipin synthetase putative
Tb427tmp.12.0004	1746	0.0750331	5.50344	1.80146	0.20209	0.87482	Tb427_11_01_v4	hypothetical protein conserved
Tb427.08.7210	450	0.153851	3.19433	1.80077	0.202171	0.87482	Tb427_08_v4	hypothetical protein conserved
Tb427.04.5370	351	0.0985784	4.3191	1.80016	0.202243	0.87482	Tb427_04_v4	unspecified product
Tb427.07.1610	1947	-0.0714869	5.82013	1.79909	0.202368	0.87482	Tb427_07_v4	6-phosphofructo-2-kinase/fructose-2 6-biphosphatase putative
Tb427.04.810	1452	0.0899208	4.80793	1.79903	0.202376	0.87482	Tb427_04_v4	expression site-associated gene 5 (ESAG5) protein putative
Tb427tmp.02.4520	1524	0.0790517	6.1613	1.79557	0.202784	0.87482	Tb427_11_01_v4	amino acid permease/transporter putative
Tb427.05.3040	597	0.0753159	5.46557	1.7954	0.202804	0.87482	Tb427_05_v4	hypothetical protein conserved
Tb427.02.4410	675	0.082311	4.99286	1.79497	0.202855	0.87482	Tb427_02_v4	hypothetical protein conserved
Tb427.07.4550	552	0.0770177	5.33127	1.79333	0.203049	0.87482	Tb427_07_v4	60S ribosomal protein-like
Tb427.04.5310	1323	-0.138304	3.86728	1.79237	0.203162	0.87482	Tb427_04_v4	protein kinase putative
Tb427.06.950	2358	0.0633744	7.63444	1.79151	0.203264	0.87482	Tb427_06_v4	cysteinyl-tRNA synthetase putative
Tb427.10.12500	2739	0.0702643	7.93881	1.79143	0.203274	0.87482	Tb427_10_v5	P-type H+-ATPase putative
Tb427.08.4670	1746	0.0780703	5.45208	1.79027	0.203412	0.87482	Tb427_08_v4	hypothetical protein conserved
Tb427tmp.211.1540	336	-0.0927094	4.69568	1.78785	0.203698	0.87482	Tb427_09_v4	hypothetical protein conserved
Tb427.06.680	1062	-0.0965376	4.72604	1.78626	0.203888	0.87482	Tb427_06_v4	hypothetical protein conserved
Tb427.10.13410	480	0.168333	3.05435	1.78604	0.203913	0.87482	Tb427_10_v5	hypothetical protein
Tb427.03.2990	609	0.0964071	4.84585	1.78586	0.203936	0.87482	Tb427_03_v4	hypothetical protein conserved
Tb427_10_v4.snoRNA.0073	67	-0.152014	3.58695	1.78515	0.204019	0.87482	Tb427_10_v5
Tb427.05.530	1986	-0.0843749	5.28924	1.78416	0.204137	0.87482	Tb427_05_v4	hypothetical protein conserved
Tb427.06.1740	1479	-0.0777924	5.50382	1.78405	0.204151	0.87482	Tb427_06_v4	hypothetical protein conserved
Tb427tmp.211.0330	1005	-0.0678216	6.1836	1.7838	0.204181	0.87482	Tb427_09_v4	chaperone protein DNAj putative
Tb427.07.1750	774	-0.109999	11.5297	1.78337	0.204232	0.87482	Tb427_07_v4	60S ribosomal protein L7 putative
Tb427tmp.02.0170	1722	-0.0720719	5.88449	1.78257	0.204327	0.87482	Tb427_11_01_v4	hypothetical protein conserved
Tb427.10.8750	1023	0.0981336	4.77141	1.782	0.204395	0.87482	Tb427_10_v5	GTPase activating protein putative
Tb427.07.3000	4032	-0.0826392	5.35182	1.78145	0.204461	0.87482	Tb427_07_v4	kinesin putative
Tb427tmp.01.2730	8472	0.0919303	7.006	1.78059	0.204564	0.87482	Tb427_11_01_v4	hypothetical protein conserved
Tb427.10.12600	1788	-0.0685535	5.91522	1.77984	0.204653	0.87482	Tb427_10_v5	hypothetical protein
Tb427.06.1110	3309	0.0799737	5.60071	1.77848	0.204816	0.87482	Tb427_06_v4	cysteine peptidase Clan CA family C19 putative
Tb427tmp.02.1160	471	-0.0968801	4.34728	1.77635	0.205071	0.87482	Tb427_11_01_v4	calmodulin putative
Tb427.07.1160	393	-0.141372	3.5558	1.77598	0.205115	0.87482	Tb427_07_v4	hypothetical protein conserved
Tb427.10.4760	729	0.068366	5.93654	1.7758	0.205137	0.87482	Tb427_10_v5	hypothetical protein conserved
Tb427tmp.01.0470	609	-0.102146	4.42443	1.77325	0.205443	0.87482	Tb427_11_01_v4	hypothetical protein conserved
Tb427.10.1900	2421	-0.0796523	5.19121	1.77047	0.205777	0.87482	Tb427_10_v5	DNA topoisomerase IA putative
Tb427tmp.160.3670	381	0.0713788	6.38931	1.77034	0.205793	0.87482	Tb427_09_v4	NHP2/RS6-like protein
Tb427.06.1560	1752	0.0802396	5.61562	1.77024	0.205804	0.87482	Tb427_06_v4	hypothetical protein conserved
Tb427.06.4630	1335	-0.0694487	5.97475	1.77006	0.205827	0.87482	Tb427_06_v4	kinetoplastid-specific phospho-protein phosphatase putative
Tb427.05.3700	879	0.0839342	5.46837	1.7688	0.205978	0.87482	Tb427_05_v4	hypothetical protein conserved
Tb427.10.12820	3042	-0.069032	6.44903	1.76864	0.205998	0.87482	Tb427_10_v5	hypothetical protein conserved
Tb427tmp.160.5620	708	-0.0789736	5.80023	1.76747	0.206139	0.87482	Tb427_09_v4	hypothetical protein conserved
Tb427.08.5820	1137	0.0807366	5.06813	1.76714	0.206178	0.87482	Tb427_08_v4	hypothetical protein conserved
Tb427tmp.211.3740	1674	0.0816891	5.45056	1.76582	0.206338	0.87482	Tb427_09_v4	hypothetical protein conserved
Tb427.04.1910	729	0.225228	2.77279	1.7655	0.206377	0.87482	Tb427_04_v4	hypothetical protein conserved
Tb427.07.4610	1368	-0.0950055	4.88617	1.76441	0.206509	0.87482	Tb427_07_v4	hypothetical protein conserved
Tb427.03.810	1005	-0.107098	4.62099	1.76334	0.206638	0.87482	Tb427_03_v4	hypothetical protein conserved
Tb427.08.3240	813	-0.0699723	5.86527	1.76273	0.206712	0.87482	Tb427_08_v4	lathosterol oxidase putative
Tb427.07.5700	1215	0.0763675	5.5675	1.76216	0.206781	0.87482	Tb427_07_v4	hypothetical protein conserved
Tb427tmp.160.2900	1683	-0.0874254	5.09546	1.76141	0.206872	0.87482	Tb427_09_v4	PRP3 putative
Tb427.08.1400	483	-0.120004	3.74113	1.76128	0.206888	0.87482	Tb427_08_v4	hypothetical protein conserved degenerate
Tb427tmp.160.5490	1515	-0.0898229	5.61048	1.76107	0.206913	0.87482	Tb427_09_v4	unspecified product
[truncated: 6,453 more rows]

## Sheet: SNF2PH FL (FDR<0.05)
Gene	Length	logFC	logCPM	F	PValue	FDR	Chr	Description
Tb427.03.2140	2847	3.00494	9.40396	1681.09	2.40007e-15	2.0283e-11	Tb427_03_v4	transcription activator putative
13J3.02	2061	1.75332	5.19188	550.328	3.54247e-12	1.49687e-08	TP13J3	folate transporter putative
H25N7.15	1203	2.75415	3.71964	513.293	5.56084e-12	1.53737e-08	TPH25N7	transferrin-binding protein putative
Tb427.BES40.3	1206	2.70559	3.85506	470.768	9.72258e-12	1.53737e-08	Tb427_telo40_v2	transferrin-binding protein putative
Tb427.BES126.1	2061	1.61215	4.7742	462.403	1.0915e-11	1.53737e-08	Tb427_telo126_v2	folate transporter putative
Tb427.BES29.1	2061	1.58053	4.72997	471.657	9.60493e-12	1.53737e-08	Tb427_telo29_v3	folate transporter putative
Tb427.BES5.2	1209	2.47141	3.80372	437.498	1.55958e-11	1.6475e-08	Tb427_telo3_v2	transferrin-binding protein putative
Tb427.BES56.1	2061	1.70738	5.35182	438.892	1.52794e-11	1.6475e-08	Tb427_telo56_v2	folate transporter putative
Tb427.BES59.1	2061	1.75049	5.04543	427.188	1.81843e-11	1.70751e-08	Tb427_telo59_v2	folate transporter putative
Tb427.BES98.2	1206	2.53968	3.92411	405.713	2.5338e-11	1.94665e-08	Tb427_telo98_v2	transferrin-binding protein putative
Tb427.BES15.1	2061	1.7529	4.5747	411.134	2.32656e-11	1.94665e-08	Tb427_telo15_v2	folate transporter putative
Tb427.BES51.1	2061	1.7709	4.01653	382.918	3.67315e-11	2.58682e-08	Tb427_telo51_v2	folate transporter putative
Tb427.BES28.4	1209	2.12468	5.31336	369.933	4.58265e-11	2.81127e-08	Tb427_telo28_v2	transferrin-binding protein putative
Tb427.08.480	999	1.17122	5.53634	369.003	4.65717e-11	2.81127e-08	Tb427_08_v4	phosphatidic acid phosphatase protein putative
N19B2.165	1206	3.26642	2.95291	325.453	1.03971e-10	5.85771e-08	TPN19B2	transferrin-binding protein putative
Tb427.BES10.1	1020	2.47755	2.86042	301.64	1.68724e-10	8.91179e-08	Tb427_telo10_v1	transferrin-binding protein putative
Tb427.BES10.2	1203	2.59841	3.17732	280.952	2.64985e-10	1.31728e-07	Tb427_telo10_v1	transferrin-binding protein putative
Tb427.BES122.2	1206	2.84903	2.82212	268.941	3.49533e-10	1.64106e-07	Tb427_telo122_v2	expression site-associated gene 6 (ESAG6) protein putative
Tb427.BES129.4	1206	3.04163	4.20541	263.408	3.9869e-10	1.77333e-07	Tb427_telo129_v2	transferrin-binding protein putative
Tb427.BES153.3	1206	2.63982	2.52424	260.761	4.24992e-10	1.79581e-07	Tb427_telo153_v2	transferrin-binding protein putative
Tb427.BES56.2	1203	2.59034	2.95858	255.772	4.80181e-10	1.93238e-07	Tb427_telo56_v2	transferrin-binding protein putative
Tb427.BES122.1	1032	2.4535	3.25917	252.646	5.1897e-10	1.99355e-07	Tb427_telo122_v2	transferrin-binding protein putative
Tb427.BES40.5	924	5.241	1.86878	241.908	6.82534e-10	2.50787e-07	Tb427_telo40_v2	expression site-associated gene 3 (ESAG3 pseudogene) putative
Tb427.BES129.3	1023	2.42449	3.97108	219.78	1.24748e-09	4.3927e-07	Tb427_telo129_v2	transferrin-binding protein putative
Tb427.BES126.2	1023	2.81995	2.70787	208.39	1.74081e-09	5.88462e-07	Tb427_telo126_v2	transferrin-binding protein putative
H25N7.17	1020	4.93718	1.71894	206.908	1.82023e-09	5.91645e-07	TPH25N7	expression site-associated gene 3 (ESAG3 pseudogene) putative
Tb427.BES28.3	1026	1.95738	5.21233	197.972	2.39784e-09	7.50523e-07	Tb427_telo28_v2	transferrin-binding protein putative
Tb427.BES56.3	1023	2.99139	2.55898	195.54	2.58985e-09	7.54718e-07	Tb427_telo56_v2	transferrin-binding protein putative
Tb427.BES65.2	1206	2.84622	2.01615	196.627	2.50194e-09	7.54718e-07	Tb427_telo65_v2	transferrin-binding protein putative
N19B2.155	1023	2.15185	3.39206	192.459	2.85915e-09	8.05422e-07	TPN19B2	transferrin-binding protein putative
Tb427.BES126.3	1203	3.22481	2.50571	189.588	3.13932e-09	8.55819e-07	Tb427_telo126_v2	transferrin-binding protein putative
Tb427.BES28.2	1026	1.95858	4.75205	186.129	3.51995e-09	9.29598e-07	Tb427_telo28_v2	transferrin-binding protein putative
Tb427.BES98.1	1023	2.34676	3.1696	171.432	5.85934e-09	1.50052e-06	Tb427_telo98_v2	transferrin-binding protein putative
Tb427.BES129.2	1023	2.34467	4.1603	166.704	6.96352e-09	1.73084e-06	Tb427_telo129_v2	transferrin-binding protein putative
Tb427.BES28.6	1017	4.54023	1.31562	165.417	7.30437e-09	1.76369e-06	Tb427_telo28_v2	expression site-associated gene 3 (ESAG3 pseudogene) putative
Tb427.BES98.4	1017	4.03934	1.7777	163.094	7.96951e-09	1.87084e-06	Tb427_telo98_v2	expression site-associated gene 3 (ESAG3 pseudogene) putative
Tb427.BES29.3	1020	2.40826	2.13937	161.703	8.40078e-09	1.91878e-06	Tb427_telo29_v3	transferrin-binding protein putative
Tb427.BES129.6	1017	3.82388	1.48871	153.789	1.14338e-08	2.52584e-06	Tb427_telo129_v2	expression site-associated gene 3 (ESAG3 pseudogene) putative
Tb427.02.3290	1311	2.28563	2.08185	153.307	1.16563e-08	2.52584e-06	Tb427_02_v4	unspecified product
Tb427.BES28.1	1026	1.92099	4.31644	150.945	1.28194e-08	2.70842e-06	Tb427_telo28_v2	transferrin-binding protein putative
13J3.10	1200	2.13756	2.50069	149.848	1.3405e-08	2.76306e-06	TP13J3	transferrin-binding protein putative
Tb427.BES29.2	1206	1.68552	3.44917	147.669	1.46615e-08	2.95011e-06	Tb427_telo29_v3	transferrin-binding protein putative
Tb427.02.3270	1311	1.97704	2.31471	146.412	1.54477e-08	3.03601e-06	Tb427_02_v4	65 kDa invariant surface glycoprotein
Tb427.BES5.1	1026	1.90588	2.65257	145.014	1.638e-08	3.14608e-06	Tb427_telo3_v2	transferrin-binding protein putative
Tb427.BES153.1	2061	1.35708	3.15305	143.647	1.73546e-08	3.25918e-06	Tb427_telo153_v2	folate transporter putative
Tb427.BES15.3	1200	2.42497	2.00052	138.759	2.14289e-08	3.93686e-06	Tb427_telo15_v2	transferrin-binding protein putative
Tb427.02.3280	1311	1.97302	2.26643	136.911	2.32489e-08	4.18034e-06	Tb427_02_v4	65 kDa invariant surface glycoprotein
N19B2.180	1017	3.75357	1.34808	133.978	2.65151e-08	4.66832e-06	TPN19B2	expression site-associated gene 3 (ESAG3 pseudogene) putative
Tb427.BES59.3	1200	2.21265	2.2037	132.899	2.78487e-08	4.80305e-06	Tb427_telo59_v2	transferrin-binding protein putative
Tb427.BES4.2	1200	2.43084	1.86065	121.083	4.88588e-08	8.25811e-06	Tb427_telo4_v3	transferrin-binding protein putative
Tb427.02.3320	1314	2.545	1.7487	119.973	5.16389e-08	8.55687e-06	Tb427_02_v4	65 kDa invariant surface glycoprotein
Tb427.BES15.2	1017	1.92732	2.16933	115.347	6.5367e-08	1.0423e-05	Tb427_telo15_v2	transferrin-binding protein putative
Tb427.BES59.2	1017	1.88348	2.427	115.517	6.47934e-08	1.0423e-05	Tb427_telo59_v2	transferrin-binding protein putative
N19B2.160	1023	2.2171	2.17399	113.34	7.26013e-08	1.12053e-05	TPN19B2	transferrin-binding protein putative
Tb427.BES153.2	1200	2.17899	2.23549	113.256	7.29251e-08	1.12053e-05	Tb427_telo153_v2	transferrin-binding protein putative
Tb427.BES51.3	1200	2.28766	1.77775	112.317	7.66401e-08	1.15658e-05	Tb427_telo51_v2	transferrin-binding protein putative
Tb427.BES134.2	1017	2.6234	1.66805	109.002	9.16247e-08	1.35846e-05	Tb427_telo134_v1	transferrin-binding protein putative
Tb427.BES5.4	765	4.42126	0.909272	108.381	9.47976e-08	1.38127e-05	Tb427_telo3_v2	expression site-associated gene 3 (ESAG3 pseudogene) putative
Tb427.BES40.2	1023	2.27375	2.43816	104.194	1.19774e-07	1.7156e-05	Tb427_telo40_v2	transferrin-binding protein putative
Tb427.BES51.2	1017	2.06798	2.06268	101.573	1.39261e-07	1.96149e-05	Tb427_telo51_v2	transferrin-binding protein putative
Tb427.02.3300	1311	2.00679	1.81145	96.6126	1.87044e-07	2.59133e-05	Tb427_02_v4	unspecified product
Tb427.BES4.1	1017	1.93638	1.94494	95.8198	1.96319e-07	2.67596e-05	Tb427_telo4_v3	expression site-associated gene 7 (ESAG7) protein putative
Tb427.10.10210	1122	1.18381	4.37258	86.6215	3.53807e-07	4.74607e-05	Tb427_10_v5	procyclin-associated gene 4 (PAG4) protein
Tb427.BES40.7	3807	1.53623	2.30957	85.1062	3.91904e-07	5.17498e-05	Tb427_telo40_v2	receptor-type adenylate cyclase putative
Tb427.02.3310	1305	1.93058	1.74908	84.0628	4.2089e-07	5.47222e-05	Tb427_02_v4	65 kDa invariant surface glycoprotein
Tb427.10.10220	1257	1.08234	4.47	81.3499	5.08553e-07	6.51179e-05	Tb427_10_v5	procyclin-associated gene 2 (PAG2) protein
H25N7.14	1020	2.12251	2.09587	79.5637	5.77761e-07	7.28754e-05	TPH25N7	transferrin-binding protein putative
Tb427.BES10.0	861	0.48218	6.22144	77.4897	6.7214e-07	8.35331e-05	Tb427_telo10_v1	beta lactamase
Tb427.10.10240	1218	0.850437	5.02045	75.6879	7.68767e-07	9.41573e-05	Tb427_10_v5	procyclin-associated gene 1 (PAG1) protein
Tb427.BES65.1	1200	2.09486	2.06229	73.6388	8.98684e-07	0.000108497	Tb427_telo65_v2	transferrin-binding protein putative
Tb427.BES134.3	1200	2.53011	1.49405	72.5262	9.79743e-07	0.000116617	Tb427_telo134_v1	transferrin-binding protein putative
13J3.09	1017	1.90104	1.73277	70.1689	1.18093e-06	0.000138612	TP13J3	transferrin-binding protein putative
N19B2.170	315	3.57807	0.638805	61.7196	2.41757e-06	0.000279875	TPN19B2	hypothetical protein
Tb427.BES134.1	2061	0.836448	4.80191	55.1594	4.4732e-06	0.000510851	Tb427_telo134_v1	folate transporter putative
H25N7.20	3807	1.31573	2.30076	54.0655	4.98547e-06	0.000561762	TPH25N7	receptor-type adenylate cyclase putative
Tb427.10.7160	621	0.774866	3.34479	47.6605	9.77464e-06	0.00108691	Tb427_10_v5	procyclin-associated gene 1 (PAG1) protein putative
Tb427.BES98.5	3807	1.83368	1.36115	42.2776	1.82495e-05	0.00200294	Tb427_telo98_v2	receptor-type adenylate cyclase putative
Tb427.06.500	1374	0.849263	3.38698	41.0827	2.11393e-05	0.00229036	Tb427_06_v4	gene related to expression site-associated gene 2 (GRESAG2) putative
Tb427.BES129.7	3807	2.49712	0.801033	40.733	2.20822e-05	0.00236224	Tb427_telo129_v2	receptor-type adenylate cyclase putative
Tb427.06.470	1374	0.834575	3.68887	39.8615	2.46512e-05	0.00260409	Tb427_06_v4	unspecified product
Tb427.07.6850	2316	0.331839	8.71857	39.525	2.57341e-05	0.00268492	Tb427_07_v4	trans-sialidase
Tb427.07.6830	1284	0.368709	8.04606	39.0232	2.74523e-05	0.00282926	Tb427_07_v4	trans-sialidase putative
H25N7.18	375	5.12483	-0.0798206	38.7748	2.83515e-05	0.00285236	TPH25N7	hypothetical protein
Tb427.08.490	852	0.563372	4.53664	38.848	2.80829e-05	0.00285236	Tb427_08_v4	hypothetical protein
Tb427.10.10230	1113	0.790747	4.6895	36.673	3.74833e-05	0.00372672	Tb427_10_v5	procyclin-associated gene 5 (PAG5) protein
Tb427.BES122.8	3807	0.605675	3.50417	35.6126	4.33537e-05	0.00426026	Tb427_telo122_v2	receptor-type adenylate cyclase putative
Tb427.07.2010	2073	0.871722	2.62858	34.7982	4.85874e-05	0.00471968	Tb427_07_v4	retrotransposon hot spot protein 7 (RHS7) putative
Tb427.BES59.4	1443	0.855571	2.40853	33.7089	5.67669e-05	0.00545155	Tb427_telo59_v2	expression site-associated gene 5 (ESAG5) protein putative
Tb427.BES10.3	1440	0.750494	2.72426	33.5035	5.84817e-05	0.00555313	Tb427_telo10_v1	expression site-associated gene 5 (ESAG5) protein putative
Tb427.08.510	816	0.75926	3.18586	32.6737	6.60439e-05	0.00620153	Tb427_08_v4	hypothetical protein
Tb427.07.190	2058	0.264839	7.50226	31.6533	7.69384e-05	0.00714513	Tb427_07_v4	metallo- peptidase Clan MA(E) Family M3 putative
13J3.12	1443	0.793177	2.45444	30.7004	8.90203e-05	0.00808936	TP13J3	expression site-associated gene 5 (ESAG5) protein putative
Tb427.08.500	528	0.435768	4.24761	30.7016	8.90038e-05	0.00808936	Tb427_08_v4	hypothetical protein
Tb427.03.4500	1698	-0.250131	7.05208	28.6072	0.000124108	0.0111578	Tb427_03_v4	fumarate hydratase class I
Tb427tmp.01.6230	1467	1.52379	1.18976	28.4613	0.000127097	0.0112701	Tb427_11_01_v4	expression site-associated gene 2 (ESAG2) protein putative
Tb427.08.520	528	0.422973	4.36087	28.4169	0.000128023	0.0112701	Tb427_08_v4	hypothetical protein
Tb427.BES51.4	1443	0.794454	2.39312	28.1294	0.000134211	0.0116929	Tb427_telo51_v2	expression site-associated gene 5 (ESAG5) protein putative
Tb427.BES59.5	717	2.60341	0.145199	27.3142	0.000153721	0.0132561	Tb427_telo59_v2	expression site-associated gene 3 (ESAG3 pseudogene) putative
Tb427.BES40.6	375	3.61529	0.089517	26.6397	0.000172364	0.0147136	Tb427_telo40_v2	hypothetical protein
Tb427.BES51.5	717	2.47022	0.213361	25.9678	0.000193576	0.0163591	Tb427_telo51_v2	expression site-associated gene 3 (ESAG3 pseudogene) putative
Tb427.10.5690	1164	1.9942	0.597598	25.8606	0.000197229	0.0165028	Tb427_10_v5	procyclin-associated gene 2 (PAG2) protein putative
Tb427.02.2060	1335	1.60213	1.00206	24.3922	0.000256254	0.0212314	Tb427_02_v4	variant surface glycoprotein (VSG)-related putative
Tb427.10.1500	2322	0.234532	7.72523	23.9396	0.00027839	0.0228415	Tb427_10_v5	methionyl-tRNA synthetase putative
13J3.13	717	2.54758	0.0140236	22.7788	0.000346007	0.0281164	TP13J3	expression site-associated gene 3 (ESAG3 pseudogene) putative
H25N7.16	1435	0.555505	3.99038	22.6551	0.000354266	0.0285134	TPH25N7	expression site-associated gene 5 (ESAG5 pseudogene) putative
Tb427.BES122.5	3807	0.421596	3.82806	22.1787	0.000388292	0.0306887	Tb427_telo122_v2	receptor-type adenylate cyclase putative
Tb427.BES40.1	1026	0.342595	7.58314	22.1752	0.000388556	0.0306887	Tb427_telo40_v2	hygromycin resistance protein
H25N7.26	3807	1.21837	1.47949	21.5255	0.000441264	0.0345289	TPH25N7	receptor-type adenylate cyclase putative
Tb427.BES40.4	1434	0.568451	4.1171	21.477	0.000445523	0.0345423	Tb427_telo40_v2	expression site-associated gene 5 (ESAG5 pseudogene) putative
Tb427.01.2530	402	0.265444	6.91814	21.417	0.000450852	0.0346377	Tb427_01_v4	histone H3 putative
Tb427tmp.02.3020	1452	0.296244	5.75715	20.8356	0.000506486	0.0385614	Tb427_11_01_v4	sugar transporter putative
Tb427.02.2020	1152	0.816997	1.93363	20.5793	0.000533506	0.0402559	Tb427_02_v4	expression site-associated gene 3 (ESAG3) protein putative
Tb427.BES129.5	1236	0.419914	4.38522	20.4048	0.00055285	0.0413464	Tb427_telo129_v2	expression site-associated gene 5 (ESAG5) protein putative
13J3.08	399	0.375326	6.32554	20.1218	0.000585968	0.0434387	TP13J3	hypothetical protein
Tb427.06.540	1365	0.578454	3.97921	20.0437	0.000595508	0.0434953	Tb427_06_v4	gene related to expression site-associated gene 2 (GRESAG2) putative
Tb427.06.290	3570	0.371162	4.86132	19.99	0.000602172	0.0434953	Tb427_06_v4	receptor-type adenylate cyclase GRESAG 4 degenerate
Tb427.06.4890	1194	0.342787	4.28876	20.0304	0.000597147	0.0434953	Tb427_06_v4	S-adenosylmethionine synthetase putative
Tb427.10.5680	1185	1.48636	0.695566	19.623	0.000650086	0.0465583	Tb427_10_v5	procyclin-associated gene 1 (PAG1) protein putative

## Sheet: SNF2ΔPH
Gene	Length	logFC	logCPM	F	PValue	FDR	Chr	Description
Tb427.03.2140	2847	3.29156	10.5806	6668.53	2.46264e-45	1.94992e-41	Tb427_03_v4	transcription activator putative
Tb427.05.4260	303	3.57494	4.93674	1600.98	2.31287e-33	9.15665e-30	Tb427_05_v4	histone H4 putative
Tb427.05.440	2328	0.720562	9.88286	522.12	3.06643e-24	8.09333e-21	Tb427_05_v4	trans-sialidase putative
13J3.08	399	0.548037	7.81019	355.335	3.08933e-21	4.89226e-18	TP13J3	hypothetical protein
Tb427.03.590	1389	-0.701195	7.92173	357.099	2.83035e-21	4.89226e-18	Tb427_03_v4	adenosine transporter putative
Tb427.07.190	2058	0.544059	8.93066	306.545	4.12134e-20	5.4388e-17	Tb427_07_v4	metallo- peptidase Clan MA(E) Family M3 putative
Tb427.06.520	390	0.526337	8.66467	263.492	5.6119e-19	6.34786e-16	Tb427_06_v4	EP3-2 procyclin
Tb427.05.4020	819	0.494826	7.38759	251.063	1.27879e-18	1.07534e-15	Tb427_05_v4	hypothetical protein
Tb427.10.1500	2322	0.46539	9.3721	251.521	1.23975e-18	1.07534e-15	Tb427_10_v5	methionyl-tRNA synthetase putative
Tb427.07.6850	2316	0.464793	8.58118	250.175	1.35809e-18	1.07534e-15	Tb427_07_v4	trans-sialidase
Tb427.08.7640	1404	0.580363	6.7038	246.695	1.72248e-18	1.23987e-15	Tb427_08_v4	amino acid transporter 1 putative
Tb427.08.8300	1416	0.433405	7.901	216.555	1.53795e-17	1.01479e-14	Tb427_08_v4	amino acid transporter putative
Tb427tmp.02.3770	429	0.418414	7.93031	213.057	2.01619e-17	1.22802e-14	Tb427_11_01_v4	hypothetical protein conserved
Tb427.03.4500	1698	-0.388332	8.77482	195.363	8.4249e-17	4.76488e-14	Tb427_03_v4	fumarate hydratase class I
Tb427tmp.02.0100	1512	0.403288	8.77484	190.208	1.3043e-16	6.88499e-14	Tb427_11_01_v4	carboxypeptidase putative
Tb427.08.7610	1404	0.547154	6.42598	173.051	6.01943e-16	2.97887e-13	Tb427_08_v4	amino acid transporter 1 putative
Tb427.01.2230	396	0.333759	8.22533	143.238	1.1855e-14	5.52164e-12	Tb427_01_v4	unspecified product
Tb427.07.4570	1074	-0.33688	7.81131	134.484	3.12435e-14	1.37437e-11	Tb427_07_v4	inosine-guanine nucleoside hydrolase
Tb427tmp.02.3440	1455	-0.416491	6.76767	132.151	4.07859e-14	1.6997e-11	Tb427_11_01_v4	hypothetical protein conserved
Tb427.BES10.0	861	0.397136	6.87072	128.758	6.05007e-14	2.39522e-11	Tb427_telo10_v1	beta lactamase
Tb427tmp.211.1800	1491	-0.334313	8.00282	125.25	9.17317e-14	3.45872e-11	Tb427_09_v4	hypothetical protein conserved
Tb427.05.470	1644	-0.381787	7.09948	120.446	1.64621e-13	5.92485e-11	Tb427_05_v4	monocarboxylate transporter-like protein
Tb427.10.10250	390	0.353303	8.1394	116.502	2.69673e-13	9.28379e-11	Tb427_10_v5	EP2 procyclin
Tb427.07.7090	459	0.343065	7.13415	110.212	6.08582e-13	1.9275e-10	Tb427_07_v4	hypothetical protein conserved
Tb427tmp.01.5310	3646	-0.296703	8.21799	110.216	6.08233e-13	1.9275e-10	Tb427_11_01_v4	receptor-type adenylate cyclase GRESAG 4 putative
Tb427.10.9080	1923	-0.341964	10.1802	106.207	1.0406e-12	3.16902e-10	Tb427_10_v5	pteridine transporter putative
Tb427.07.5970	1758	-0.332643	7.25197	104.393	1.33346e-12	3.91049e-10	Tb427_07_v4	hypothetical protein conserved
Tb427.08.1610	1746	0.29659	7.65627	101.198	2.07992e-12	5.88171e-10	Tb427_08_v4	MSP-B putative
Tb427tmp.211.0540	1053	0.337162	7.02828	100.764	2.2109e-12	6.03653e-10	Tb427_09_v4	fructose-1 6-bisphosphatase
Tb427.07.4480	426	0.311693	7.46227	99.0897	2.80455e-12	7.40214e-10	Tb427_07_v4	adenosine 5'-monophosphoramidase putative
Tb427.10.8510	1590	-3.77475	3.32998	98.2358	3.16972e-12	8.09607e-10	Tb427_10_v5	glucose transporter putative
Tb427.10.2970	348	0.343861	6.86448	96.5973	4.0176e-12	9.94105e-10	Tb427_10_v5	hypothetical protein conserved
Tb427.03.3270	1464	-0.272256	8.99513	95.6354	4.62373e-12	1.10941e-09	Tb427_03_v4	ATP-dependent phosphofructokinase
Tb427.04.3930	1362	0.28476	7.86176	94.6003	5.38459e-12	1.25398e-09	Tb427_04_v4	amino acid transporter putative
Tb427.08.7340	2247	-0.418709	6.29979	94.0212	5.86674e-12	1.32722e-09	Tb427_08_v4	neuraminidase putative
Tb427tmp.01.1680	2058	0.992532	4.93018	87.7373	1.52553e-11	3.35532e-09	Tb427_11_01_v4	polyubiquitin putative
Tb427tmp.02.3760	327	0.377276	6.49937	86.7137	1.79059e-11	3.83186e-09	Tb427_11_01_v4	hypothetical protein conserved
Tb427.08.7730	1194	0.284192	7.41006	85.0728	2.32133e-11	4.83691e-09	Tb427_08_v4	dihydroceramide synthase putative
Tb427tmp.244.2450	1041	0.427929	6.06084	84.858	2.40217e-11	4.87702e-09	Tb427_09_v4	unspecified product
Tb427tmp.01.4702	351	0.269224	7.76137	83.6524	2.91441e-11	5.76908e-09	Tb427_11_01_v4	cytochrome oxidase subunit X
Tb427.08.1640	1764	0.265342	7.74317	82.9616	3.2586e-11	6.29307e-09	Tb427_08_v4	MSP-B putative
Tb427.10.10260	426	0.289545	10.0459	82.172	3.70503e-11	6.98486e-09	Tb427_10_v5	EP1 procyclin
Tb427.10.280	477	0.250235	8.29182	79.847	5.43415e-11	1.00064e-08	Tb427_10_v5	cytochrome oxidase subunit VI
Tb427tmp.02.3020	1452	0.292769	6.98474	74.0021	1.47356e-10	2.65174e-08	Tb427_11_01_v4	sugar transporter putative
Tb427.10.10940	2115	-1.17547	3.39491	73.7741	1.53367e-10	2.69858e-08	Tb427_10_v5	heat shock protein putative
Tb427tmp.02.0570	1731	-0.251105	7.74087	73.5685	1.59005e-10	2.73697e-08	Tb427_11_01_v4	hypothetical protein conserved
Tb427.BES40.22	1431	-2.77242	5.18483	70.413	2.79156e-10	4.70289e-08	Tb427_telo40_v2	variant surface glycoprotein (VSG)
Tb427.07.5950	1773	-0.325809	6.50914	67.4083	4.84582e-10	7.99359e-08	Tb427_07_v4	hypothetical protein conserved
Tb427.05.1150	2205	-0.26984	7.44337	65.4605	6.98794e-10	1.12919e-07	Tb427_05_v4	RNA helicase Prp43
Tb427.05.1090	2400	0.224768	8.75774	65.0648	7.53396e-10	1.19308e-07	Tb427_05_v4	threonyl-tRNA synthetase putative
Tb427tmp.02.4520	1524	0.244298	7.44865	63.4767	1.02191e-09	1.58656e-07	Tb427_11_01_v4	amino acid permease/transporter putative
Tb427.10.2310	1446	-0.336644	6.29959	63.2806	1.06148e-09	1.61631e-07	Tb427_10_v5	hypothetical protein conserved
Tb427.08.2160	4746	0.219052	8.77945	61.1097	1.62437e-09	2.42675e-07	Tb427_08_v4	multidrug resistance protein A
Tb427.08.3380	729	0.266852	6.94317	60.5346	1.82103e-09	2.67017e-07	Tb427_08_v4	electron transfer protein putative
Tb427.08.2000	906	-0.254313	7.13883	59.3399	2.3141e-09	3.33147e-07	Tb427_08_v4	cyclophilin putative
Tb427.07.1110	1056	0.212292	8.31415	58.5363	2.72335e-09	3.85063e-07	Tb427_07_v4	asparagine synthetase a putative
Tb427.10.9360	1563	0.292474	6.58439	57.2818	3.52138e-09	4.89162e-07	Tb427_10_v5	hypothetical protein conserved
Tb427.07.6830	1284	0.66824	4.34711	55.5361	5.06437e-09	6.73617e-07	Tb427_07_v4	trans-sialidase putative
Tb427_PUF10	2052	-0.228798	7.53546	55.4986	5.10445e-09	6.73617e-07	Tb427_11_01_v4	pumilio/PUF RNA binding protein 10 putative
Tb427.05.4560	1551	-0.239621	7.19581	55.6514	4.94321e-09	6.73617e-07	Tb427_05_v4	guanase putative
Tb427tmp.02.1670	1620	-0.256119	6.98262	55.3314	5.28721e-09	6.86297e-07	Tb427_11_01_v4	hypothetical protein conserved
Tb427.04.4730	1422	0.226156	9.32424	55.1705	5.46955e-09	6.98514e-07	Tb427_04_v4	amino acid transporter putative
Tb427.07.3220	621	0.31961	6.21813	53.7924	7.33111e-09	9.21393e-07	Tb427_07_v4	hypothetical protein conserved
Tb427.01.3950	1515	0.245608	7.75961	53.42	7.94106e-09	9.82457e-07	Tb427_01_v4	D-alanine aminotransferase
Tb427tmp.01.7150	864	0.348738	5.9982	52.8307	9.01772e-09	1.0985e-06	Tb427_11_01_v4	hypothetical protein conserved
Tb427tmp.211.3330	1338	0.201906	8.97117	52.4848	9.72039e-09	1.16615e-06	Tb427_09_v4	cystathione gamma lyase putative
Tb427.03.4330	1770	0.200894	8.57848	52.2775	1.01688e-08	1.20174e-06	Tb427_03_v4	73 kDa paraflagellar rod protein
Tb427.07.970	1629	-0.236072	7.13179	51.4775	1.21143e-08	1.4106e-06	Tb427_07_v4	hypothetical protein conserved
Tb427tmp.244.2440	783	0.452096	5.35026	51.2022	1.2871e-08	1.47699e-06	Tb427_09_v4	unspecified product
Tb427.03.1410	498	0.214762	8.18246	50.9367	1.36483e-08	1.54382e-06	Tb427_03_v4	cytochrome oxidase subunit VII
Tb427.01.2670	1542	0.206141	7.78254	50.6247	1.46252e-08	1.63102e-06	Tb427_01_v4	axoneme central apparatus protein
Tb427.06.450	384	0.307314	6.79579	49.1295	2.04402e-08	2.24785e-06	Tb427_06_v4	unspecified product
Tb427.10.8020	2097	0.213209	9.61429	48.5429	2.33459e-08	2.52736e-06	Tb427_10_v5	prolyl oligopeptidase putative
Tb427tmp.02.5190	4404	-0.217566	9.88015	48.4916	2.36202e-08	2.52736e-06	Tb427_11_01_v4	pantothenate kinase subunit putative
Tb427tmp.02.2360	1314	0.27341	6.5761	48.4018	2.41078e-08	2.54514e-06	Tb427_11_01_v4	hypothetical protein
Tb427.06.1900	1428	-0.22642	7.04256	45.9102	4.28872e-08	4.46817e-06	Tb427_06_v4	U3/U14 snoRNA-associated small subunit rRNA processing protein putative
Tb427.08.2600	1941	-0.251408	6.68838	45.8371	4.36299e-08	4.48652e-06	Tb427_08_v4	hypothetical protein conserved
Tb427.08.1870	1851	0.186955	8.89768	45.2749	4.98123e-08	5.05659e-06	Tb427_08_v4	Golgi/lysosome glycoprotein 1
Tb427.10.8230	1494	0.187288	8.61091	44.8753	5.47616e-08	5.48864e-06	Tb427_10_v5	bloodstream- specific protein 2 precursor
Tb427.08.5090	5346	-0.187786	8.84078	44.8028	5.57146e-08	5.51435e-06	Tb427_08_v4	DNA-directed RNA polymerase I largest subunit
Tb427.05.930	3429	-0.194072	8.60698	44.5278	5.94866e-08	5.815e-06	Tb427_05_v4	NADH-dependent fumarate reductase
Tb427.10.1560	2484	-0.190297	7.94374	43.9493	6.8329e-08	6.59791e-06	Tb427_10_v5	hypothetical protein conserved
Tb427.10.15410	972	-0.226667	10.5191	43.8818	6.94473e-08	6.6251e-06	Tb427_10_v5	glycosomal malate dehydrogenase
Tb427.10.3650	3700	-0.184696	8.1677	43.6215	7.39447e-08	6.88817e-06	Tb427_10_v5	NADH-dependent fumarate reductase putative
Tb427.10.14870	2046	-0.211829	7.33137	43.6322	7.37546e-08	6.88817e-06	Tb427_10_v5	hypothetical protein conserved
Tb427.10.6630	1707	-0.201984	7.95313	43.138	8.31281e-08	7.65359e-06	Tb427_10_v5	ATP-dependent DEAD/H RNA helicase HEL64 putative
Tb427tmp.02.3120	1695	-0.192659	9.66196	42.7211	9.20117e-08	8.37412e-06	Tb427_11_01_v4	malic enzyme putative
Tb427.06.560	1023	0.192312	7.65996	42.527	9.64836e-08	8.68133e-06	Tb427_06_v4	CPC cysteine peptidase Clan CA family C1 Cathepsin B-like
Tb427.10.4040	1047	0.210197	7.12796	41.5039	1.24141e-07	1.10444e-05	Tb427_10_v5	3-keto-dihydrosphingosine reductase
Tb427.05.2560	222	0.192614	7.54561	41.2369	1.32655e-07	1.16707e-05	Tb427_05_v4	hypothetical protein conserved
Tb427tmp.01.7490	5151	-0.186912	7.69595	40.3244	1.66701e-07	1.45048e-05	Tb427_11_01_v4	hypothetical protein conserved
Tb427.08.2540	1317	-0.210858	10.3201	40.2807	1.68546e-07	1.45059e-05	Tb427_08_v4	3-ketoacyl-CoA thiolase putative
Tb427.10.4280	606	0.178148	8.36419	39.6449	1.97966e-07	1.66755e-05	Tb427_10_v5	hypothetical protein conserved
Tb427tmp.01.3190	1653	-0.209089	7.13036	39.6515	1.97633e-07	1.66755e-05	Tb427_11_01_v4	hypothetical protein conserved
Tb427.02.4210	1578	-0.225032	10.7725	39.3257	2.14728e-07	1.7897e-05	Tb427_02_v4	glycosomal phosphoenolpyruvate carboxykinase
Tb427.07.1750	774	1.10112	5.9231	39.2826	2.17099e-07	1.79061e-05	Tb427_07_v4	60S ribosomal protein L7 putative
Tb427tmp.v1.0420	597	0.173082	8.5798	39.1708	2.23392e-07	1.82352e-05	Tb427_09_v4	hypothetical protein conserved
Tb427.07.610	1449	0.175484	8.07915	38.869	2.41351e-07	1.95002e-05	Tb427_07_v4	DNA ligase putative
Tb427.10.9200	1242	-0.313971	5.88019	38.7504	2.48822e-07	1.99008e-05	Tb427_10_v5	hypothetical protein conserved
Tb427tmp.02.4420	1830	0.172525	8.51138	38.4993	2.65444e-07	2.10179e-05	Tb427_11_01_v4	hypothetical protein conserved
Tb427tmp.01.3860	480	0.193607	7.46447	38.134	2.91747e-07	2.28718e-05	Tb427_11_01_v4	hypothetical protein conserved
Tb427tmp.52.0003	2148	0.173254	9.15049	38.0511	2.98089e-07	2.31399e-05	Tb427_11_01_v4	oligopeptidase b
Tb427tmp.160.1560	7896	-0.172203	8.16162	37.8692	3.12519e-07	2.40245e-05	Tb427_09_v4	hypothetical protein conserved
Tb427.04.4700	810	0.197288	7.19738	37.831	3.15641e-07	2.40312e-05	Tb427_04_v4	hypothetical protein conserved
Tb427.06.3000	1047	0.310932	5.82677	37.7286	3.24178e-07	2.42155e-05	Tb427_06_v4	fatty acid desaturase putative
Tb427.10.8320	375	0.175379	7.92366	37.7557	3.21893e-07	2.42155e-05	Tb427_10_v5	cytochrome oxidase subunit IX
Tb427.10.10000	1224	0.181462	9.5736	37.6566	3.30324e-07	2.44439e-05	Tb427_10_v5	hypothetical protein conserved
Tb427.08.7620	1404	0.762972	3.48932	37.3635	3.56642e-07	2.61472e-05	Tb427_08_v4	amino acid transporter 1 putative
Tb427tmp.18.0014	2367	-0.18961	7.38001	36.9742	3.9504e-07	2.86966e-05	Tb427_11_01_v4	hypothetical protein conserved
Tb427.06.590	297	0.180735	7.65378	36.6914	4.25663e-07	3.064e-05	Tb427_06_v4	hypothetical protein conserved
Tb427.08.4820	1869	-0.168709	8.45495	36.647	4.30688e-07	3.07224e-05	Tb427_08_v4	eukaryotic translation initation factor 4 gamma putative
Tb427.10.4880	675	0.168491	8.32927	36.6084	4.35113e-07	3.0761e-05	Tb427_10_v5	hypothetical protein conserved
Tb427.04.4740	1179	-0.194847	7.22542	36.5091	4.46712e-07	3.13015e-05	Tb427_04_v4	Hypothetical protein putative
Tb427.10.1030	1395	0.208114	6.91193	36.4313	4.56029e-07	3.1674e-05	Tb427_10_v5	serine carboxypeptidase III precursor putative
Tb427tmp.02.5280	1812	-0.174482	7.77801	36.2252	4.81703e-07	3.31663e-05	Tb427_11_01_v4	glycerol-3-phosphate dehydrogenase (FAD-dependent) mitochondrial
Tb427tmp.02.1070	2616	0.171773	9.40155	35.9432	5.19332e-07	3.54489e-05	Tb427_11_01_v4	aminopeptidase putative
Tb427.10.8980	510	0.176968	7.73483	35.8114	5.37965e-07	3.64069e-05	Tb427_10_v5	hypothetical protein conserved
Tb427tmp.01.7190	927	0.230992	6.60109	35.57	5.73943e-07	3.8397e-05	Tb427_11_01_v4	NADH-cytochrome b5 reductase putative
Tb427.03.3580	2322	0.16628	9.01501	35.5497	5.7707e-07	3.8397e-05	Tb427_03_v4	glucose regulated protein 94 putative
Tb427tmp.01.6600	2115	-0.223723	6.7262	35.2642	6.23182e-07	4.07798e-05	Tb427_11_01_v4	pumilio/PUF RNA binding protein 7 putative
Tb427tmp.211.4870	1089	-0.32549	5.71604	35.2659	6.22901e-07	4.07798e-05	Tb427_09_v4	RNA 3'-terminal phosphate cyclase-like protein
Tb427.05.1760	1986	-0.21299	6.86578	35.166	6.3992e-07	4.15319e-05	Tb427_05_v4	hypothetical protein conserved
Tb427.07.6270	1221	0.213018	6.82729	35.0561	6.59225e-07	4.24369e-05	Tb427_07_v4	aminotripeptidase putative
Tb427.02.1810	3483	-0.165758	8.29327	34.801	7.06426e-07	4.51087e-05	Tb427_02_v4	transcription silencer
Tb427.05.4480	1740	0.164889	8.69787	34.4024	7.87414e-07	4.98779e-05	Tb427_05_v4	paraflagellar rod component par4 putative
Tb427tmp.160.1820	591	0.164111	8.32888	34.0043	8.78132e-07	5.5183e-05	Tb427_09_v4	cytochrome oxidase subunit V
Tb427.03.3340	2031	0.227021	6.58665	33.8116	9.25939e-07	5.7729e-05	Tb427_03_v4	3' 5'-cyclic nucleotide phosphodiesterase putative
Tb427.05.3350	717	0.174433	7.89575	32.9851	1.16423e-06	7.20183e-05	Tb427_05_v4	iron superoxide dismutase putative
Tb427tmp.211.4820	1407	0.166923	7.75671	32.6117	1.29231e-06	7.87446e-05	Tb427_09_v4	hypothetical protein conserved
Tb427.03.3730	5538	0.165408	7.84388	32.6102	1.29285e-06	7.87446e-05	Tb427_03_v4	ABC transporter putative
Tb427.07.1640	1731	-0.190838	7.02259	32.5051	1.33155e-06	8.04828e-05	Tb427_07_v4	ras-like small GTPase putative
Tb427.10.14820	924	0.563075	4.08133	32.3363	1.39625e-06	8.31242e-05	Tb427_10_v5	ADP/ATP translocase 1 putative
Tb427.03.2880	315	0.184992	7.15789	32.3554	1.38875e-06	8.31242e-05	Tb427_03_v4	hypothetical protein conserved
Tb427tmp.02.4620	2346	-0.161413	8.14275	32.0171	1.52781e-06	9.01314e-05	Tb427_11_01_v4	hypothetical protein conserved
Tb427.03.4600	3240	-0.165162	7.95788	31.9966	1.53672e-06	9.01314e-05	Tb427_03_v4	hypothetical protein conserved
Tb427tmp.50.0001	795	0.163436	7.80456	31.9611	1.5522e-06	9.037e-05	Tb427_11_01_v4	hypothetical protein conserved
Tb427.07.6420	393	0.180203	7.2272	31.5044	1.76716e-06	0.000102134	Tb427_07_v4	hypothetical protein conserved
Tb427.05.4010	915	0.573391	3.99054	31.4603	1.78951e-06	0.000102676	Tb427_05_v4	hypothetical protein
Tb427tmp.244.2510	1122	0.312283	5.6041	31.4243	1.80798e-06	0.00010299	Tb427_09_v4	BARP protein
Tb427.10.11930	783	-0.195785	7.08614	31.1554	1.95242e-06	0.000110423	Tb427_10_v5	NAD or NADP dependent oxidoreductase putative
Tb427.08.1260	3105	-0.174485	7.38981	30.971	2.05852e-06	0.000115599	Tb427_08_v4	hypothetical protein conserved
Tb427.07.4220	3333	-0.158289	7.96125	30.6612	2.25053e-06	0.000125491	Tb427_07_v4	hypothetical protein conserved
Tb427.02.5280	2109	0.156286	8.02185	30.5886	2.29823e-06	0.000127255	Tb427_02_v4	trans-sialidase putative
Tb427.08.1270	1689	-0.180467	7.21279	30.5085	2.35205e-06	0.000128438	Tb427_08_v4	hypothetical protein conserved
Tb427tmp.160.1070	1104	-0.182175	7.08025	30.5192	2.34481e-06	0.000128438	Tb427_09_v4	hypothetical protein conserved
Tb427tmp.02.2880	2301	0.162135	7.72238	30.0917	2.65446e-06	0.000143665	Tb427_11_01_v4	chaperone protein DNAj putative
Tb427.10.13280	7821	-0.152513	8.96624	30.0289	2.70346e-06	0.000143665	Tb427_10_v5	hypothetical protein conserved
Tb427.03.1350	2361	-0.169712	7.493	30.0724	2.66948e-06	0.000143665	Tb427_03_v4	hypothetical protein conserved
Tb427.10.1720	1791	-0.219059	6.48929	30.0509	2.6862e-06	0.000143665	Tb427_10_v5	ATP-dependent DEAD/H RNA helicase putative
Tb427tmp.02.4910	1245	0.189621	7.11868	29.8418	2.85517e-06	0.000150715	Tb427_11_01_v4	acidocalcisomal pyrophosphatase
Tb427.08.7650	1401	0.319811	5.44342	29.5745	3.08769e-06	0.000161909	Tb427_08_v4	amino acid transporter putative
Tb427.01.2380	1356	0.81122	4.73263	29.2949	3.35234e-06	0.000172363	Tb427_01_v4	alpha tubulin
Tb427.10.3040	408	0.19009	6.84759	29.31	3.33742e-06	0.000172363	Tb427_10_v5	hypothetical protein conserved
Tb427tmp.211.0180	1977	-0.16802	7.87451	29.3007	3.34657e-06	0.000172363	Tb427_09_v4	hypothetical protein conserved
Tb427.10.9190	3432	0.160241	9.58583	28.8175	3.86086e-06	0.000197228	Tb427_10_v5	isoleucyl-tRNA synthetase putative
Tb427.05.3090	306	0.153792	7.85639	28.6724	4.03108e-06	0.000204603	Tb427_05_v4	hypothetical protein conserved
Tb427.10.11300	381	0.14965	8.99608	28.4543	4.3019e-06	0.000216958	Tb427_10_v5	paraflagellar rod component putative
Tb427.10.7180	3451	0.149153	8.74126	28.1432	4.72176e-06	0.000236626	Tb427_10_v5	cysteine-rich acidic integral membrane protein precursor
Tb427tmp.211.2960	603	-0.221978	6.40165	28.0865	4.80286e-06	0.000239176	Tb427_09_v4	hypothetical protein conserved
Tb427.08.6580	1830	0.16797	7.4371	27.9787	4.96112e-06	0.000245472	Tb427_08_v4	succinate dehydrogenase flavoprotein putative
Tb427.10.9830	474	0.151899	8.15265	27.9585	4.99128e-06	0.000245472	Tb427_10_v5	hypothetical protein conserved
Tb427.04.2240	1173	0.164109	7.33556	27.6964	5.40198e-06	0.00026403	Tb427_04_v4	hypothetical protein conserved
Tb427.08.570	996	0.178479	6.974	27.5953	5.56969e-06	0.000269655	Tb427_08_v4	proteasome regulatory non-ATP-ase subunit 10
Tb427.07.5990	1758	-0.51217	4.16185	27.5862	5.58517e-06	0.000269655	Tb427_07_v4	hypothetical protein conserved
Tb427tmp.02.0620	1968	-0.149267	8.18579	27.415	5.88271e-06	0.000282299	Tb427_11_01_v4	nucleolar GTP-binding protein 1
Tb427.02.6100	1464	0.176809	6.99604	27.2345	6.21463e-06	0.000296431	Tb427_02_v4	hypothetical protein conserved
Tb427.10.2780	4593	-0.148629	7.95561	27.0416	6.59133e-06	0.000312516	Tb427_10_v5	DNA-directed RNA polymerase iii largest subunit
Tb427tmp.01.2800	1047	0.142861	8.56045	26.7157	7.28325e-06	0.000343267	Tb427_11_01_v4	hypothetical protein conserved
Tb427.07.1510	1857	-0.211968	6.413	26.6499	7.43186e-06	0.000348198	Tb427_07_v4	pseudouridylate synthase I putative
Tb427tmp.02.0290	1482	-0.145011	8.14241	26.4624	7.87366e-06	0.000366727	Tb427_11_01_v4	succinyl-coA:3-ketoacid-coenzyme A transferase mitochondrial precursor putative
Tb427.08.5440	657	-0.181606	6.83585	26.3105	8.25177e-06	0.000382091	Tb427_08_v4	24 kDa calcimedin
Tb427.10.6510	1689	-0.160087	7.3278	26.2078	8.5182e-06	0.00039185	Tb427_10_v5	chaperonin HSP60 mitochondrial precursor
Tb427tmp.01.4220	1668	-0.167414	7.12307	26.1914	8.56152e-06	0.00039185	Tb427_11_01_v4	hypothetical protein conserved
Tb427.10.12370	2040	-0.167027	7.11878	26.1428	8.69165e-06	0.00039552	Tb427_10_v5	gamma-glutamylcysteine synthetase
Tb427.06.4880	1194	-1.13181	2.24031	25.9092	9.34574e-06	0.000422854	Tb427_06_v4	S-adenosylmethionine synthetase putative
Tb427tmp.01.7500	1389	0.164021	7.38064	25.839	9.55205e-06	0.000428519	Tb427_11_01_v4	amino acid transporter putative
Tb427tmp.160.2780	2127	-0.155642	8.34155	25.8299	9.57917e-06	0.000428519	Tb427_09_v4	fatty acyl CoA synthetase 2
Tb427.06.2790	999	-0.160114	9.91814	25.8086	9.64312e-06	0.000428956	Tb427_06_v4	L-threonine 3-dehydrogenase putative
Tb427.10.5850	14232	-0.14011	8.4648	25.7527	9.81273e-06	0.000434063	Tb427_10_v5	hypothetical protein conserved
Tb427tmp.02.5400	1089	0.140824	8.69523	25.7204	9.91208e-06	0.000436022	Tb427_11_01_v4	cystathionine beta-synthase putative
Tb427.01.2330	1329	0.178352	7.28128	25.62	1.02279e-05	0.000447428	Tb427_01_v4	beta tubulin
Tb427tmp.211.0130	567	-0.148038	7.71493	25.5479	1.04614e-05	0.000452745	Tb427_09_v4	nascent polypeptide associated complex subunit putative
Tb427tmp.03.0780	1800	-0.179628	6.88716	25.5472	1.04638e-05	0.000452745	Tb427_11_01_v4	ATP-binding protein putative
Tb427tmp.03.0450	4791	-0.140152	8.64087	25.4666	1.07312e-05	0.000461791	Tb427_11_01_v4	RNA polymerase I second largest subunit
Tb427_10_v4.snoRNA.0032	64	4.36272	-0.273233	25.4011	1.09542e-05	0.000468325	Tb427_10_v5
Tb427.02.3080	1227	-0.195257	6.55915	25.3874	1.10013e-05	0.000468325	Tb427_02_v4	fatty acid desaturase putative
Tb427tmp.57.0002	465	0.214885	6.26753	25.215	1.16141e-05	0.000491767	Tb427_11_01_v4	hypothetical protein conserved
Tb427.05.3800	5502	-0.143375	9.3879	25.0556	1.22126e-05	0.000514359	Tb427_05_v4	glutamine hydrolysing (not ammonia-dependent) carbomoyl phosphate synthase putative
Tb427.05.4270	2550	-0.162532	7.14872	25.019	1.23545e-05	0.000514859	Tb427_05_v4	ATP-dependent DEAD/H RNA helicase putative
Tb427.04.4400	5211	-0.167502	7.03353	25.0241	1.23346e-05	0.000514859	Tb427_04_v4	hypothetical protein conserved
Tb427tmp.03.0475	321	0.14617	7.71355	24.9786	1.25133e-05	0.000516043	Tb427_11_01_v4	hypothetical protein conserved
Tb427.08.740	513	-0.34078	5.69625	24.9924	1.24591e-05	0.000516043	Tb427_08_v4	nucleolar RNA-binding protein truncated
Tb427.01.880	13779	-0.137713	8.75477	24.8072	1.3211e-05	0.000541994	Tb427_01_v4	hypothetical protein conserved
Tb427tmp.02.1990	2340	-0.170158	6.99583	24.6365	1.39468e-05	0.000569231	Tb427_11_01_v4	ferric reductase putative
Tb427.07.4970	1266	0.138126	8.99026	24.5332	1.44129e-05	0.000585239	Tb427_07_v4	glutamine synthetase putative
Tb427.08.5990	1919	-0.173222	6.93282	24.3032	1.55106e-05	0.000626597	Tb427_08_v4	hypothetical protein conserved
Tb427.10.7810	2139	-0.158179	7.17793	24.0689	1.67197e-05	0.000672011	Tb427_10_v5	hypothetical protein conserved
Tb427tmp.244.2470	819	0.457934	4.2571	23.834	1.80324e-05	0.000721113	Tb427_09_v4	unspecified product
Tb427.10.6490	486	0.169109	6.89156	23.7545	1.85008e-05	0.000735188	Tb427_10_v5	hypothetical protein conserved
Tb427.04.3840	1578	-0.147856	7.51694	23.7429	1.857e-05	0.000735188	Tb427_04_v4	nucleolar protein putative
Tb427.05.940	2634	-0.146743	7.51348	23.6916	1.88805e-05	0.000741856	Tb427_05_v4	NADH-dependent fumarate reductase putative
Tb427.08.5490	1872	-0.159015	7.27886	23.6842	1.89259e-05	0.000741856	Tb427_08_v4	hypothetical protein conserved
Tb427.07.3110	1605	-0.191034	6.49254	23.4839	2.01937e-05	0.000787656	Tb427_07_v4	transporter protein putative
Tb427.07.4060	348	0.139767	8.71188	23.4054	2.0715e-05	0.000804026	Tb427_07_v4	calpain-like cysteine peptidase putative
Tb427tmp.02.0360	585	-0.249687	5.80752	23.3375	2.11767e-05	0.000817938	Tb427_11_01_v4	hypothetical protein conserved
Tb427tmp.02.0445	366	0.13943	7.80291	23.2833	2.15535e-05	0.000828451	Tb427_11_01_v4	hypothetical protein conserved
Tb427.02.2950	2868	-0.146388	7.48581	22.9189	2.42771e-05	0.000928627	Tb427_02_v4	hypothetical protein conserved
Tb427.05.1560	2262	-0.171508	6.95384	22.8394	2.49177e-05	0.000948551	Tb427_05_v4	ATP-dependent DEAD/H RNA helicase putative
Tb427.10.5670	2136	-0.151853	7.55541	22.789	2.53333e-05	0.000959756	Tb427_10_v5	N-acetyltransferase subunit Nat1 putative
Tb427tmp.244.2520	339	0.412529	4.41756	22.7573	2.55983e-05	0.000965176	Tb427_09_v4	BARP protein
Tb427.06.2860	1368	0.194548	6.42201	22.728	2.5846e-05	0.000969898	Tb427_06_v4	hypothetical protein conserved
Tb427.04.4620	474	0.131082	8.54175	22.5994	2.6963e-05	0.00100704	Tb427_04_v4	cytochrome oxidase subunit VIII
Tb427tmp.244.2490	873	0.686561	3.12756	22.4318	2.84962e-05	0.00105931	Tb427_09_v4	BARP protein
Tb427.01.1620	2220	-0.156493	7.10399	22.3213	2.95562e-05	0.00109141	Tb427_01_v4	ATP-dependent DEAD/H RNA helicase putative
Tb427.10.8500	1590	-0.533488	5.83012	22.3133	2.96354e-05	0.00109141	Tb427_10_v5	glucose transporter putative
Tb427tmp.244.2400	783	0.244174	5.80373	22.2076	3.06917e-05	0.00112508	Tb427_09_v4	BARP protein
Tb427tmp.42.0006	243	0.395862	4.76553	22.178	3.09944e-05	0.00112575	Tb427_11_01_v4	histone H1 putative
Tb427.07.3850	2985	-0.156926	7.20339	22.1873	3.08993e-05	0.00112575	Tb427_07_v4	hypothetical protein conserved
Tb427tmp.02.2920	4755	-0.13675	7.76054	22.1634	3.11454e-05	0.00112607	Tb427_11_01_v4	hypothetical protein conserved
Tb427tmp.55.0001	231	0.224955	6.16614	22.1352	3.1438e-05	0.00113148	Tb427_11_01_v4	histone H1 putative
Tb427.03.1690	438	0.137585	7.7234	22.07	3.21268e-05	0.00115104	Tb427_03_v4	hypothetical protein conserved
Tb427tmp.160.0340	2442	0.14247	7.50318	22.0478	3.23649e-05	0.00115435	Tb427_09_v4	Myosin-like protein
Tb427tmp.01.7460	915	0.175691	6.64909	22.0008	3.2875e-05	0.00116728	Tb427_11_01_v4	NADH dehydrogenase subunit NI2M putative
Tb427.06.3180	1479	0.140566	7.6132	21.9589	3.33366e-05	0.00117315	Tb427_06_v4	hypothetical protein conserved
Tb427.05.1710	567	0.130499	8.80714	21.9625	3.32969e-05	0.00117315	Tb427_05_v4	ribonucleoprotein p18 mitochondrial precursor putative
Tb427.05.1810	1980	0.133658	8.13468	21.91	3.38846e-05	0.00118716	Tb427_05_v4	lysosomal/endosomal membrane protein p67
Tb427.08.4800	1239	-0.17423	6.67878	21.7403	3.58609e-05	0.00125087	Tb427_08_v4	hypothetical protein conserved
Tb427tmp.160.4760	3066	0.148258	7.41418	21.6723	3.66864e-05	0.00127405	Tb427_09_v4	hypothetical protein
Tb427tmp.42.0007	231	0.284875	5.50357	21.6023	3.7557e-05	0.00129859	Tb427_11_01_v4	histone H1 putative
Tb427tmp.01.8225	441	0.143303	7.87365	21.523	3.85709e-05	0.00132785	Tb427_11_01_v4	hypothetical protein conserved
Tb427tmp.160.5120	4956	-0.14169	7.54311	21.4008	4.01889e-05	0.00137756	Tb427_09_v4	hypothetical protein conserved
Tb427.03.2780	3309	-0.146146	7.28484	21.2403	4.24224e-05	0.00144785	Tb427_03_v4	hypothetical protein conserved
Tb427tmp.244.2570	3126	0.127254	8.64275	21.192	4.31209e-05	0.00146537	Tb427_09_v4	calcium motive p-type ATPase putative
Tb427.03.2750	2616	-0.162179	6.91788	21.1573	4.36287e-05	0.00147629	Tb427_03_v4	hypothetical protein conserved
Tb427.10.14000	2694	0.132434	8.39	21.0303	4.55454e-05	0.00152406	Tb427_10_v5	aconitase
Tb427.08.6060	1215	-0.140446	9.25322	21.045	4.53192e-05	0.00152406	Tb427_08_v4	2-amino-3-ketobutyrate coenzyme A ligase putative
Tb427tmp.55.0015	1140	-0.187589	6.38847	21.0256	4.5618e-05	0.00152406	Tb427_11_01_v4	hypothetical protein conserved
Tb427.08.2710	2181	-0.164152	6.83602	20.976	4.63918e-05	0.0015434	Tb427_08_v4	hypothetical protein conserved
Tb427tmp.02.2740	1167	-0.215167	6.02183	20.9272	4.71666e-05	0.00156262	Tb427_11_01_v4	aspartate aminotransferase mitochondrial
Tb427.10.12980	2421	-0.159563	6.94094	20.9088	4.74625e-05	0.00156587	Tb427_10_v5	member of the NOL1/NOP2/sun family of proteins
Tb427tmp.01.5910	1809	0.126547	8.53252	20.8327	4.87065e-05	0.00160024	Tb427_11_01_v4	dynein intermediate chain IC70 putative
Tb427tmp.01.8090	975	0.155931	7.1233	20.7531	5.00441e-05	0.00163065	Tb427_11_01_v4	kinetoplast DNA-associated protein putative
Tb427tmp.02.3740	3735	-0.133787	7.72839	20.7573	4.99725e-05	0.00163065	Tb427_11_01_v4	receptor-type adenylate cyclase GRESAG 4 putative
Tb427.02.3390	2286	-0.159468	6.85812	20.6031	5.26707e-05	0.00170921	Tb427_02_v4	hypothetical protein conserved
Tb427tmp.39.0008	243	0.214002	6.01395	20.3681	5.70828e-05	0.00183905	Tb427_11_01_v4	histone H1 putative
Tb427tmp.01.0480	1722	0.144402	7.2892	20.3565	5.73103e-05	0.00183905	Tb427_11_01_v4	hypothetical protein conserved
Tb427tmp.160.5620	708	-0.157586	6.87333	20.353	5.73789e-05	0.00183905	Tb427_09_v4	hypothetical protein conserved
Tb427.01.4645	1599	-1.32805	1.70425	20.3418	5.76011e-05	0.00183905	Tb427_01_v4	unspecified product
Tb427.08.7670	1401	0.19084	6.33181	20.3148	5.81366e-05	0.0018413	Tb427_08_v4	amino acid transporter putative
Tb427.03.1200	2322	0.154722	6.94337	20.3213	5.80067e-05	0.0018413	Tb427_03_v4	hypothetical protein conserved
Tb427.10.4620	327	0.20296	6.21441	20.1417	6.17047e-05	0.00194332	Tb427_10_v5	peptidyl-prolyl cis-trans isomerase putative
Tb427.06.4670	1077	0.130665	7.74216	20.1234	6.2094e-05	0.00194332	Tb427_06_v4	CMRP
Tb427.10.16120	1344	-0.127628	8.41975	20.1237	6.2089e-05	0.00194332	Tb427_10_v5	IMP dehydrogenase
Tb427.07.270	1317	-0.17149	6.93053	20.0954	6.26973e-05	0.00195448	Tb427_07_v4	ribosome biogenesis protein putative
Tb427.10.13150	2560	0.166317	6.6921	20.0702	6.32445e-05	0.00195613	Tb427_10_v5	hypothetical protein conserved
Tb427.03.3670	1872	-0.151114	6.99763	20.0743	6.31554e-05	0.00195613	Tb427_03_v4	RNA-binding protein putative
Tb427.10.830	783	0.17862	6.56311	19.9699	6.54723e-05	0.00201716	Tb427_10_v5	adenylate kinase putative
Tb427.08.550	534	0.265948	5.40986	19.9311	6.63577e-05	0.00202992	Tb427_08_v4	methionine-S-sulfoxide reductase putative
Tb427tmp.244.2790	756	-0.189792	6.3406	19.9293	6.63993e-05	0.00202992	Tb427_09_v4	rRNA processing protein putative
Tb427tmp.244.2860	423	0.167707	6.63419	19.9147	6.67352e-05	0.00203105	Tb427_09_v4	hypothetical protein conserved
Tb427tmp.211.1310	1200	-0.156377	6.91209	19.8944	6.72058e-05	0.00203105	Tb427_09_v4	hypothetical protein conserved
Tb427.08.7350	2247	-0.348063	4.69312	19.9049	6.69619e-05	0.00203105	Tb427_08_v4	neuraminidase putative
Tb427tmp.01.1625	312	0.126597	8.28815	19.7377	7.09567e-05	0.00213626	Tb427_11_01_v4	hypothetical protein conserved
Tb427tmp.02.1280	4464	-0.131627	7.62875	19.6734	7.25608e-05	0.00217627	Tb427_11_01_v4	serine peptidase clan SB family S8-like protein
Tb427.10.2020	1416	0.212939	5.98734	19.6488	7.31823e-05	0.00218663	Tb427_10_v5	hexokinase
Tb427.02.1170	2028	0.178466	6.43818	19.6125	7.41139e-05	0.00220614	Tb427_02_v4	retrotransposon hot spot protein 5 (RHS5) putative
Tb427.10.15270	1188	-0.148433	7.01901	19.5898	7.47017e-05	0.00221531	Tb427_10_v5	metallo- peptidase Clan MG Family M24
Tb427.06.4280	1080	-0.126211	8.82726	19.5316	7.62317e-05	0.00225225	Tb427_06_v4	glyceraldehyde 3-phosphate dehydrogenase glycosomal
Tb427tmp.02.4400	1593	0.123929	8.4102	19.4104	7.9525e-05	0.00234081	Tb427_11_01_v4	PUF nine target 1
Tb427tmp.02.4080	1446	-0.123032	8.17369	19.365	8.0796e-05	0.00236942	Tb427_11_01_v4	cytochrome P450 51A1
Tb427.07.2170	4446	-0.124234	8.81039	19.2639	8.3706e-05	0.0024457	Tb427_07_v4	hypothetical protein conserved
Tb427.08.6170	2010	-0.130818	9.7772	19.1491	8.71475e-05	0.0025276	Tb427_08_v4	transketolase putative
Tb427tmp.211.4800	2508	-0.154774	6.8236	19.1505	8.71021e-05	0.0025276	Tb427_09_v4	hypothetical protein conserved
Tb427.05.2660	2583	-0.12669	7.98	19.1009	8.86334e-05	0.00256131	Tb427_05_v4	hypothetical protein conserved
Tb427.07.2290	636	0.172034	6.50164	19.0128	9.14255e-05	0.00263239	Tb427_07_v4	hypothetical protein conserved
Tb427tmp.03.0240	3669	0.123586	8.81529	18.9511	9.34337e-05	0.00268046	Tb427_11_01_v4	hypothetical protein conserved
Tb427tmp.03.0660	1149	-0.186665	6.27688	18.9143	9.46545e-05	0.00270568	Tb427_11_01_v4	hypothetical protein conserved
Tb427.10.10590	339	0.16887	6.53975	18.8663	9.62702e-05	0.00274197	Tb427_10_v5	histone H2B putative
Tb427.02.4000	2679	-0.141969	7.12562	18.7596	9.9971e-05	0.00283717	Tb427_02_v4	hypothetical protein conserved
Tb427.03.3200	1053	0.13734	7.28039	18.6406	0.000104272	0.00294865	Tb427_03_v4	hypothetical protein conserved
Tb427tmp.02.3130	1716	0.119345	8.36189	18.5755	0.000106709	0.00300683	Tb427_11_01_v4	malic enzyme putative
Tb427tmp.211.3160	6262	-0.122202	8.04782	18.5293	0.000108475	0.00304575	Tb427_09_v4	hypothetical protein conserved
Tb427.03.3950	1650	-0.179548	6.42625	18.476	0.000110553	0.00309238	Tb427_03_v4	hypothetical protein conserved
Tb427tmp.02.0240	1461	-0.195009	6.16999	18.4667	0.000110916	0.00309238	Tb427_11_01_v4	ras-like small GTPase putative
Tb427tmp.01.6470	753	0.142223	7.07723	18.4408	0.000111945	0.0031101	Tb427_11_01_v4	chromosomal passenger protein
Tb427.08.2690	1200	-0.210144	5.9062	18.3203	0.000116857	0.00323522	Tb427_08_v4	hypothetical protein conserved
Tb427.08.3560	2787	0.125173	7.7413	18.2671	0.000119097	0.00327767	Tb427_08_v4	DNA repair and recombination helicase
Tb427tmp.160.2840	2109	-0.134733	7.27518	18.2643	0.000119218	0.00327767	Tb427_09_v4	fatty acyl CoA synthetase 4
Tb427.10.13040	3630	-0.121131	8.19504	18.2273	0.000120804	0.00330978	Tb427_10_v5	ESAG 4 (expression site-associated gene 4) protein putative
Tb427.10.11770	390	0.183058	6.26327	18.1431	0.000124499	0.00338758	Tb427_10_v5	hypothetical protein conserved
Tb427.05.4520	2781	0.137377	7.31948	18.152	0.000124101	0.00338758	Tb427_05_v4	hypothetical protein conserved
Tb427tmp.160.0815	249	0.11786	8.96261	18.0039	0.000130873	0.00354881	Tb427_09_v4	60S ribosomal protein L38 putative
Tb427.08.5640	1002	0.12618	8.26119	17.8798	0.000136841	0.00369798	Tb427_08_v4	hypothetical protein conserved
Tb427.06.4210	1788	0.120017	8.08311	17.8512	0.000138259	0.0037236	Tb427_06_v4	aldehyde dehydrogenase putative
Tb427.10.2750	1386	-0.154535	6.71566	17.8227	0.000139688	0.00374932	Tb427_10_v5	deoxyhypusine synthase
Tb427.04.3450	345	0.12489	7.74313	17.7642	0.000142665	0.00380343	Tb427_04_v4	hypothetical protein conserved
Tb427tmp.03.0900	3156	-0.132036	7.3516	17.7732	0.000142202	0.00380343	Tb427_11_01_v4	hypothetical protein conserved
Tb427.06.3740	1974	-0.122628	8.92094	17.7226	0.000144821	0.00384795	Tb427_06_v4	heat shock 70 kDa protein mitochondrial precursor putative
Tb427.10.6320	1842	-0.148117	6.83985	17.6777	0.000147191	0.00389786	Tb427_10_v5	hypothetical protein conserved
Tb427tmp.01.2250	2928	-0.129681	7.59661	17.6497	0.000148689	0.00392439	Tb427_11_01_v4	hypothetical protein conserved
Tb427.04.3850	1362	-0.151358	6.76075	17.6271	0.000149908	0.00394342	Tb427_04_v4	hypothetical protein conserved
Tb427.06.3470	765	0.23739	5.54999	17.6049	0.000151117	0.00396206	Tb427_06_v4	hypothetical protein conserved
Tb427.10.9300	924	-0.167922	6.57562	17.5953	0.000151642	0.00396272	Tb427_10_v5	adiponectin receptor protein 1
Tb427.10.3900	2223	-0.138553	7.12669	17.499	0.000157028	0.00408995	Tb427_10_v5	protein kinase putative
Tb427.03.4080	1716	-0.144683	7.34783	17.1132	0.000180717	0.00469152	Tb427_03_v4	hypothetical protein conserved
Tb427.03.970	1113	-0.160392	6.53718	17.0803	0.000182903	0.00473276	Tb427_03_v4	hypothetical protein conserved
Tb427.02.4550	2718	-0.117199	8.12049	17.056	0.000184538	0.00475953	Tb427_02_v4	FtsJ cell division protein putative
Tb427.07.6930	1473	0.147844	6.78404	17.04	0.000185623	0.00477196	Tb427_07_v4	ATPase putative
Tb427.04.2450	1236	0.126242	7.52254	17.0091	0.000187734	0.0048106	Tb427_04_v4	thioredoxin putative
Tb427.04.5010	1185	0.114379	8.29244	16.9531	0.000191628	0.00489456	Tb427_04_v4	unspecified product
Tb427.04.2630	2532	-0.136814	7.12888	16.9306	0.000193213	0.00491915	Tb427_04_v4	ATP-dependent DEAD/H RNA helicase putative
Tb427.04.3740	5079	0.113491	8.7719	16.8934	0.000195875	0.00497096	Tb427_04_v4	flagellar attachment zone protein
Tb427.03.2050	4716	0.117293	7.9351	16.8536	0.000198757	0.00502799	Tb427_03_v4	hypothetical protein conserved
Tb427.03.5340	1155	0.114958	9.02725	16.7926	0.000203265	0.00512565	Tb427_03_v4	Hsc70-interacting protein (Hip) putative
Tb427.08.2030	1266	0.112936	8.6754	16.7807	0.000204155	0.00513175	Tb427_08_v4	hypothetical protein conserved
Tb427tmp.01.7880	399	0.133754	8.61929	16.7618	0.000205583	0.00513503	Tb427_11_01_v4	corset-associated protein 17
Tb427tmp.01.7590	1488	0.117408	7.96854	16.7698	0.000204981	0.00513503	Tb427_11_01_v4	amino acid transporter putative
Tb427.01.4230	1281	0.14227	6.9428	16.6754	0.000212236	0.00528454	Tb427_01_v4	hypothetical protein conserved
Tb427tmp.211.2740	726	-0.11912	9.58994	16.6417	0.00021489	0.00533362	Tb427_09_v4	Gim5B protein
Tb427.10.14170	939	-0.13354	7.12001	16.6334	0.000215554	0.00533362	Tb427_10_v5	aquaporin 9 putative
Tb427.08.5000	1803	0.243667	5.40818	16.611	0.000217345	0.00536117	Tb427_08_v4	69 kDa paraflagellar rod protein
Tb427tmp.02.2040	378	0.11732	7.92689	16.4871	0.000227534	0.00559042	Tb427_11_01_v4	hypothetical protein conserved
Tb427.10.13180	3711	-0.116422	7.87154	16.481	0.000228051	0.00559042	Tb427_10_v5	hypothetical protein conserved
Tb427.07.4730	1293	0.165643	6.39236	16.4516	0.000230542	0.00563405	Tb427_07_v4	pumilio RNA binding protein putative
Tb427tmp.01.3000	1083	0.136112	7.15628	16.4153	0.000233671	0.00569295	Tb427_11_01_v4	paraflagellar rod component putative
Tb427.06.3290	393	0.205831	5.79927	16.2456	0.000248874	0.00604473	Tb427_06_v4	intraflagellar transport protein 20 putative
Tb427.10.13270	2820	-0.133422	7.1409	16.1856	0.000254498	0.00616244	Tb427_10_v5	periodic tryptophan protein 2 putative
Tb427.03.3590	2019	-0.132415	7.09113	16.1768	0.000255339	0.00616394	Tb427_03_v4	U3 small nucleolar ribonucleoprotein protein MPP10 putative
Tb427.07.3610	1266	0.134664	7.04509	16.0854	0.00026419	0.00632427	Tb427_07_v4	hypothetical protein conserved
Tb427.04.2740	453	0.110923	8.4276	16.0818	0.000264549	0.00632427	Tb427_04_v4	hypothetical protein conserved
Tb427.03.3320	657	-0.1124	8.28935	16.09	0.000263742	0.00632427	Tb427_03_v4	60S ribosomal protein L13 putative
Tb427tmp.160.4830	2169	-0.191946	6.05778	16.0755	0.000265175	0.00632427	Tb427_09_v4	hypothetical protein conserved
Tb427tmp.160.1760	1206	-0.137983	6.90769	15.9777	0.000275052	0.00654012	Tb427_09_v4	hypothetical protein conserved
Tb427.10.10140	996	0.111456	8.20953	15.9615	0.00027672	0.00656009	Tb427_10_v5	paraflagellar rod component putative
Tb427tmp.244.2410	786	0.339769	4.46468	15.9458	0.000278351	0.00657905	Tb427_09_v4	BARP protein
Tb427tmp.47.0004	3027	0.117009	9.58152	15.9304	0.000279961	0.00658206	Tb427_11_01_v4	2-oxoglutarate dehydrogenase E1 component putative
Tb427.07.3740	2550	0.111802	8.21216	15.9287	0.000280141	0.00658206	Tb427_07_v4	hypothetical protein conserved
Tb427.07.2640	1362	0.114043	9.35336	15.9188	0.000281182	0.00658697	Tb427_07_v4	hypothetical protein conserved
Tb427tmp.01.5225	360	0.183889	6.12713	15.8614	0.000287305	0.00671057	Tb427_11_01_v4	cytochrome b5 putative
Tb427.03.2100	927	0.123673	7.58693	15.8024	0.000293732	0.00682043	Tb427_03_v4	hypothetical protein conserved
Tb427.06.4990	549	0.110864	8.2195	15.8034	0.000293632	0.00682043	Tb427_06_v4	ATP synthase epsilon chain putative
Tb427tmp.01.4621	450	0.160779	6.43072	15.7506	0.000299507	0.0069342	Tb427_11_01_v4	calmodulin
Tb427.07.5840	690	0.165209	6.36448	15.6276	0.000313712	0.00723665	Tb427_07_v4	hypothetical protein conserved
Tb427.03.5180	411	0.118823	7.53766	15.6218	0.000314399	0.00723665	Tb427_03_v4	cofilin/actin depolymerizing factor putative
Tb427tmp.211.2900	1512	-0.154855	6.59235	15.6117	0.000315602	0.0072433	Tb427_09_v4	membrane transporter protein putative
Tb427tmp.01.3490	717	0.136636	6.89414	15.5626	0.000321503	0.00731513	Tb427_11_01_v4	hypothetical protein conserved
Tb427.07.5320	2241	0.129775	7.21867	15.5642	0.000321306	0.00731513	Tb427_07_v4	hypothetical protein conserved
Tb427.10.5400	1725	0.117438	7.58978	15.5771	0.000319743	0.00731513	Tb427_10_v5	hypothetical protein conserved
Tb427.01.2850	1959	0.357302	4.32483	15.5485	0.000323223	0.00732106	Tb427_01_v4	pteridine transporter putative
Tb427.03.4020	6939	-0.131996	7.17531	15.5377	0.000324538	0.00732106	Tb427_03_v4	phosphatidylinositol 4-kinase alpha putative
Tb427.10.11890	951	-0.147443	6.71349	15.5383	0.000324471	0.00732106	Tb427_10_v5	hypothetical protein conserved
Tb427.10.6200	315	0.149752	6.59981	15.4811	0.000331565	0.00745832	Tb427_10_v5	hypothetical protein conserved
Tb427.03.4980	1803	0.114116	7.86077	15.4592	0.000334318	0.00748302	Tb427_03_v4	hypothetical protein conserved frameshift
Tb427tmp.211.2180	1938	-0.142038	6.75985	15.4573	0.000334553	0.00748302	Tb427_09_v4	hypothetical protein conserved
Tb427.05.3230	6546	-0.108752	8.61622	15.4489	0.000335625	0.00748585	Tb427_05_v4	hypothetical protein conserved
Tb427.04.1790	1443	0.108303	8.52965	15.4235	0.000338865	0.00752249	Tb427_04_v4	ribosomal protein L3 putative
Tb427tmp.211.2230	690	-0.192467	6.10125	15.4212	0.000339167	0.00752249	Tb427_09_v4	hypothetical protein conserved
Tb427tmp.01.0950	1701	-0.145849	6.67607	15.3849	0.000343866	0.00760539	Tb427_11_01_v4	hypothetical protein conserved
Tb427tmp.01.8010	2823	-0.125206	7.3022	15.3756	0.00034507	0.00761075	Tb427_11_01_v4	hypothetical protein conserved
Tb427tmp.01.3960	1764	0.111561	7.92289	15.3116	0.00035355	0.00777613	Tb427_11_01_v4	flagellar protein essential for flagellar pocket biogenesis
Tb427tmp.02.4810	1824	0.131353	7.00401	15.2646	0.000359921	0.00789433	Tb427_11_01_v4	hypothetical protein conserved
Tb427.07.2110	756	0.172974	6.18217	15.2335	0.000364201	0.00796614	Tb427_07_v4	hypothetical protein conserved
Tb427tmp.01.6990	1878	-0.176645	6.11501	15.2036	0.000368368	0.00803508	Tb427_11_01_v4	hypothetical protein conserved
Tb427.01.2370	1329	0.117967	8.63885	15.1916	0.00037006	0.00804982	Tb427_01_v4	beta tubulin
Tb427.05.4420	1899	-0.108509	8.85239	15.118	0.000380581	0.00825601	Tb427_05_v4	nucleolar RNA helicase Gu putative
Tb427.05.2140	2529	-0.118925	7.4419	15.1063	0.000382277	0.00827013	Tb427_05_v4	nonsense mRNA reducing factor 1 putative
Tb427tmp.18.0008	4575	-0.121816	7.30135	15.092	0.000384368	0.00829271	Tb427_11_01_v4	diacylglycerol acyltransferase putative
Tb427tmp.03.0230	1242	0.110801	7.95151	15.0409	0.000391948	0.00843327	Tb427_11_01_v4	isocitrate dehydrogenase putative
Tb427.10.6400	1689	-0.1092	8.93407	15.0061	0.000397183	0.00852275	Tb427_10_v5	chaperonin HSP60 mitochondrial precursor
Tb427.03.4320	1770	0.107531	8.92513	14.9777	0.000401525	0.00856451	Tb427_03_v4	73 kDa paraflagellar rod protein
Tb427tmp.02.4480	1839	-0.115992	7.54354	14.9673	0.000403129	0.00856451	Tb427_11_01_v4	3-methylcrotonoyl-CoA carboxylase beta subunit putative
Tb427tmp.211.2910	1512	-0.136137	6.83989	14.9652	0.000403456	0.00856451	Tb427_09_v4	hypothetical protein conserved
Tb427.10.11990	648	-0.209087	5.6827	14.9861	0.000400237	0.00856451	Tb427_10_v5	hypothetical protein conserved
Tb427.03.2960	984	0.109091	9.22271	14.9443	0.000406681	0.00860989	Tb427_03_v4	IAG-nucleoside hydrolase
Tb427.10.4240	363	0.114915	7.59963	14.9264	0.000409484	0.00864612	Tb427_10_v5	hypothetical protein conserved
Tb427tmp.01.6800	816	-0.129352	7.06145	14.9087	0.000412265	0.00868169	Tb427_11_01_v4	1-acyl-sn-glycerol-3-phosphate acyltransferase putative
Tb427.04.4550	2472	-0.109617	8.23387	14.8457	0.000422351	0.00885194	Tb427_04_v4	hypothetical protein conserved
Tb427.07.1830	1101	-0.30841	4.64359	14.8442	0.000422585	0.00885194	Tb427_07_v4	hypothetical protein conserved
Tb427tmp.02.5480	390	-0.110302	8.71975	14.7817	0.000432854	0.00904312	Tb427_11_01_v4	hypothetical protein conserved
Tb427.03.2740	921	-0.147885	6.55808	14.7288	0.000441743	0.00920452	Tb427_03_v4	hypothetical protein conserved
Tb427.01.3560	2598	0.14657	6.58971	14.7084	0.000445207	0.00925236	Tb427_01_v4	hypothetical protein conserved
Tb427.06.3490	309	0.206928	5.6784	14.6962	0.000447312	0.00926097	Tb427_06_v4	zinc finger protein
Tb427tmp.01.6320	1644	-0.125306	7.11425	14.6924	0.00044796	0.00926097	Tb427_11_01_v4	hypothetical protein conserved
Tb427.05.1830	1986	0.152812	6.58898	14.6716	0.000451557	0.00931101	Tb427_05_v4	lysosomal/endosomal membrane protein p67
Tb427tmp.03.0860	1995	-0.144091	6.63218	14.6153	0.000461468	0.00949066	Tb427_11_01_v4	hypothetical protein conserved
Tb427.10.1380	2964	-0.118672	7.33761	14.5359	0.000475823	0.00976053	Tb427_10_v5	serine/threonine-protein kinase putative
Tb427.04.1900	1143	-0.144575	6.61641	14.5176	0.000479189	0.00980419	Tb427_04_v4	unspecified product
Tb427tmp.01.2480	3549	-0.112386	7.64476	14.5001	0.000482446	0.00984538	Tb427_11_01_v4	hypothetical protein conserved
Tb427.07.6770	294	0.118937	7.41588	14.4865	0.000484981	0.00987167	Tb427_07_v4	hypothetical protein conserved
Tb427.10.14860	2142	0.114354	7.54469	14.4741	0.000487324	0.00989393	Tb427_10_v5	hypothetical protein conserved
Tb427.02.2510	813	0.111032	7.72638	14.4102	0.000499523	0.0101157	Tb427_02_v4	hypothetical protein conserved
Tb427.03.3220	2706	-0.123435	7.21743	14.3737	0.000506627	0.0102334	Tb427_03_v4	hypothetical protein conserved
Tb427_09_v4.snoRNA.0001	56	-0.85659	2.03051	14.3466	0.000511986	0.0103153	Tb427_09_v4
Tb427tmp.02.5740	1773	-0.136306	6.83574	14.3222	0.000516848	0.0103868	Tb427_11_01_v4	hypothetical protein conserved
Tb427.07.6300	1650	-0.563099	3.03535	14.2982	0.000521697	0.0104577	Tb427_07_v4	hypothetical protein conserved
Tb427.08.7740	1404	0.111608	7.62585	14.2244	0.000536857	0.0107344	Tb427_08_v4	amino acid transporter putative
Tb427tmp.02.5550	1890	0.107358	8.06877	14.21	0.000539874	0.0107676	Tb427_11_01_v4	hypothetical protein conserved
Tb427.02.5000	1221	0.140422	6.84124	14.1748	0.000547317	0.0108625	Tb427_02_v4	hypothetical protein conserved
Tb427.10.13620	1458	0.121159	7.18292	14.1617	0.000550122	0.0108625	Tb427_10_v5	NADH-ubiquinone oxidoreductase complex I subunit FT putative
Tb427tmp.02.5390	3264	-0.109227	7.87346	14.1646	0.000549511	0.0108625	Tb427_11_01_v4	mRNA processing protein putative
Tb427.05.3810	1377	-0.116777	7.59784	14.1633	0.000549778	0.0108625	Tb427_05_v4	OMPDCase-OPRTase putative
Tb427tmp.160.4560	1215	0.109995	9.36688	14.1428	0.000554185	0.0109155	Tb427_09_v4	arginine kinase
Tb427tmp.211.0740	573	0.122318	7.1388	14.1269	0.000557639	0.0109563	Tb427_09_v4	p21 antigen protein putative
Tb427tmp.01.6510	1116	0.106085	8.11052	14.0901	0.000565681	0.0110868	Tb427_11_01_v4	paraflagellar rod component putative
Tb427.02.1100	1746	-0.396638	3.90199	14.0333	0.000578362	0.0113073	Tb427_02_v4	retrotransposon hot spot protein 3 (RHS3) degenerate
Tb427.07.7430	1755	0.103525	8.85332	14.0025	0.000585363	0.011416	Tb427_07_v4	ATP synthase alpha chain mitochondrial precursor
Tb427tmp.160.5260	1338	0.115169	7.39513	13.9915	0.000587891	0.0114372	Tb427_09_v4	oxidoreductase putative
Tb427tmp.01.4370	2421	0.104982	8.20519	13.9676	0.000593418	0.0114882	Tb427_11_01_v4	hypothetical protein conserved
Tb427.03.5230	1434	-0.157134	6.34405	13.9699	0.000592887	0.0114882	Tb427_03_v4	DNA repair protein putative
Tb427.07.290	1614	0.129523	6.97968	13.9328	0.000601553	0.0116029	Tb427_07_v4	leucine-rich repeat protein 1 (LRRP1) putative
Tb427.07.1300	1134	0.109919	7.72837	13.9271	0.000602879	0.0116029	Tb427_07_v4	protein disulfide isomerase putative
Tb427tmp.211.2730	732	-0.117562	8.04389	13.9235	0.000603738	0.0116029	Tb427_09_v4	Gim5A protein
Tb427tmp.160.4460	1032	-0.110306	7.63023	13.8933	0.000610929	0.0117127	Tb427_09_v4	TFIIF-stimulated CTD phosphatase putative
Tb427tmp.211.3270	567	0.133494	7.59631	13.8609	0.000618715	0.0117764	Tb427_09_v4	60S ribosomal subunit protein L31 putative
Tb427.06.1500	1842	-0.107898	8.08159	13.8626	0.000618313	0.0117764	Tb427_06_v4	alkyl-DHAP synthase
Tb427tmp.160.4580	1527	-0.127036	6.96251	13.8706	0.000616385	0.0117764	Tb427_09_v4	hypothetical protein conserved
Tb427.07.2780	354	0.167802	6.13415	13.8373	0.000624479	0.011801	Tb427_07_v4	hypothetical protein conserved
Tb427.06.2490	876	0.125594	7.02045	13.8427	0.00062317	0.011801	Tb427_06_v4	hypothetical protein conserved
Tb427.08.710	4134	0.110914	8.76186	13.8465	0.000622242	0.011801	Tb427_08_v4	RNA-binding protein putative
Tb427.08.1890	777	0.103458	8.39877	13.8189	0.000629004	0.0118582	Tb427_08_v4	cytochrome c1 heme protein mitochondrial precursor
Tb427.10.4490	2973	0.114123	7.41185	13.8116	0.000630807	0.011864	Tb427_10_v5	hypothetical protein conserved
Tb427tmp.03.0090	1002	-0.104638	9.16222	13.805	0.000632441	0.0118665	Tb427_11_01_v4	ribokinase putative
Tb427tmp.01.0820	3651	-0.103826	8.1475	13.7455	0.000647405	0.0120615	Tb427_11_01_v4	hypothetical protein conserved
Tb427.05.1210	936	-0.106267	8.87002	13.7537	0.000645319	0.0120615	Tb427_05_v4	short-chain dehydrogenase putative
Tb427tmp.01.4820	744	-0.144996	6.56228	13.7494	0.000646397	0.0120615	Tb427_11_01_v4	RNA polymerase subunit putative
Tb427.08.3530	1065	-0.160093	11.5261	13.7309	0.000651131	0.0121025	Tb427_08_v4	glycerol-3-phosphate dehydrogenase [NAD+] glycosomal
Tb427.10.2990	3015	-0.102843	8.31355	13.6982	0.000659568	0.0122306	Tb427_10_v5	hypothetical protein conserved
Tb427.03.3830	1137	0.185736	5.88585	13.6752	0.000665553	0.012284	Tb427_03_v4	hypothetical protein conserved
Tb427.05.2550	969	0.118305	7.21774	13.6786	0.000664668	0.012284	Tb427_05_v4	hypothetical protein conserved
Tb427tmp.160.1100	597	0.133587	6.78714	13.6521	0.000671635	0.012289	Tb427_09_v4	hypothetical protein conserved
Tb427tmp.211.2640	420	0.126998	7.79251	13.6681	0.000667414	0.012289	Tb427_09_v4	60S ribosomal protein L23 putative
Tb427.10.1110	5397	-0.121886	7.15738	13.6406	0.000674691	0.012289	Tb427_10_v5	kinesin putative
Tb427.08.4450	1287	-0.122373	7.11726	13.6389	0.000675134	0.012289	Tb427_08_v4	RNA-binding protein putative
Tb427.10.13680	2091	-0.128994	6.91414	13.6478	0.00067277	0.012289	Tb427_10_v5	hypothetical protein
Tb427.10.11660	1203	-0.148698	6.43383	13.6609	0.000669323	0.012289	Tb427_10_v5	hypothetical protein conserved
Tb427.06.4570	426	0.161682	6.42282	13.6294	0.000677665	0.0123068	Tb427_06_v4	hypothetical protein conserved
Tb427tmp.01.3370	657	0.103759	9.00099	13.5694	0.000693902	0.0125547	Tb427_11_01_v4	glycosomal membrane protein putative
Tb427.10.180	918	0.101791	8.57601	13.5672	0.000694491	0.0125547	Tb427_10_v5	ATP synthase F1 subunit gamma protein putative
Tb427.06.4370	1611	-0.101648	8.5507	13.4867	0.00071695	0.0129312	Tb427_06_v4	eukaryotic translation initiation factor 3 subunit 7-like protein
Tb427.07.640	1005	-0.13773	6.63594	13.4715	0.000721256	0.0129793	Tb427_07_v4	hypothetical protein conserved
Tb427.05.860	780	0.1077	7.8554	13.449	0.000727715	0.0130659	Tb427_05_v4	selenoprotein putative
Tb427tmp.v2.0010	4356	-0.151065	6.39259	13.3989	0.000742303	0.0132976	Tb427_09_v4	invariant surface glycoprotein 100 point mutation
Tb427.10.2190	885	0.103901	7.98209	13.3716	0.000750353	0.0133882	Tb427_10_v5	hypothetical protein conserved
Tb427.07.1780	708	-0.107458	7.70488	13.3703	0.000750741	0.0133882	Tb427_07_v4	Adenine phosphoribosyltransferase putative
Tb427.08.3970	1302	-0.157332	6.26955	13.3346	0.000761473	0.0135491	Tb427_08_v4	oxidoreductase putative
Tb427.08.5040	837	-0.177999	5.94312	13.2888	0.000775438	0.0137666	Tb427_08_v4	hypothetical protein conserved
Tb427.10.16000	3711	-0.128173	6.88441	13.2729	0.000780338	0.0138226	Tb427_10_v5	expression site-associated gene 4 (ESAG4) protein putative
Tb427tmp.01.5240	4875	0.102987	8.11725	13.2542	0.000786157	0.0138946	Tb427_11_01_v4	hypothetical protein conserved
Tb427.06.1120	2220	-0.154345	6.43486	13.2376	0.00079138	0.0139558	Tb427_06_v4	hypothetical protein conserved
Tb427.10.7140	1506	0.158847	6.21053	13.2076	0.000800882	0.0140176	Tb427_10_v5	membrane-bound acid phosphatase 2
Tb427tmp.01.7520	1389	0.13644	6.75505	13.2127	0.000799238	0.0140176	Tb427_11_01_v4	amino acid transporter putative
Tb427.06.1850	1581	0.125098	6.91563	13.2042	0.000801968	0.0140176	Tb427_06_v4	hypothetical protein conserved
Tb427tmp.160.0680	1884	-0.153771	6.31374	13.2121	0.000799429	0.0140176	Tb427_09_v4	sec1 family transport protein putative
Tb427tmp.01.1590	1752	0.119373	7.08576	13.143	0.000821762	0.0143008	Tb427_11_01_v4	hypothetical protein conserved
Tb427.01.1700	1482	-0.14503	6.45033	13.1429	0.000821783	0.0143008	Tb427_01_v4	hypothetical protein conserved
Tb427.05.2520	2745	-0.114782	7.25349	13.13	0.000826005	0.0143428	Tb427_05_v4	hypothetical protein conserved
Tb427.05.700	2064	0.100675	8.61354	13.1213	0.000828883	0.0143613	Tb427_05_v4	hypothetical protein conserved
Tb427tmp.01.6780	960	0.124148	6.93444	13.1007	0.000835741	0.0144485	Tb427_11_01_v4	chaperone protein DNAj putative
Tb427tmp.02.5350	1800	-0.130031	6.77051	13.0924	0.000838495	0.0144645	Tb427_11_01_v4	hypothetical protein conserved
Tb427.08.6240	801	0.100316	8.29662	13.0063	0.000867826	0.0149379	Tb427_08_v4	hypothetical protein conserved
Tb427.08.7980	2481	0.102145	7.9961	12.9959	0.000871445	0.0149677	Tb427_08_v4	vacuolar-type proton translocating pyrophosphatase 1
Tb427tmp.02.4500	2808	-0.117934	7.35444	12.9809	0.000876693	0.0149953	Tb427_11_01_v4	hypothetical protein conserved
Tb427.08.8110	1800	-0.21956	5.35135	12.9805	0.000876838	0.0149953	Tb427_08_v4	hypothetical protein conserved
Tb427.08.1710	1215	0.131449	6.72092	12.9695	0.00088072	0.0150292	Tb427_08_v4	phosphotyrosyl phosphate activator protein putative
Tb427.05.3780	1221	0.149052	6.36067	12.9334	0.000893536	0.0152151	Tb427_05_v4	hypothetical protein conserved
Tb427.03.1900	2607	0.105149	7.70017	12.8965	0.000906849	0.0154087	Tb427_03_v4	hypothetical protein conserved
Tb427tmp.01.2650	1413	0.122185	7.00047	12.8714	0.000916029	0.0155313	Tb427_11_01_v4	hypothetical protein conserved
Tb427.10.10030	303	0.225716	5.29059	12.8427	0.000926613	0.0156772	Tb427_10_v5	hypothetical protein conserved
Tb427.05.2530	3123	-0.103256	7.85828	12.7944	0.000944784	0.0159505	Tb427_05_v4	hypothetical protein conserved
Tb427.04.3320	723	0.113609	7.32774	12.7864	0.000947798	0.0159674	Tb427_04_v4	uracil phosphoribosyltransferase putative
Tb427tmp.52.0005	2208	-0.197954	5.65722	12.7807	0.000949976	0.0159701	Tb427_11_01_v4	hypothetical protein conserved
Tb427tmp.03.0350	1845	0.130236	6.73563	12.77	0.000954073	0.016005	Tb427_11_01_v4	hypothetical protein conserved
Tb427.06.3130	1224	-0.163767	6.16893	12.7275	0.000970527	0.0162466	Tb427_06_v4	queuine tRNA-ribosyltransferase putative
Tb427.08.730	762	-0.102656	8.44121	12.7106	0.000977176	0.0163234	Tb427_08_v4	nucleolar RNA-binding protein putative
Tb427.08.2290	660	0.183056	5.79314	12.6957	0.000983028	0.0163293	Tb427_08_v4	hypothetical protein conserved
Tb427.07.5480	1584	0.112226	7.3056	12.6974	0.000982373	0.0163293	Tb427_07_v4	dihydrofolate reductase-thymidylate synthase
Tb427.03.3510	1476	-0.167025	6.03886	12.694	0.000983715	0.0163293	Tb427_03_v4	hypothetical protein conserved
Tb427.05.840	2982	-0.126662	6.83194	12.6833	0.000987978	0.0163657	Tb427_05_v4	hypothetical protein conserved
Tb427tmp.211.1360	459	0.112591	7.42393	12.6684	0.000993904	0.0164295	Tb427_09_v4	hypothetical protein conserved
Tb427.04.2400	4287	0.104167	7.73887	12.6431	0.0010041	0.0165318	Tb427_04_v4	hypothetical protein conserved
Tb427.02.470	2583	-0.116654	7.10221	12.6427	0.00100427	0.0165318	Tb427_02_v4	retrotransposon hot spot protein 4 (RHS4) putative
Tb427.06.510	345	0.216976	12.8788	12.5953	0.00102364	0.0168158	Tb427_06_v4	GPEET2 procyclin precursor
Tb427.07.7040	930	-0.0986268	8.38086	12.5547	0.00104059	0.0170589	Tb427_07_v4	methylthioadenosine phosphorylase putative
Tb427.02.340	2577	-0.0993686	9.13305	12.5171	0.00105652	0.0172842	Tb427_02_v4	retrotransposon hot spot protein 4 (RHS4) putative
Tb427.07.4270	669	0.132905	6.62778	12.4826	0.00107136	0.0174908	Tb427_07_v4	hypothetical protein conserved
Tb427.04.720	510	0.117033	7.10568	12.4775	0.00107358	0.017491	Tb427_04_v4	hypothetical protein conserved
Tb427.04.430	657	0.118961	7.0054	12.4233	0.00109745	0.0178065	Tb427_04_v4	proteasome beta 7 subunit
Tb427.02.5820	3246	-0.112795	7.33629	12.4275	0.00109558	0.0178065	Tb427_02_v4	hypothetical protein conserved
Tb427tmp.160.5200	888	0.113199	7.19046	12.3901	0.00111229	0.0180105	Tb427_09_v4	hypothetical protein conserved
Tb427tmp.01.5550	1323	0.133232	6.63171	12.3834	0.00111535	0.0180232	Tb427_11_01_v4	hypothetical protein conserved
Tb427tmp.211.3630	816	0.15723	6.1727	12.3338	0.00113801	0.0183518	Tb427_09_v4	hypothetical protein conserved
Tb427.05.900	2478	0.116661	7.04983	12.3276	0.00114089	0.0183547	Tb427_05_v4	oligosaccharyl transferase subunit putative
Tb427.07.6900	1755	0.101707	8.37231	12.3235	0.00114282	0.0183547	Tb427_07_v4	double-strand-break repair protein rad21 homolog putative
Tb427.03.2630	2355	-0.116964	7.06098	12.3145	0.00114699	0.0183843	Tb427_03_v4	hypothetical protein conserved
Tb427.10.8330	708	0.143403	6.40676	12.3086	0.00114973	0.018391	Tb427_10_v5	hypothetical protein conserved
Tb427tmp.01.3915	393	-0.142792	6.42129	12.2893	0.00115879	0.0184986	Tb427_11_01_v4	RNA-binding protein putative
Tb427tmp.02.4120	810	0.0969975	8.53856	12.2502	0.0011774	0.0187579	Tb427_11_01_v4	hypothetical protein conserved
Tb427.10.12430	1950	-0.147144	6.56691	12.2297	0.00118725	0.0188768	Tb427_10_v5	hypothetical protein conserved
Tb427.07.5620	1290	-0.129841	6.79915	12.2183	0.00119279	0.0189268	Tb427_07_v4	hypothetical protein conserved
Tb427.07.6450	1587	-0.110666	7.26614	12.2016	0.00120092	0.0190178	Tb427_07_v4	tRNA-dihydrouridine synthase 3 putative
Tb427.08.6980	2502	0.110377	7.26828	12.1893	0.00120696	0.0190551	Tb427_08_v4	hypothetical protein conserved
Tb427.07.650	2955	-0.104792	7.59929	12.187	0.00120809	0.0190551	Tb427_07_v4	hypothetical protein conserved
Tb427.03.3450	537	0.107444	7.39257	12.1694	0.00121678	0.0191541	Tb427_03_v4	ADP-ribosylation factor-like protein 3A putative
Tb427.08.1940	1887	0.100795	7.80289	12.1342	0.00123439	0.0193926	Tb427_08_v4	endosomal integral membrane protein putative
Tb427.02.2490	831	-0.174837	5.92209	12.1269	0.00123811	0.0194126	Tb427_02_v4	hypothetical protein
Tb427tmp.01.7330	3030	-0.105378	7.48779	12.1052	0.00124912	0.0195466	Tb427_11_01_v4	U5 snRNP-associated 102 kDa protein putative
Tb427.03.4760	1983	0.105121	7.51591	12.0821	0.00126095	0.0196927	Tb427_03_v4	dynamin putative
Tb427.07.4550	552	0.139633	6.442	12.0368	0.00128456	0.0199386	Tb427_07_v4	60S ribosomal protein-like
Tb427tmp.211.3500	1575	0.105446	7.4755	12.034	0.00128601	0.0199386	Tb427_09_v4	hypothetical protein conserved
Tb427tmp.01.4960	6081	-0.0967976	8.4136	12.0326	0.00128677	0.0199386	Tb427_11_01_v4	nonsense mRNA reducing factor 1 putative
Tb427tmp.211.0950	2901	-0.104261	7.56663	12.0376	0.00128412	0.0199386	Tb427_09_v4	hypothetical protein conserved
Tb427.08.1470	1737	-0.166017	6.04084	11.9816	0.00131389	0.0203191	Tb427_08_v4	hypothetical protein conserved
Tb427tmp.01.7580	2883	-0.103019	7.70424	11.893	0.00136256	0.0210307	Tb427_11_01_v4	hypothetical protein conserved
Tb427.10.3340	2676	-0.151502	6.21783	11.8872	0.00136579	0.0210395	Tb427_10_v5	protein kinase putative
Tb427.05.2780	1224	0.119805	6.88042	11.8627	0.00137962	0.0211702	Tb427_05_v4	mitochondrial DNA polymerase beta
Tb427.10.4890	906	0.11755	6.9499	11.8639	0.00137891	0.0211702	Tb427_10_v5	hypothetical protein conserved
Tb427tmp.03.0020	1638	-0.104841	7.4546	11.8417	0.00139158	0.0213125	Tb427_11_01_v4	hypothetical protein conserved
Tb427tmp.03.0080	1935	0.110458	7.19271	11.8365	0.00139453	0.0213164	Tb427_11_01_v4	hypothetical protein conserved
Tb427tmp.02.2800	930	0.109539	7.2311	11.8236	0.00140195	0.0213548	Tb427_11_01_v4	cysteine peptidase Clan CA family C12 putative
Tb427tmp.01.6570	1977	0.107308	7.41761	11.8228	0.00140243	0.0213548	Tb427_11_01_v4	hypothetical protein conserved
Tb427tmp.02.2950	357	0.102011	8.62483	11.7885	0.00142234	0.0216163	Tb427_11_01_v4	ATPase subunit 9 putative
Tb427.10.7940	1113	-0.13307	6.56731	11.7673	0.00143482	0.0217642	Tb427_10_v5	methyltransferase putative
Tb427tmp.02.5250	432	0.103696	7.54712	11.7624	0.00143772	0.0217665	Tb427_11_01_v4	histone H2B variant putative
Tb427.10.1070	906	0.125087	6.73289	11.7546	0.00144236	0.0217951	Tb427_10_v5	cdc2- like protein kinase
Tb427tmp.211.4120	1290	-0.15524	6.14003	11.7188	0.00146382	0.0220772	Tb427_09_v4	RNA-binding protein putative
Tb427.08.4290	576	-0.235766	5.09487	11.7073	0.00147076	0.0221397	Tb427_08_v4	hypothetical protein conserved
Tb427.06.2380	2163	-0.126374	6.74119	11.6946	0.00147849	0.0222138	Tb427_06_v4	hypothetical protein conserved
Tb427.06.3750	1974	0.262691	5.55632	11.6834	0.00148535	0.0222746	Tb427_06_v4	heat shock 70 kDa protein mitochondrial precursor putative
Tb427tmp.03.0680	2847	-0.110457	7.19627	11.6586	0.00150064	0.0224614	Tb427_11_01_v4	hypothetical protein conserved
Tb427tmp.01.2280	867	0.125274	6.73246	11.6389	0.00151291	0.0226023	Tb427_11_01_v4	ubiquinone biosynthesis methyltransferase putative
Tb427tmp.02.5070	912	0.12169	6.8321	11.6277	0.00151991	0.0226641	Tb427_11_01_v4	hypothetical protein conserved
Tb427.04.980	1119	-0.134542	6.52057	11.619	0.0015254	0.0227032	Tb427_04_v4	actin putative
Tb427.10.7000	999	0.169224	5.91697	11.6097	0.00153125	0.022705	Tb427_10_v5	hypothetical protein conserved
Tb427.10.11620	3303	-0.12219	6.77745	11.6108	0.00153059	0.022705	Tb427_10_v5	calcium-transporting ATPase putative
Tb427.05.2650	1563	-0.128403	6.67028	11.5905	0.0015435	0.0228439	Tb427_05_v4	D-arabinonolactone oxidase
Tb427.03.2890	969	0.115044	6.98676	11.5737	0.00155427	0.0228753	Tb427_03_v4	radial spoke protein RSP10 putative
Tb427tmp.160.3090	2502	0.0964359	8.10007	11.5786	0.00155114	0.0228753	Tb427_09_v4	heat shock protein putative
Tb427.05.1770	2103	-0.0996054	7.83012	11.5736	0.0015543	0.0228753	Tb427_05_v4	hypothetical protein conserved
Tb427.10.13740	1785	0.0968589	8.27437	11.5649	0.0015599	0.0229123	Tb427_10_v5	calcium-dependent lipid binding protein putative
Tb427.06.4300	1080	-0.103048	9.07303	11.5608	0.0015626	0.0229123	Tb427_06_v4	glyceraldehyde 3-phosphate dehydrogenase glycosomal
Tb427.01.2390	1329	-0.105821	7.8866	11.5215	0.00158825	0.0232454	Tb427_01_v4	beta tubulin
Tb427.05.450	1491	0.109463	7.23434	11.5154	0.00159224	0.0232609	Tb427_05_v4	NADH-ubiquinone oxidoreductase mitochondrial putative
Tb427.10.3260	2112	-0.0995137	7.8954	11.5046	0.00159938	0.0233221	Tb427_10_v5	Long-chain-fatty-acid--CoA ligase 5 (EC 6.2.1.3) (Long-chain acyl-CoA synthetase 5) (LACS 5) putative
Tb427tmp.01.4600	834	-0.150174	6.17468	11.4809	0.00161521	0.0235096	Tb427_11_01_v4	cleavage and polyadenylation specificity factor 30 kDa subunit
Tb427.01.2340	1356	0.118825	10.6065	11.4452	0.00163933	0.0238169	Tb427_01_v4	alpha tubulin
Tb427.05.1230	1452	0.107416	7.30089	11.4377	0.00164446	0.0238199	Tb427_05_v4	hypothetical protein conserved
Tb427.10.11210	1416	-0.132224	6.56754	11.4361	0.00164555	0.0238199	Tb427_10_v5	hypothetical protein conserved
Tb427tmp.02.0250	2262	-0.104973	10.0435	11.423	0.00165451	0.0239059	Tb427_11_01_v4	heat shock protein 84 putative
Tb427.08.1490	312	0.142428	6.31119	11.4105	0.00166314	0.0239868	Tb427_08_v4	hypothetical protein conserved
Tb427.10.13490	822	-0.135827	6.4292	11.3552	0.0017018	0.0244997	Tb427_10_v5	serine/threonine kinase putative
Tb427.08.6480	1020	-0.12826	6.61358	11.3427	0.00171073	0.0245836	Tb427_08_v4	hypothetical protein conserved
Tb427.04.5190	450	0.189926	5.54942	11.3273	0.00172169	0.0246962	Tb427_04_v4	hypothetical protein conserved
Tb427.01.1160	1596	-0.136733	6.46642	11.3075	0.00173594	0.0248556	Tb427_01_v4	hypothetical protein conserved
Tb427.07.4510	1224	0.126077	6.66966	11.2793	0.00175653	0.025105	Tb427_07_v4	hypothetical protein conserved
Tb427.02.2520	813	0.0961012	8.33442	11.2683	0.00176456	0.0251743	Tb427_02_v4	hypothetical protein conserved
Tb427.03.860	447	0.0979626	8.04339	11.2551	0.00177431	0.0252226	Tb427_03_v4	acyl carrier protein mitochondrial precursor putative
Tb427.08.4960	4380	-0.101751	7.48051	11.2592	0.0017713	0.0252226	Tb427_08_v4	hypothetical protein conserved
Tb427.10.6220	2406	-0.10616	7.28352	11.1868	0.00182564	0.0259058	Tb427_10_v5	5'-3' exoribonuclease 2 putative
Tb427.02.5660	783	0.129407	6.55358	11.1643	0.00184292	0.0261042	Tb427_02_v4	adenylate kinase putative
Tb427.05.1640	1992	0.127415	6.58695	11.1124	0.00188337	0.0264953	Tb427_05_v4	hypothetical protein conserved
Tb427tmp.160.2490	609	0.0931372	8.4228	11.123	0.00187508	0.0264953	Tb427_09_v4	ribosomal protein S7 putative
Tb427.08.650	3786	0.0925244	8.90818	11.1153	0.00188108	0.0264953	Tb427_08_v4	cation-transporting ATPase putative
Tb427.01.1420	1992	-0.109797	7.09955	11.1117	0.00188392	0.0264953	Tb427_01_v4	hypothetical protein conserved
Tb427.10.14730	1332	0.0989604	7.59909	11.0933	0.00189852	0.0266534	Tb427_10_v5	chaperone protein DNAj putative
Tb427.05.3170	1074	-0.118644	6.80079	11.088	0.0019027	0.0266647	Tb427_05_v4	ribose-phosphate pyrophosphokinase putative
Tb427.08.2840	1413	-0.166501	5.85474	11.082	0.00190749	0.0266846	Tb427_08_v4	hypothetical protein conserved
Tb427tmp.211.4700	894	0.0919811	8.39472	11.0523	0.00193144	0.0269721	Tb427_09_v4	rieske iron-sulfur protein mitochondrial precursor
Tb427tmp.160.5580	585	0.0946066	8.15667	11.0416	0.00194008	0.027045	Tb427_09_v4	60S ribosomal protein L11 putative
Tb427.10.2250	900	0.168431	5.89498	11.0287	0.00195063	0.0271442	Tb427_10_v5	ubiquitin-conjugating enzyme variant Kua homologue putative
Tb427.10.13420	471	0.278544	4.50886	10.9703	0.0019991	0.02777	Tb427_10_v5	hypothetical protein
Tb427.07.7460	579	0.0975654	7.73681	10.9564	0.00201081	0.0278837	Tb427_07_v4	hypothetical protein conserved
Tb427tmp.02.2640	1968	0.0985397	7.60109	10.9488	0.00201723	0.0279238	Tb427_11_01_v4	dynein intermediate chain IC78 putative
Tb427tmp.211.4513	279	0.13737	6.45767	10.9375	0.00202681	0.0280074	Tb427_09_v4	kinetoplastid membrane protein KMP-11
Tb427.10.11410	1116	-0.149482	6.15042	10.9274	0.00203544	0.0280778	Tb427_10_v5	hypothetical protein conserved
Tb427.08.850	2268	-0.129535	6.84611	10.8738	0.00208196	0.0286695	Tb427_08_v4	hypothetical protein conserved
Tb427.02.3750	2217	0.156819	6.01233	10.8542	0.00209921	0.0288568	Tb427_02_v4	hypothetical protein conserved
Tb427.07.4280	636	0.210827	5.19886	10.8283	0.0021223	0.0290439	Tb427_07_v4	hypothetical protein conserved
Tb427.10.6670	378	0.140486	6.42466	10.8266	0.00212382	0.0290439	Tb427_10_v5	dynein light chain putative
Tb427.07.5270	585	-0.220401	5.17507	10.8291	0.00212157	0.0290439	Tb427_07_v4	hypothetical protein conserved
Tb427tmp.211.4070	570	0.0982881	7.67569	10.8217	0.00212819	0.0290534	Tb427_09_v4	hypothetical protein
Tb427tmp.02.1320	1065	-0.127381	6.58229	10.7819	0.00216427	0.0294952	Tb427_11_01_v4	hypothetical protein conserved
Tb427.08.6660	1824	0.0929969	8.13059	10.7579	0.00218632	0.0297445	Tb427_08_v4	paraflagellar rod component putative
Tb427.05.1250	1731	0.0968426	7.65825	10.7438	0.00219939	0.0298199	Tb427_05_v4	hypothetical protein conserved
Tb427tmp.211.0930	1701	-0.0928203	9.08549	10.7469	0.00219647	0.0298199	Tb427_09_v4	Polyadenylate-binding protein 1 (Poly(A)-binding protein 1) (PABP 1)
Tb427.10.2110	1350	0.310892	5.38791	10.7339	0.00220859	0.0298423	Tb427_10_v5	elongation factor 1-alpha
Tb427.01.1120	1110	-0.138354	6.3013	10.7358	0.00220681	0.0298423	Tb427_01_v4	hypothetical protein conserved
Tb427.02.240	2025	0.135692	6.41805	10.7186	0.0022229	0.0299845	Tb427_02_v4	retrotransposon hot spot protein 5 (RHS5) putative
Tb427tmp.02.4220	576	-0.131933	6.45466	10.7137	0.00222752	0.0299958	Tb427_11_01_v4	60S ribosomal protein L24 putative
Tb427.10.5770	2343	0.0903401	8.81249	10.6877	0.00225221	0.0302767	Tb427_10_v5	Transitional endoplasmic reticulum ATPase putative
Tb427.06.4710	2022	0.10956	7.02612	10.6783	0.00226118	0.0303458	Tb427_06_v4	calmodulin putative
Tb427.10.210	1386	0.119164	6.77167	10.6696	0.0022695	0.0304059	Tb427_10_v5	GPI transamidase component GAA1
Tb427.07.4420	861	0.0963824	7.70153	10.6227	0.00231509	0.0308601	Tb427_07_v4	proteasome alpha 3 subunit putative
Tb427.08.760	987	-0.101976	10.0811	10.6239	0.00231389	0.0308601	Tb427_08_v4	nucleolar RNA-binding protein
Tb427.03.3520	1284	-0.142301	6.34129	10.6257	0.00231216	0.0308601	Tb427_03_v4	hypothetical protein conserved
Tb427.10.15380	1041	-0.121886	6.64518	10.6183	0.00231942	0.0308658	Tb427_10_v5	U3 snoRNA-associated protein UTP11 putative
Tb427.10.9730	1002	0.126834	6.52969	10.6142	0.00232349	0.0308665	Tb427_10_v5	hypothetical protein conserved
Tb427.10.15000	1269	0.108463	7.07403	10.6085	0.00232907	0.0308665	Tb427_10_v5	hypothetical protein conserved
Tb427.08.5600	999	-0.112806	7.27554	10.6064	0.00233116	0.0308665	Tb427_08_v4	transaldolase putative
Tb427.10.6680	2223	-0.103608	7.30004	10.6022	0.00233531	0.0308698	Tb427_10_v5	hypothetical protein conserved
Tb427.07.4340	2568	-0.0979077	7.56546	10.5836	0.00235387	0.0310633	Tb427_07_v4	hypothetical protein conserved
Tb427.07.5590	4938	-0.0954222	7.68613	10.5773	0.00236013	0.031094	Tb427_07_v4	hypothetical protein conserved
Tb427.10.13110	357	0.123091	6.64175	10.5709	0.0023666	0.0311275	Tb427_10_v5	dynein light chain 2B cytoplasmic putative
Tb427.08.7680	1641	0.106	7.12635	10.556	0.00238161	0.0312729	Tb427_08_v4	amino acid transporter putative
Tb427.05.320	3711	-0.112546	6.9304	10.5439	0.00239388	0.031382	Tb427_05_v4	adenylyl cyclase putative
Tb427.10.3610	1497	-0.152322	6.02099	10.5349	0.00240306	0.0314503	Tb427_10_v5	hypothetical protein conserved
Tb427.08.3590	1959	0.104082	7.31345	10.5198	0.00241857	0.0316011	Tb427_08_v4	hypothetical protein conserved
Tb427tmp.01.3930	3900	-0.0967369	7.68373	10.5067	0.00243205	0.0316727	Tb427_11_01_v4	RNA helicase putative
Tb427tmp.01.1840	570	-0.157191	5.97728	10.5073	0.00243144	0.0316727	Tb427_11_01_v4	hypothetical protein conserved
Tb427tmp.160.4380	567	0.134954	6.34013	10.4901	0.00244925	0.031814	Tb427_09_v4	succinate dehydrogenase putative
Tb427tmp.160.2290	4104	0.0970124	7.55738	10.4847	0.00245496	0.031814	Tb427_09_v4	hypothetical protein conserved
Tb427.10.11380	1173	-0.1371	6.4174	10.4883	0.00245112	0.031814	Tb427_10_v5	hypothetical protein conserved
Tb427.10.2200	1017	0.153115	6.00844	10.4554	0.00248569	0.0319702	Tb427_10_v5	hypothetical protein conserved
Tb427tmp.01.1000	1425	0.114039	6.83809	10.4589	0.00248207	0.0319702	Tb427_11_01_v4	hypothetical protein conserved
Tb427.10.4710	621	0.10509	7.14024	10.4567	0.00248438	0.0319702	Tb427_10_v5	20S proteasome subunit
Tb427.03.3300	2445	0.0899763	8.34112	10.454	0.0024872	0.0319702	Tb427_03_v4	hypothetical protein conserved
Tb427.10.1870	546	-0.198514	5.37004	10.4659	0.00247462	0.0319702	Tb427_10_v5	hypothetical protein conserved
Tb427tmp.160.3630	2778	0.0998419	7.3733	10.4308	0.00251191	0.0322355	Tb427_09_v4	cAMP-specific phosphodiesterase
Tb427tmp.211.1760	1479	-0.115866	6.80329	10.4268	0.00251624	0.0322389	Tb427_09_v4	amino acid transporter putative
Tb427.08.1560	1851	0.106899	7.08443	10.4181	0.00252554	0.0322536	Tb427_08_v4	hypothetical protein conserved
Tb427.04.4690	837	0.10435	7.22616	10.4193	0.00252429	0.0322536	Tb427_04_v4	hypothetical protein conserved
Tb427.08.1600	1755	0.0897818	8.87617	10.4034	0.00254146	0.0324046	Tb427_08_v4	lysyl-tRNA synthetase putative
Tb427.03.2830	1095	-0.129358	6.44617	10.3906	0.00255542	0.0325303	Tb427_03_v4	hypothetical protein conserved
Tb427.08.6890	267	0.1319	6.5543	10.382	0.00256478	0.0325448	Tb427_08_v4	hypothetical protein conserved
Tb427tmp.02.2030	354	0.0921818	7.89137	10.382	0.00256476	0.0325448	Tb427_11_01_v4	hypothetical protein conserved
Tb427.03.5290	2835	0.10203	7.25589	10.3772	0.00257006	0.0325596	Tb427_03_v4	hypothetical protein conserved
Tb427.10.5930	1473	-0.196616	5.33212	10.3534	0.00259625	0.0328389	Tb427_10_v5	protein kinase putative
Tb427.07.6350	822	0.126752	6.49745	10.3323	0.00261979	0.0330837	Tb427_07_v4	NADH-ubiquinone oxidoreductase mitochondrial putative
Tb427.10.12880	1323	-0.13488	6.33567	10.325	0.00262799	0.0331345	Tb427_10_v5	hypothetical protein conserved
Tb427.04.4070	990	0.0965451	7.53297	10.3014	0.00265468	0.0334177	Tb427_04_v4	mevalonate kinase putative
Tb427.05.4390	408	0.138071	6.26166	10.2724	0.00268778	0.0337807	Tb427_05_v4	hypothetical protein conserved
Tb427.03.2090	1848	-0.0924011	7.88286	10.2478	0.00271632	0.0340853	Tb427_03_v4	aminopeptidase P1 putative
Tb427tmp.01.2430	12252	0.088229	8.75835	10.218	0.00275113	0.034413	Tb427_11_01_v4	hypothetical protein conserved
Tb427tmp.160.2810	2109	-0.0994795	7.53276	10.2199	0.00274894	0.034413	Tb427_09_v4	fatty acyl CoA synthetase 3
Tb427.07.1740	774	-0.573098	2.73217	10.2119	0.00275841	0.0344497	Tb427_07_v4	60S ribosomal protein L7 putative
Tb427tmp.01.6820	1131	0.145618	6.09181	10.1674	0.00281151	0.0350575	Tb427_11_01_v4	hypothetical protein conserved
Tb427tmp.02.2060	1758	0.0913656	7.91123	10.1579	0.00282303	0.0351459	Tb427_11_01_v4	radial spoke protein RSP4/6 putative
Tb427tmp.244.2480	768	0.241261	4.76428	10.1402	0.00284464	0.0353039	Tb427_09_v4	unspecified product
Tb427.07.1210	2523	0.104405	7.1779	10.1403	0.00284444	0.0353039	Tb427_07_v4	regulator of chromosome condensation putative
Tb427.10.4060	1107	-0.131564	6.3884	10.1341	0.002852	0.0353398	Tb427_10_v5	hypothetical protein conserved
Tb427.10.12820	3042	-0.0917178	7.82078	10.1197	0.00286975	0.0355042	Tb427_10_v5	hypothetical protein conserved
Tb427.06.1700	573	-0.139122	6.20541	10.1056	0.00288719	0.0356642	Tb427_06_v4	hypothetical protein conserved
Tb427.10.5430	846	0.142322	6.20045	10.099	0.00289544	0.0357104	Tb427_10_v5	hypothetical protein conserved
Tb427.06.4130	315	0.10602	7.13255	10.0889	0.00290797	0.0358092	Tb427_06_v4	hypothetical protein conserved
Tb427tmp.02.0110	3879	-0.0898777	8.12209	10.0774	0.00292244	0.0359315	Tb427_11_01_v4	hypothetical protein conserved
Tb427.10.11040	2313	-0.101424	7.26626	10.053	0.0029533	0.0362546	Tb427_10_v5	hypothetical protein conserved
Tb427tmp.01.2490	2757	-0.0954321	7.53385	10.049	0.00295835	0.0362604	Tb427_11_01_v4	hypothetical protein conserved
Tb427tmp.01.1290	789	0.0877469	8.65132	10.0449	0.00296362	0.0362688	Tb427_11_01_v4	14-3-3-I protein
Tb427.10.11170	5424	-0.093156	7.78839	10.0048	0.00301533	0.0368297	Tb427_10_v5	hypothetical protein conserved
Tb427tmp.01.7070	618	-0.104762	7.10987	10.0021	0.00301875	0.0368297	Tb427_11_01_v4	hypothetical protein conserved
Tb427.04.1020	1473	0.104351	7.19406	9.97779	0.00305062	0.0371613	Tb427_04_v4	serine-palmitoyl-CoA transferase putative
Tb427.01.3040	813	-0.127818	6.41748	9.97171	0.00305864	0.0372017	Tb427_01_v4	hypothetical protein conserved
Tb427tmp.02.3390	633	0.121585	6.62142	9.95588	0.00307961	0.037342	Tb427_11_01_v4	dynein light chain putative
Tb427tmp.02.4230	2640	0.0986694	7.42905	9.95591	0.00307957	0.037342	Tb427_11_01_v4	hypothetical protein conserved
Tb427tmp.01.4890	909	-0.162398	5.84503	9.92939	0.00311505	0.037714	Tb427_11_01_v4	hypothetical protein conserved
Tb427.03.870	1299	0.12039	6.58684	9.9158	0.00313339	0.0378471	Tb427_03_v4	hypothetical protein conserved
Tb427.07.840	375	0.0942277	7.60938	9.91417	0.0031356	0.0378471	Tb427_07_v4	hypothetical protein conserved
Tb427tmp.160.3160	660	0.144434	6.12094	9.91046	0.00314064	0.0378502	Tb427_09_v4	hypothetical protein conserved
Tb427.05.4100	1545	-0.136817	6.22722	9.89593	0.00316043	0.0380308	Tb427_05_v4	hypothetical protein conserved
Tb427.08.7410	1209	0.0886514	8.24861	9.87455	0.00318979	0.0383259	Tb427_08_v4	calreticulin putative
Tb427.10.15660	2340	0.123162	6.6345	9.86779	0.00319915	0.03838	Tb427_10_v5	hypothetical protein conserved
Tb427.10.12310	2769	-0.114156	6.73248	9.85432	0.00321785	0.0385461	Tb427_10_v5	helicase-like protein
Tb427tmp.01.5880	2256	-0.10088	7.18479	9.8276	0.00325531	0.0389359	Tb427_11_01_v4	protein kinase putative
Tb427.02.2540	540	-0.208167	5.11839	9.81817	0.00326864	0.0390363	Tb427_02_v4	hypothetical protein conserved
Tb427.03.2330	1857	0.134039	6.26377	9.80892	0.00328177	0.0391342	Tb427_03_v4	hypothetical protein conserved
Tb427.03.5310	6387	0.107334	6.97906	9.79819	0.00329708	0.0392575	Tb427_03_v4	I2 antigen
Tb427.05.490	2778	-0.11438	6.73342	9.77493	0.00333051	0.039596	Tb427_05_v4	methyltransferase putative
Tb427.07.700	2001	-0.113368	6.75926	9.76965	0.00333814	0.0396273	Tb427_07_v4	hypothetical protein conserved
Tb427.05.3890	915	-0.137788	6.18794	9.75508	0.00335933	0.0397003	Tb427_05_v4	hypothetical protein conserved
Tb427.03.710	2004	-0.138778	6.17565	9.76179	0.00334956	0.0397003	Tb427_03_v4	hypothetical protein conserved
Tb427.05.4220	303	-0.286389	4.66265	9.75705	0.00335646	0.0397003	Tb427_05_v4	histone H4 putative
Tb427tmp.01.2380	2823	0.104507	7.02686	9.75163	0.00336436	0.0397004	Tb427_11_01_v4	hypothetical protein conserved
Tb427tmp.160.0450	1398	-0.0892304	7.93013	9.74019	0.00338112	0.0398389	Tb427_09_v4	protein kinase putative
Tb427.07.1840	882	0.499621	3.13645	9.73411	0.00339006	0.0398848	Tb427_07_v4	zinc finger protein putative
Tb427.03.3490	816	0.0873938	8.27125	9.71436	0.00341928	0.0401255	Tb427_03_v4	high mobility group protein putative
Tb427.10.8450	1584	-0.158961	5.86632	9.71343	0.00342065	0.0401255	Tb427_10_v5	glucose transporter
Tb427.03.3310	657	-0.0878711	8.48857	9.70646	0.00343104	0.0401879	Tb427_03_v4	60S ribosomal protein L13 putative
Tb427.10.12260	1428	-0.0952071	9.89658	9.69567	0.00344718	0.0403172	Tb427_10_v5	cytosolic nonspecific dipeptidase putative
Tb427tmp.02.5660	1260	-0.0893414	8.02216	9.69133	0.00345368	0.0403337	Tb427_11_01_v4	hypothetical protein conserved
Tb427.10.1610	444	-0.153244	5.94433	9.65485	0.00350894	0.0409187	Tb427_10_v5	hypothetical protein conserved
Tb427.10.8040	2088	0.0901478	7.78142	9.64286	0.00352731	0.0410725	Tb427_10_v5	adaptin complex 1 subunit putative
Tb427.07.6890	765	0.103477	7.03513	9.62713	0.00355156	0.0412941	Tb427_07_v4	hypothetical protein conserved
Tb427.10.7270	1578	0.118983	6.58582	9.61683	0.00356754	0.0414191	Tb427_10_v5	hypothetical protein conserved
Tb427tmp.211.1220	1068	0.093648	7.49268	9.59627	0.00359966	0.0417307	Tb427_09_v4	hypothetical protein conserved
Tb427tmp.211.2550	1335	-0.105429	6.95477	9.58328	0.00362012	0.0419066	Tb427_09_v4	hypothetical protein conserved
Tb427.10.11780	3492	0.089625	7.95747	9.5627	0.00365276	0.0422227	Tb427_10_v5	hypothetical protein conserved
Tb427.06.4970	2172	0.0875932	8.04182	9.5428	0.00368465	0.0425292	Tb427_06_v4	protein kinase putative
Tb427.03.3240	225	0.163971	5.70206	9.53748	0.00369322	0.0425661	Tb427_03_v4	hypothetical protein conserved
Tb427.07.4390	2028	-0.085965	8.74901	9.52767	0.00370908	0.0426868	Tb427_07_v4	threonine synthase putative
Tb427.05.1470	885	0.112385	6.72465	9.47535	0.0037949	0.043611	Tb427_05_v4	NADH-cytochrome b5 reductase putative
Tb427.07.1730	729	-0.251118	4.61456	9.4637	0.00381429	0.0437704	Tb427_07_v4	60S ribosomal protein L7 putative
Tb427tmp.02.2450	1161	0.105183	6.94697	9.45588	0.00382737	0.0438569	Tb427_11_01_v4	hypothetical protein conserved
Tb427.04.2920	2901	0.0963365	7.57541	9.44736	0.00384167	0.0439572	Tb427_04_v4	hypothetical protein conserved
Tb427.07.980	2622	-0.111792	6.78455	9.4346	0.00386321	0.0440762	Tb427_07_v4	hypothetical protein conserved
Tb427.05.4540	3732	-0.219269	4.94359	9.43586	0.00386107	0.0440762	Tb427_05_v4	adenylyl cyclase putative
Tb427tmp.211.0320	1758	0.0997074	7.14163	9.42502	0.00387945	0.0441978	Tb427_09_v4	hypothetical protein conserved
Tb427.10.12850	1149	0.0849071	8.86406	9.4148	0.00389686	0.0443324	Tb427_10_v5	hypothetical protein conserved
Tb427tmp.01.3340	2246	-0.106324	6.89236	9.40983	0.00390537	0.0443655	Tb427_11_01_v4	2 3-bisphosphoglycerate-independent phosphoglycerate mutase-like protein putative
Tb427.02.4470	2388	-0.137837	6.16608	9.39988	0.00392245	0.0444956	Tb427_02_v4	hypothetical protein conserved
Tb427.01.1370	2040	-0.109984	6.77962	9.38801	0.00394291	0.0446637	Tb427_01_v4	rRNA biogenesis protein putative
Tb427.07.7420	1755	0.0874702	8.74658	9.38291	0.00395174	0.0446998	Tb427_07_v4	ATP synthase alpha chain mitochondrial precursor
Tb427.10.9210	1614	-0.177606	5.48011	9.37009	0.00397403	0.0448878	Tb427_10_v5	hypothetical protein conserved
Tb427tmp.02.0230	1974	-0.0997657	7.13547	9.3496	0.00400993	0.0452288	Tb427_11_01_v4	hypothetical protein conserved
Tb427.01.4800	1404	0.131054	6.26743	9.29531	0.00410676	0.046241	Tb427_01_v4	hypothetical protein conserved
Tb427.04.200	2041	-0.124482	6.41223	9.29276	0.00411135	0.046241	Tb427_04_v4	retrotransposon hot spot protein 1 (RHS1) putative
Tb427.08.2460	855	0.0913928	7.57663	9.28628	0.0041231	0.0463074	Tb427_08_v4	hypothetical protein conserved
Tb427tmp.01.8410	2010	-0.131133	6.28335	9.27975	0.00413496	0.0463748	Tb427_11_01_v4	hypothetical protein conserved
Tb427.10.8240	1125	0.118758	6.56876	9.26092	0.00416937	0.0466946	Tb427_10_v5	hypothetical protein conserved
Tb427.07.7450	1806	-0.109758	6.94359	9.25497	0.0041803	0.0467509	Tb427_07_v4	GTP-binding protein putative
Tb427.10.12360	513	0.21606	4.92998	9.22843	0.00422945	0.0471673	Tb427_10_v5	hypothetical protein conserved
Tb427tmp.01.5510	651	-0.14273	6.06384	9.23016	0.00422622	0.0471673	Tb427_11_01_v4	ubiquitin carrier protein putative
Tb427.03.1590	2007	-0.0887707	7.72335	9.22101	0.0042433	0.0472552	Tb427_03_v4	hypothetical protein conserved
Tb427tmp.02.3080	1953	0.134392	6.3024	9.21658	0.0042516	0.0472811	Tb427_11_01_v4	hypothetical protein conserved
Tb427.10.3370	345	0.104338	6.91961	9.19918	0.00428433	0.0475051	Tb427_10_v5	60S acidic ribosomal protein P2 putative
Tb427tmp.01.0180	2679	0.0937561	7.42346	9.18999	0.00430174	0.0475051	Tb427_11_01_v4	hypothetical protein conserved
Tb427.10.8930	2133	0.0858286	8.08466	9.19701	0.00428844	0.0475051	Tb427_10_v5	paraflagellar rod component putative
Tb427.10.970	5271	0.0850146	8.11576	9.19021	0.00430131	0.0475051	Tb427_10_v5	hypothetical protein conserved
Tb427tmp.02.1080	1308	-0.101027	7.188	9.19449	0.0042932	0.0475051	Tb427_11_01_v4	hypothetical protein conserved
Tb427.07.3410	450	0.106936	7.27287	9.16915	0.00434147	0.0477885	Tb427_07_v4	centrin putative
Tb427tmp.211.1620	4350	-0.0865433	9.3831	9.16663	0.0043463	0.0477885	Tb427_09_v4	hypothetical protein conserved
Tb427.03.3090	2892	-0.0939879	7.36147	9.17113	0.00433768	0.0477885	Tb427_03_v4	helicase putative
Tb427.10.2350	783	-0.101168	7.47748	9.1639	0.00435154	0.0477885	Tb427_10_v5	pyruvate dehydrogenase complex E3 binding protein putative
Tb427.10.13430	1455	0.144143	6.14873	9.15758	0.0043637	0.0478556	Tb427_10_v5	citrate synthase putative
Tb427tmp.211.1390	2163	0.0853178	8.28387	9.15101	0.00437638	0.0479283	Tb427_09_v4	hypothetical protein conserved
Tb427tmp.47.0006	2259	0.0835114	8.53001	9.14195	0.00439392	0.0479876	Tb427_11_01_v4	hypothetical protein conserved
Tb427.07.6790	1614	-0.12027	6.51858	9.14462	0.00438875	0.0479876	Tb427_07_v4	hypothetical protein conserved
Tb427tmp.211.0120	567	0.0851778	8.24811	9.12125	0.00443429	0.0483618	Tb427_09_v4	nascent polypeptide associated complex subunit putative
Tb427tmp.46.0007	1653	-0.119691	6.48354	9.10949	0.0044574	0.0485471	Tb427_11_01_v4	hypothetical protein conserved
Tb427.10.9370	1035	-0.118211	6.51002	9.08574	0.00450448	0.0489924	Tb427_10_v5	hypothetical protein conserved
Tb427tmp.02.2120	1362	-0.11565	6.56743	9.07324	0.00452945	0.0491964	Tb427_11_01_v4	nucleoporin 48
Tb427.06.1040	1350	0.270259	4.3312	9.06036	0.00455535	0.0493423	Tb427_06_v4	cysteine peptidase Clan CA family C1 Cathepsin L-like
Tb427tmp.02.5780	1245	-0.133558	6.16874	9.06301	0.00455001	0.0493423	Tb427_11_01_v4	hypothetical protein conserved
Tb427.10.8950	381	0.28165	4.24751	9.05307	0.00457008	0.0493876	Tb427_10_v5	kinetoplast DNA-associated protein putative
Tb427.03.3460	1452	0.0836842	8.3208	9.05212	0.004572	0.0493876	Tb427_03_v4	hypothetical protein conserved
Tb427tmp.211.4390	2655	-0.0977458	7.13971	9.04125	0.00459408	0.0495585	Tb427_09_v4	hypothetical protein conserved
Tb427.08.7970	1485	0.134441	6.15031	9.03005	0.00461692	0.0497371	Tb427_08_v4	hypothetical protein
Tb427.02.6050	2556	0.085263	7.97632	9.02062	0.00463626	0.0498776	Tb427_02_v4	beta prime COP protein
Tb427.05.1100	1968	-0.0879501	7.96596	9.01498	0.00464786	0.0499345	Tb427_05_v4	peroxisome targeting signal 1 receptor
Tb427tmp.02.0170	1722	0.098881	7.18165	8.9988	0.00468132	0.0502259	Tb427_11_01_v4	hypothetical protein conserved
Tb427.08.4640	1158	0.0875571	7.79438	8.98365	0.00471289	0.0504962	Tb427_08_v4	flagellar protofilament ribbon protein putative
Tb427.08.3220	2394	0.100912	7.2002	8.97803	0.00472467	0.0505539	Tb427_08_v4	exonuclease putative
Tb427.07.2810	1041	0.148687	5.88519	8.9695	0.0047426	0.050609	Tb427_07_v4	hypothetical protein conserved
Tb427tmp.47.0007	2580	-0.166556	5.60422	8.96956	0.00474247	0.050609	Tb427_11_01_v4	hypothetical protein conserved
Tb427.10.14680	924	-0.113372	6.63608	8.96424	0.00475368	0.0506241	Tb427_10_v5	ribosome biogenesis protein putative
Tb427tmp.01.4340	1056	-0.124003	6.35428	8.96276	0.0047568	0.0506241	Tb427_11_01_v4	hypothetical protein conserved
Tb427.10.1960	2247	-0.10277	7.15894	8.94496	0.00479454	0.0509272	Tb427_10_v5	hypothetical protein conserved
Tb427.10.7550	1671	-0.118109	6.50604	8.94327	0.00479814	0.0509272	Tb427_10_v5	hypothetical protein conserved
Tb427tmp.211.3340	516	0.175976	5.45765	8.93876	0.00480777	0.050961	Tb427_09_v4	hypothetical protein conserved
Tb427tmp.55.0011	552	-0.0894859	7.56251	8.92842	0.00482991	0.0511273	Tb427_11_01_v4	hypothetical protein conserved
Tb427tmp.244.2500	822	0.301811	4.0031	8.92502	0.00483723	0.0511364	Tb427_09_v4	unspecified product
Tb427.10.7870	576	0.114089	6.63799	8.91567	0.00485736	0.0512345	Tb427_10_v5	hypothetical protein conserved
Tb427.07.3440	777	0.0823286	8.55754	8.91471	0.00485945	0.0512345	Tb427_07_v4	I/6 autoantigen
Tb427.07.5980	1797	0.378469	3.70366	8.89829	0.00489507	0.0512704	Tb427_07_v4	hypothetical protein conserved
Tb427.03.2310	903	0.0902652	7.50627	8.8986	0.00489438	0.0512704	Tb427_03_v4	flagellar component
Tb427tmp.02.0320	1287	-0.108661	6.7724	8.90136	0.00488838	0.0512704	Tb427_11_01_v4	hypothetical protein conserved
Tb427tmp.160.2250	597	-0.125137	6.33986	8.89652	0.00489891	0.0512704	Tb427_09_v4	hypothetical protein conserved
Tb427.10.13070	3756	-0.146651	5.92982	8.89524	0.00490171	0.0512704	Tb427_10_v5	hypothetical protein conserved
Tb427.08.1650	1776	-0.261701	4.39167	8.90276	0.00488533	0.0512704	Tb427_08_v4	hypothetical protein conserved
Tb427.03.1040	2544	0.13003	6.29533	8.88941	0.00491442	0.0513356	Tb427_03_v4	hypothetical protein conserved interrupted
Tb427.04.1840	2322	0.100638	6.98721	8.87199	0.00495267	0.051667	Tb427_04_v4	metallo-peptidase Clan MC Family M14
Tb427.07.7290	2706	-0.0929154	7.48481	8.86367	0.00497107	0.0517907	Tb427_07_v4	hypothetical protein conserved
Tb427tmp.160.3020	1248	0.0965781	7.14495	8.85601	0.00498804	0.0518992	Tb427_09_v4	hypothetical protein conserved
Tb427.04.2310	2241	-0.084964	8.34867	8.85184	0.00499732	0.0519275	Tb427_04_v4	asparaginyl-tRNA synthetase putative
Tb427.10.8630	864	0.103323	6.92638	8.83478	0.00503544	0.052255	Tb427_10_v5	hypothetical protein conserved
Tb427.01.1540	1957	-0.107295	6.76786	8.82611	0.00505494	0.0523887	Tb427_01_v4	hypothetical protein conserved
Tb427.04.1640	1023	0.118891	6.47429	8.80243	0.0051086	0.0528756	Tb427_04_v4	UDP-galactose transporter putative
Tb427.06.2440	1167	0.145329	5.96403	8.77369	0.00517455	0.0533491	Tb427_06_v4	hypothetical protein conserved
Tb427.05.1690	1389	0.0948521	7.25986	8.77472	0.00517217	0.0533491	Tb427_05_v4	hypothetical protein conserved
Tb427tmp.01.3530	1266	-0.113798	6.56623	8.77449	0.0051727	0.0533491	Tb427_11_01_v4	hypothetical protein conserved
Tb427.04.1950	1833	-0.0873816	7.64248	8.76352	0.00519809	0.0535221	Tb427_04_v4	NADPH--cytochrome p450 reductase putative
Tb427.03.2170	2673	-0.0891301	7.51907	8.74828	0.00523361	0.0538178	Tb427_03_v4	translation elongation factor EF-2 putative
Tb427.08.8220	1383	0.436734	3.52663	8.74418	0.00524319	0.0538464	Tb427_08_v4	amino acid transporter putative
Tb427.05.2930	1113	0.0840479	9.21732	8.71913	0.00530224	0.0543119	Tb427_05_v4	hypothetical protein conserved
Tb427.06.1110	3309	-0.105052	6.80876	8.71916	0.00530216	0.0543119	Tb427_06_v4	cysteine peptidase Clan CA family C19 putative
Tb427.08.5550	480	0.243971	4.53955	8.7094	0.00532537	0.0544784	Tb427_08_v4	hypothetical protein conserved
Tb427.05.3670	3729	-0.0888319	7.56805	8.70412	0.00533795	0.0545366	Tb427_05_v4	DNA repair protein putative
Tb427tmp.160.0370	1140	0.0896146	7.55303	8.69836	0.00535172	0.0546069	Tb427_09_v4	hypothetical protein conserved
Tb427.07.6860	1443	-0.346292	3.64089	8.67108	0.00541747	0.0552066	Tb427_07_v4	expression site-associated gene 5 (ESAG5) protein putative
Tb427.08.5870	375	0.199757	5.0565	8.66351	0.00543588	0.055252	Tb427_08_v4	hypothetical protein conserved
Tb427tmp.01.5220	2520	-0.137384	6.24344	8.66405	0.00543455	0.055252	Tb427_11_01_v4	J-binding protein
Tb427tmp.01.5500	681	-0.158616	5.66231	8.65217	0.00546355	0.0554621	Tb427_11_01_v4	U3 small nucleolar ribonucleoprotein protein IMP3 putative
Tb427tmp.02.0530	1326	-0.0835781	8.08745	8.64131	0.00549022	0.0555902	Tb427_11_01_v4	phosphoribosylpyrophosphate synthetase putative
Tb427tmp.02.2080	2766	-0.0965002	7.13314	8.64175	0.00548914	0.0555902	Tb427_11_01_v4	hypothetical protein conserved
Tb427.01.3150	918	0.109002	6.71677	8.63182	0.00551361	0.0556847	Tb427_01_v4	hypothetical protein conserved
Tb427.08.1800	1749	-0.105182	6.78695	8.63307	0.00551052	0.0556847	Tb427_08_v4	hypothetical protein conserved
Tb427.07.5900	351	0.210851	4.89655	8.6148	0.00555586	0.0558352	Tb427_07_v4	ATG8/AUT7/APG8/PAZ2 putative
Tb427.10.13100	1317	0.177575	5.36073	8.61163	0.00556378	0.0558352	Tb427_10_v5	hypothetical protein conserved
Tb427tmp.02.5650	2580	-0.0912715	7.45937	8.61374	0.00555851	0.0558352	Tb427_11_01_v4	oxidoreductase-like protein
Tb427.10.11400	1239	-0.132899	6.1154	8.62258	0.00553651	0.0558352	Tb427_10_v5	hypothetical protein conserved
Tb427.04.3590	786	-0.140081	5.98612	8.61644	0.00555177	0.0558352	Tb427_04_v4	translation elongation factor 1-beta putative
Tb427.04.4780	544	0.260464	4.35157	8.57627	0.00565278	0.0566566	Tb427_04_v4	hypothetical protein
Tb427.07.6220	1638	-0.265615	4.40944	8.56467	0.00568229	0.0568804	Tb427_07_v4	protein kinase putative
Tb427.10.8540	1011	0.0950803	7.22135	8.56006	0.00569407	0.0569263	Tb427_10_v5	chaperone protein DNAj putative
Tb427.10.2480	2859	-0.152733	5.74268	8.55677	0.0057025	0.0569388	Tb427_10_v5	hypothetical protein conserved
Tb427.08.3090	408	0.124071	6.33093	8.55037	0.00571892	0.056957	Tb427_08_v4	hypothetical protein conserved
Tb427tmp.18.0001	4311	0.11739	6.60445	8.53791	0.00575104	0.056957	Tb427_11_01_v4	hypothetical protein conserved
Tb427.05.890	2406	0.112677	6.59806	8.54162	0.00574146	0.056957	Tb427_05_v4	oligosaccharyl transferase subunit putative
Tb427.04.2040	573	0.0821169	8.4814	8.54447	0.00573412	0.056957	Tb427_04_v4	hypothetical protein conserved
Tb427tmp.02.2250	4568	-0.0851223	7.7424	8.54087	0.00574341	0.056957	Tb427_11_01_v4	hypothetical protein conserved
Tb427tmp.02.3950	5217	-0.122193	6.32854	8.5365	0.00575469	0.056957	Tb427_11_01_v4	ABC transporter putative
Tb427.10.10870	1713	-0.176449	5.36427	8.53774	0.0057515	0.056957	Tb427_10_v5	protein kinase putative
Tb427tmp.160.1010	1200	0.0965012	7.17813	8.49592	0.00586073	0.0577018	Tb427_09_v4	hypothetical protein conserved
Tb427.10.6260	1815	-0.0892286	7.42459	8.49858	0.0058537	0.0577018	Tb427_10_v5	ATP-dependent DEAD/H RNA helicase putative
Tb427.01.1690	2457	-0.0938765	7.20741	8.49867	0.00585348	0.0577018	Tb427_01_v4	RNA-editing complex protein
Tb427.10.2090	1047	-0.0966804	8.77404	8.49652	0.00585913	0.0577018	Tb427_10_v5	EF-1-alpha
Tb427tmp.55.0027	1545	-1.00238	1.02588	8.49378	0.00586637	0.0577018	Tb427_11_01_v4	expression site-associated gene 3 (ESAG3) protein putative
Tb427tmp.01.3720	4116	0.119358	6.39615	8.48936	0.00587805	0.0577354	Tb427_11_01_v4	hypothetical protein
Tb427tmp.01.6260	4227	-0.121745	6.34318	8.48697	0.00588437	0.0577354	Tb427_11_01_v4	DEAD/DEAH box helicase putative
Tb427.02.4930	738	0.12344	6.45307	8.4822	0.00589702	0.0577879	Tb427_02_v4	esterase putative
Tb427.04.970	564	-0.208929	4.94258	8.46914	0.00593183	0.0580571	Tb427_04_v4	hypothetical protein conserved
Tb427tmp.01.6660	627	0.0871717	7.85992	8.44426	0.0059987	0.0586391	Tb427_11_01_v4	iron superoxide dismutase
Tb427.03.2180	471	0.0835867	8.17518	8.43167	0.00603286	0.0589004	Tb427_03_v4	hypothetical protein conserved
Tb427.08.8030	618	0.161082	5.60092	8.4112	0.00608883	0.0592277	Tb427_08_v4	hypothetical protein conserved
Tb427.08.1910	1185	0.0992172	7.10888	8.4117	0.00608747	0.0592277	Tb427_08_v4	acetylornithine deacetylase putative
Tb427tmp.01.3780	1182	-0.0998656	6.91832	8.41315	0.00608349	0.0592277	Tb427_11_01_v4	cytochrome oxidase assembly protein putative
Tb427.04.3760	1206	0.413538	3.12191	8.39833	0.00612431	0.0594997	Tb427_04_v4	unspecified product
Tb427tmp.01.7680	1302	-0.105061	6.75363	8.38834	0.00615199	0.0596954	Tb427_11_01_v4	RNA-binding protein putative
Tb427tmp.01.4330	1662	-0.0991483	7.07963	8.37886	0.0061784	0.0598051	Tb427_11_01_v4	hypothetical protein conserved
Tb427tmp.02.5060	2859	-0.102977	6.90507	8.38098	0.00617249	0.0598051	Tb427_11_01_v4	SNF2 DNA repair protein putative
Tb427.03.1800	4386	0.0821945	7.9566	8.36116	0.00622802	0.0602118	Tb427_03_v4	hypothetical protein conserved
Tb427.10.11760	2532	0.0889894	7.40407	8.32975	0.0063171	0.0609687	Tb427_10_v5	pumilio/PUF RNA binding protein 6
Tb427.04.4480	2844	-0.0957575	7.06168	8.32814	0.00632171	0.0609687	Tb427_04_v4	hypothetical protein conserved
Tb427.10.3020	2322	-0.0845335	7.9168	8.3073	0.00638159	0.0614714	Tb427_10_v5	hypothetical protein conserved
Tb427tmp.03.0890	711	-0.144694	5.86499	8.29368	0.00642109	0.0617766	Tb427_11_01_v4	cysteine peptidase Clan CA family C12 putative
Tb427tmp.01.6980	3483	-0.127375	6.1798	8.28251	0.00645365	0.0620146	Tb427_11_01_v4	phosphatidylinositol 3-kinase catalytic subunit putative
Tb427tmp.03.0030	2055	-0.081833	7.94987	8.27535	0.00647462	0.0621069	Tb427_11_01_v4	ABC transporter putative
Tb427tmp.02.2620	1806	-0.0997258	6.89083	8.27388	0.00647895	0.0621069	Tb427_11_01_v4	ATP-dependent DEAD/H RNA helicase putative
Tb427tmp.244.2710	1257	0.113674	6.5048	8.2648	0.00650565	0.0622875	Tb427_09_v4	hypothetical protein conserved
Tb427.08.8200	2571	0.0910064	7.40514	8.24254	0.00657165	0.0628309	Tb427_08_v4	hypothetical protein conserved
Tb427tmp.01.3280	2049	-0.107821	6.75882	8.23766	0.00658622	0.0628309	Tb427_11_01_v4	hypothetical protein conserved
Tb427tmp.211.4190	936	-0.125512	6.28927	8.23913	0.00658183	0.0628309	Tb427_09_v4	hypothetical protein conserved
Tb427.07.6560	684	0.214781	4.79433	8.23047	0.00660775	0.0629605	Tb427_07_v4	hypothetical protein conserved
Tb427.08.4980	1803	0.498475	2.63341	8.22238	0.00663205	0.0631161	Tb427_08_v4	69 kDa paraflagellar rod protein
Tb427.08.5700	1197	-0.128521	6.15464	8.21668	0.00664923	0.0632036	Tb427_08_v4	hypothetical protein conserved
Tb427.10.10010	681	-0.123681	6.40917	8.21218	0.00666283	0.0632569	Tb427_10_v5	60S acidic ribosomal protein putative
Tb427tmp.211.1750	954	0.0829666	8.90887	8.20578	0.00668223	0.0632893	Tb427_09_v4	mitochondrial carrier protein putative
Tb427.05.150	816	-0.458898	2.85637	8.20607	0.00668133	0.0632893	Tb427_05_v4	hypothetical protein conserved
Tb427.07.4670	975	-0.173394	5.35163	8.18265	0.00675281	0.0638814	Tb427_07_v4	exosome complex exonuclease
Tb427tmp.01.4850	813	0.108592	6.60164	8.17216	0.00678508	0.0641101	Tb427_11_01_v4	hypothetical protein conserved
Tb427.10.7740	2235	0.0852955	7.57549	8.16748	0.00679953	0.06417	Tb427_10_v5	protein transport protein Sec23
Tb427.07.4870	813	0.117301	6.3922	8.15689	0.00683236	0.0643692	Tb427_07_v4	hypothetical protein conserved
Tb427.08.7120	1371	0.0820746	7.88876	8.15543	0.00683689	0.0643692	Tb427_08_v4	farnesyltransferase putative
Tb427.04.1390	2805	-0.0960989	7.02078	8.14491	0.0068697	0.0646013	Tb427_04_v4	hypothetical protein conserved
Tb427.10.850	4509	0.089596	7.34933	8.13617	0.00689707	0.0647817	Tb427_10_v5	hypothetical protein conserved
Tb427.03.700	258	0.133421	6.31556	8.13347	0.00690554	0.0647845	Tb427_03_v4	hypothetical protein conserved
Tb427tmp.160.3370	897	-0.133567	6.0605	8.09544	0.00702618	0.0658383	Tb427_09_v4	hypothetical protein conserved
Tb427.10.5390	4101	-0.0803992	8.01166	8.08502	0.00705963	0.0660734	Tb427_10_v5	hypothetical protein conserved
Tb427tmp.211.0850	2121	-0.0998056	6.85681	8.07301	0.0070984	0.0663579	Tb427_09_v4	hypothetical protein conserved
Tb427tmp.02.5810	1857	-0.109456	6.55097	8.03097	0.00723588	0.0675368	Tb427_11_01_v4	kinetoplastid-specific dual specificity phosphatase putative
Tb427.10.14600	801	-0.20717	5.23404	8.02925	0.00724157	0.0675368	Tb427_10_v5	40S ribosomal protein S2 putative
Tb427.08.6860	2247	-0.102829	6.74296	8.02131	0.00726788	0.0677024	Tb427_08_v4	hypothetical protein conserved
Tb427.05.1570	504	-0.167447	5.42545	8.0139	0.00729252	0.0678522	Tb427_05_v4	hypothetical protein conserved
Tb427.04.4030	1566	-0.130879	6.06072	8.00099	0.00733565	0.0681733	Tb427_04_v4	hypothetical protein conserved
Tb427.05.770	2181	-0.098818	6.8631	7.99252	0.0073641	0.0683575	Tb427_05_v4	hypothetical protein conserved
Tb427.10.2950	5604	0.0808839	8.15856	7.98818	0.00737872	0.068413	Tb427_10_v5	hypothetical protein conserved
Tb427tmp.01.0280	2418	-0.0895554	7.39529	7.97279	0.00743084	0.0688156	Tb427_11_01_v4	hypothetical protein conserved
Tb427.04.1970	1686	0.0982868	6.87309	7.95853	0.00747947	0.0691851	Tb427_04_v4	hypothetical protein conserved
Tb427.10.3940	771	0.078727	9.01265	7.95334	0.00749729	0.069269	Tb427_10_v5	40S ribosomal protein S3A putative
Tb427.08.1770	1563	-0.0859632	7.46622	7.94769	0.00751669	0.0693673	Tb427_08_v4	hypothetical protein conserved
Tb427tmp.02.1240	723	0.130513	6.05494	7.94218	0.00753569	0.0694617	Tb427_11_01_v4	hypothetical protein
Tb427.06.3250	972	-0.134112	5.98219	7.93035	0.00757661	0.0697576	Tb427_06_v4	hypothetical protein conserved
Tb427.04.1930	819	-0.0821546	7.9137	7.92453	0.00759685	0.0698628	Tb427_04_v4	RNA-binding protein putative
Tb427tmp.02.5290	888	0.143121	5.91418	7.9035	0.0076704	0.0704574	Tb427_11_01_v4	hypothetical protein conserved
Tb427.10.13310	900	-0.119727	6.37319	7.87702	0.00776411	0.0712355	Tb427_10_v5	DNA-directed RNA polymerase II putative
Tb427.08.3850	1161	0.119146	6.32505	7.86905	0.00779256	0.0714138	Tb427_08_v4	hypothetical protein conserved
Tb427.10.3700	1509	0.14909	5.83915	7.85635	0.00783811	0.0715892	Tb427_10_v5	hypothetical protein conserved
Tb427.10.15400	5049	0.0796709	7.96547	7.85698	0.00783586	0.0715892	Tb427_10_v5	kinesin putative
Tb427.03.4120	2034	-0.101675	6.80659	7.85364	0.00784787	0.0715892	Tb427_03_v4	hypothetical protein conserved
Tb427tmp.211.1540	336	-0.148709	5.73641	7.85599	0.00783942	0.0715892	Tb427_09_v4	hypothetical protein conserved
Tb427.07.6360	540	0.0954436	6.95355	7.84915	0.00786406	0.0716544	Tb427_07_v4	histone H2A variant
Tb427.10.6740	1473	-0.241024	4.43163	7.83337	0.00792128	0.0720927	Tb427_10_v5	hypothetical protein conserved
Tb427.06.2200	594	0.0904371	7.21867	7.82164	0.00796411	0.0723163	Tb427_06_v4	hypothetical protein conserved
Tb427tmp.160.4240	1269	-0.0797004	8.53437	7.82223	0.00796193	0.0723163	Tb427_09_v4	nucleosome assembly protein-like protein
Tb427.04.730	1479	-0.105592	6.69528	7.81754	0.0079791	0.0723694	Tb427_04_v4	hypothetical protein conserved
Tb427.10.7090	990	-0.147787	5.73068	7.80772	0.00801521	0.0726138	Tb427_10_v5	alternative oxidase
Tb427tmp.160.4480	1032	-0.081181	7.8157	7.78034	0.00811682	0.0734503	Tb427_09_v4	TFIIF-stimulated CTD phosphatase putative
Tb427tmp.02.2490	825	0.0929738	7.08044	7.77145	0.00815009	0.0736671	Tb427_11_01_v4	hypothetical protein conserved
Tb427.10.11060	222	0.143719	5.77142	7.74221	0.00826058	0.0742524	Tb427_10_v5	hypothetical protein conserved
Tb427tmp.01.7400	1134	0.109147	6.52641	7.74822	0.00823775	0.0742524	Tb427_11_01_v4	GPI transamidase
Tb427.05.2820	3093	0.101191	6.75025	7.74191	0.00826173	0.0742524	Tb427_05_v4	protein kinase putative
Tb427tmp.02.4600	1980	-0.092847	7.0744	7.75084	0.0082278	0.0742524	Tb427_11_01_v4	hypothetical protein conserved
Tb427.10.10740	1935	-0.125938	6.24643	7.7456	0.00824767	0.0742524	Tb427_10_v5	hypothetical protein conserved
Tb427.05.670	2889	-0.0902202	7.17256	7.73654	0.00828218	0.0743519	Tb427_05_v4	hypothetical protein conserved
Tb427tmp.02.5720	2517	0.0783307	8.3476	7.72268	0.00833528	0.0746592	Tb427_11_01_v4	ribonucleoside-diphosphate reductase large chain
Tb427.10.15180	1101	-0.0776504	8.96303	7.72302	0.00833399	0.0746592	Tb427_10_v5	nucleosome assembly protein putative
Tb427tmp.02.1660	1434	0.0984323	6.81657	7.71914	0.0083489	0.0746723	Tb427_11_01_v4	hypothetical protein conserved
Tb427tmp.01.5730	1155	-0.0977471	7.3021	7.7174	0.0083556	0.0746723	Tb427_11_01_v4	ethanolamine-phosphate cytidylyltransferase
Tb427.03.810	1005	-0.145131	5.74676	7.71418	0.00836802	0.0746989	Tb427_03_v4	hypothetical protein conserved
Tb427.10.7200	2541	-0.0986066	6.81251	7.7092	0.00838724	0.0747863	Tb427_10_v5	hypothetical protein conserved
Tb427.01.2360	1356	0.100492	10.7752	7.69801	0.00843067	0.0748363	Tb427_01_v4	alpha tubulin
Tb427tmp.02.5150	1524	0.087391	7.27942	7.70167	0.00841644	0.0748363	Tb427_11_01_v4	hypothetical protein conserved
Tb427.10.9780	2640	-0.0917628	7.12874	7.6991	0.00842643	0.0748363	Tb427_10_v5	ATP-dependent DEAD/H RNA helicase putative
Tb427tmp.02.0450	1128	-0.123022	6.1778	7.70093	0.0084193	0.0748363	Tb427_11_01_v4	hypothetical protein conserved
Tb427.10.3770	2103	-0.0858432	7.37096	7.69259	0.00845176	0.0749396	Tb427_10_v5	hypothetical protein conserved
Tb427.08.4870	3615	0.0768398	8.30892	7.67445	0.00852286	0.0754855	Tb427_08_v4	DIGIT
Tb427tmp.244.2530	892	0.271367	4.08232	7.6654	0.00855854	0.0757168	Tb427_09_v4	BARP protein
Tb427.05.2950	2340	0.0831452	7.5393	7.65761	0.00858938	0.0759048	Tb427_05_v4	hypothetical protein conserved
Tb427.06.3840	561	0.0786412	8.04206	7.6539	0.00860411	0.0759502	Tb427_06_v4	unspecified product
Tb427tmp.01.1530	561	-0.124406	6.18182	7.63798	0.00866766	0.076426	Tb427_11_01_v4	hypothetical protein conserved
Tb427.06.4230	1503	0.104004	6.62613	7.6349	0.00868001	0.0764498	Tb427_06_v4	hypothetical protein conserved
Tb427.05.2540	1233	0.129854	6.04429	7.62967	0.00870105	0.0765499	Tb427_05_v4	hypothetical protein conserved
Tb427tmp.02.0040	1623	0.129883	6.19778	7.61911	0.00874362	0.0768391	Tb427_11_01_v4	hypothetical protein conserved
Tb427.10.15700	10360	0.0785193	8.20934	7.59468	0.00884305	0.0776267	Tb427_10_v5	hypothetical protein conserved
Tb427.08.5680	1824	-0.0976089	6.82884	7.59077	0.00885909	0.0776814	Tb427_08_v4	hypothetical protein conserved
Tb427tmp.244.2070	831	-0.291398	3.89478	7.57631	0.00891859	0.0781166	Tb427_09_v4	GTP-binding protein putative
Tb427.05.1790	1896	-0.078383	8.22189	7.57222	0.0089355	0.0781782	Tb427_05_v4	hypothetical protein conserved
Tb427.07.3590	456	0.0915625	7.06135	7.55778	0.00899552	0.078357	Tb427_07_v4	hypothetical protein conserved
Tb427tmp.211.0080	2703	-0.0928005	7.02179	7.55921	0.00898956	0.078357	Tb427_09_v4	hypothetical protein conserved
Tb427.03.2470	1815	-0.0986223	6.8237	7.56144	0.00898025	0.078357	Tb427_03_v4	pumilio RNA binding protein putative
Tb427tmp.02.2780	1953	-0.150631	5.61492	7.56418	0.00896886	0.078357	Tb427_11_01_v4	hypothetical protein conserved
Tb427tmp.01.1140	1863	-0.150382	5.61471	7.52938	0.00911477	0.0793085	Tb427_11_01_v4	hypothetical protein conserved
Tb427.07.3530	2076	-0.0973533	6.82209	7.52436	0.00913603	0.0794062	Tb427_07_v4	hypothetical protein conserved
Tb427.07.7470	1428	-0.0763573	8.67773	7.51928	0.00915756	0.079419	Tb427_07_v4	receptor-type adenylate cyclase GRESAG 4 putative
Tb427tmp.02.2100	4209	-0.0790742	7.83577	7.51963	0.00915607	0.079419	Tb427_11_01_v4	hypothetical protein conserved
Tb427tmp.01.6530	975	0.0963969	6.93232	7.51625	0.00917047	0.0794439	Tb427_11_01_v4	coatomer epsilon subunit putative
Tb427.10.6850	963	0.102855	6.63488	7.49533	0.00925998	0.080011	Tb427_10_v5	hypothetical protein conserved
Tb427.04.4530	3426	0.0906742	7.15752	7.49224	0.00927326	0.080011	Tb427_04_v4	hypothetical protein conserved
Tb427.06.4140	348	0.0811352	8.43922	7.49245	0.00927235	0.080011	Tb427_06_v4	paraflagellar rod component putative
Tb427.08.4580	1452	0.0782105	7.9031	7.49152	0.00927635	0.080011	Tb427_08_v4	hypothetical protein conserved
Tb427.10.520	1191	0.0803078	9.54582	7.48578	0.00930113	0.0801375	Tb427_10_v5	hypothetical protein conserved
Tb427.10.3540	681	-0.114772	6.4829	7.47179	0.00936181	0.0805726	Tb427_10_v5	hypothetical protein conserved
Tb427.04.3120	2802	0.0941802	6.91718	7.46432	0.00939438	0.0806775	Tb427_04_v4	hypothetical protein conserved
Tb427.10.4910	2115	-0.0921269	6.99595	7.46507	0.00939108	0.0806775	Tb427_10_v5	mitochondrial carrier protein putative
Tb427.10.12080	783	-0.156699	5.51449	7.45458	0.00943701	0.0809558	Tb427_10_v5	hypothetical protein conserved
Tb427.02.1740	618	-0.200112	4.9241	7.45107	0.00945245	0.0810005	Tb427_02_v4	hypothetical protein conserved
Tb427.08.8360	1521	-0.201172	4.83391	7.4475	0.00946812	0.0810471	Tb427_08_v4	receptor-type adenylate cyclase GRESAG 4 putative
Tb427.08.6420	1497	0.0901549	7.11823	7.44144	0.00949487	0.0811883	Tb427_08_v4	short-chain dehydrogenase putative
Tb427.02.2230	1167	-0.0964928	6.92309	7.41465	0.00961402	0.0821185	Tb427_02_v4	hypothetical protein conserved
Tb427.04.3770	1458	0.132678	5.91853	7.39422	0.00970592	0.082657	Tb427_04_v4	protein kinase putative
Tb427tmp.160.3210	1434	-0.105571	6.68217	7.39368	0.00970839	0.082657	Tb427_09_v4	ubiquitin-activating enzyme e1 putative
Tb427.08.6770	1260	-0.116122	6.33386	7.39544	0.0097004	0.082657	Tb427_08_v4	hypothetical protein conserved
Tb427.10.4450	774	0.0873455	7.19047	7.37987	0.00977107	0.0831013	Tb427_10_v5	stress-inducible protein STI1-like putative
Tb427tmp.01.1820	744	-0.08244	8.96635	7.37183	0.00980779	0.0833241	Tb427_11_01_v4	Biotin--acetyl-CoA-carboxylase ligase putative
Tb427.08.6880	2595	-0.126465	6.0408	7.36942	0.0098188	0.0833283	Tb427_08_v4	translation initiation factor IF-2 putative
Tb427tmp.01.8650	6180	0.0751729	8.62378	7.36463	0.00984077	0.0833361	Tb427_11_01_v4	hypothetical protein conserved
Tb427tmp.01.2420	2760	-0.0826311	7.49514	7.36567	0.009836	0.0833361	Tb427_11_01_v4	adaptin complex 3 subunit putative
N19B2.135	2538	-0.0759882	8.14183	7.35224	0.00989781	0.0837296	TPN19B2	retrotransposon hot spot protein RHS4
Tb427.08.6020	1110	-0.108507	6.45982	7.33198	0.00999186	0.0844349	Tb427_08_v4	hypothetical protein conserved
Tb427.07.3130	2868	0.0893237	7.08029	7.32555	0.0100219	0.0844406	Tb427_07_v4	hypothetical protein conserved
Tb427.02.5970	1263	0.0852724	7.30246	7.32768	0.0100119	0.0844406	Tb427_02_v4	hypothetical protein conserved
Tb427tmp.211.0865	255	0.0788829	8.35345	7.32146	0.0100411	0.0844406	Tb427_09_v4	60S ribosomal protein L37 putative
Tb427.08.970	1380	-0.116208	6.35518	7.3243	0.0100277	0.0844406	Tb427_08_v4	hypothetical protein
Tb427.05.990	591	-0.15498	5.50422	7.32044	0.0100458	0.0844406	Tb427_05_v4	hypothetical protein conserved
Tb427.10.14890	2463	-0.078611	7.7612	7.31593	0.0100671	0.0845214	Tb427_10_v5	C-terminal motor kinesin putative
Tb427.04.1820	1968	-0.104698	6.54518	7.31385	0.0100768	0.0845214	Tb427_04_v4	selenocysteine-tRNA-specific elongation factor putative
Tb427.10.1040	1395	0.160823	5.40335	7.30809	0.010104	0.084607	Tb427_10_v5	serine carboxypeptidase (CBP1) precursor putative
Tb427.10.10770	1856	-0.0799356	7.8525	7.30716	0.0101084	0.084607	Tb427_10_v5	hypothetical protein conserved
Tb427.08.1990	681	0.0776497	9.15634	7.29443	0.0101687	0.085022	Tb427_08_v4	peroxidoxin
Tb427tmp.160.0470	2205	-0.0803624	7.66285	7.28744	0.010202	0.0852103	Tb427_09_v4	hypothetical protein conserved
Tb427tmp.01.8400	1713	-0.0927444	7.17678	7.27898	0.0102424	0.0852783	Tb427_11_01_v4	hypothetical protein conserved
Tb427tmp.02.2960	849	-0.105844	6.64152	7.28208	0.0102276	0.0852783	Tb427_11_01_v4	mitochondrial carrier protein putative
Tb427.08.2970	915	-0.113986	6.31145	7.28061	0.0102346	0.0852783	Tb427_08_v4	hypothetical protein conserved
Tb427.04.610	1416	0.121861	6.11935	7.26161	0.010326	0.085884	Tb427_04_v4	hypothetical protein conserved
Tb427.07.2740	543	0.158789	5.41694	7.24457	0.0104087	0.0864173	Tb427_07_v4	hypothetical protein conserved
Tb427.10.2130	2730	-0.100574	6.6897	7.2439	0.010412	0.0864173	Tb427_10_v5	hypothetical protein conserved
Tb427.04.2880	6213	-0.0742217	8.80706	7.21325	0.0105626	0.0875756	Tb427_04_v4	Nucleoporin
Tb427.08.750	1101	0.110309	6.4955	7.20451	0.010606	0.0878021	Tb427_08_v4	nucleolar RNA-binding protein putative
Tb427.10.10350	1821	-0.106692	6.53265	7.20105	0.0106232	0.0878021	Tb427_10_v5	protein kinase putative
Tb427.04.4680	660	-0.189134	4.97481	7.20283	0.0106144	0.0878021	Tb427_04_v4	hypothetical protein conserved
Tb427.05.3480	1671	-0.115907	6.26988	7.1968	0.0106444	0.0878856	Tb427_05_v4	hypothetical protein conserved
Tb427.04.360	843	0.0884067	7.08336	7.19323	0.0106623	0.0879414	Tb427_04_v4	hypothetical protein conserved
Tb427.07.5740	1707	0.0960875	6.83036	7.1864	0.0106965	0.0881319	Tb427_07_v4	hypothetical protein conserved
Tb427.05.580	408	0.103285	6.56001	7.17653	0.0107461	0.0883568	Tb427_05_v4	prefoldin subunit putative
Tb427.10.5790	1611	0.0900907	7.00335	7.17805	0.0107385	0.0883568	Tb427_10_v5	hypothetical protein conserved
Tb427tmp.211.2410	1005	0.219529	4.57226	7.16622	0.0107983	0.0886019	Tb427_09_v4	protein kinase A catalytic subunit
Tb427.03.3380	1095	0.173533	5.17415	7.16836	0.0107874	0.0886019	Tb427_03_v4	TFIIF-stimulated CTD phosphatase putative
Tb427.10.5440	1617	-0.104497	6.52009	7.16074	0.0108261	0.0887382	Tb427_10_v5	RNA-editing complex protein
Tb427tmp.02.4890	375	0.147019	5.61766	7.14663	0.0108981	0.0890785	Tb427_11_01_v4	pterin-4-alpha-carbinolamine dehydratase putative
Tb427.03.4270	2751	0.0838643	7.30664	7.14599	0.0109014	0.0890785	Tb427_03_v4	hypothetical protein conserved
Tb427tmp.160.2090	2391	-0.0926544	6.89197	7.14746	0.0108938	0.0890785	Tb427_09_v4	hypothetical protein conserved
Tb427.04.1040	501	0.167205	5.26275	7.13885	0.010938	0.0892857	Tb427_04_v4	hypothetical protein conserved
Tb427.10.3680	867	0.162859	5.3759	7.12353	0.011017	0.0895614	Tb427_10_v5	hypothetical protein conserved
Tb427.03.1670	3084	0.0826127	7.38034	7.12764	0.0109958	0.0895614	Tb427_03_v4	hypothetical protein conserved
Tb427tmp.160.3710	879	0.0763788	7.92617	7.12354	0.011017	0.0895614	Tb427_09_v4	proliferative cell nuclear antigen (PCNA) putative
Tb427.08.2380	3477	-0.0904256	7.5755	7.12652	0.0110016	0.0895614	Tb427_08_v4	ABC transporter putative
Tb427.10.14330	3123	-0.0753119	8.03214	7.1128	0.0110728	0.0899224	Tb427_10_v5	hypothetical protein conserved
Tb427.05.1160	687	0.0940343	6.95326	7.10942	0.0110904	0.0899733	Tb427_05_v4	hypothetical protein conserved
Tb427.02.2090	2937	0.0838304	7.29058	7.102	0.0111292	0.0900112	Tb427_02_v4	hypothetical protein
Tb427.10.13590	2832	-0.0841304	7.3773	7.10392	0.0111191	0.0900112	Tb427_10_v5	hypothetical protein
Tb427.02.4830	1011	-0.0841934	7.35592	7.10407	0.0111184	0.0900112	Tb427_02_v4	TFIIF-stimulated CTD phosphatase putative
Tb427.10.5820	3012	-0.0765324	8.09189	7.08899	0.0111975	0.0904715	Tb427_10_v5	hypothetical protein conserved
Tb427tmp.01.6870	906	0.107815	6.41884	7.07667	0.0112627	0.0906885	Tb427_11_01_v4	hypothetical protein conserved
Tb427tmp.211.0700	1071	0.0958297	6.87417	7.07957	0.0112473	0.0906885	Tb427_09_v4	isomerase putative
Tb427.10.870	4056	0.0823042	7.37317	7.07526	0.0112702	0.0906885	Tb427_10_v5	hypothetical protein conserved
Tb427.10.14140	1500	0.0749612	8.89286	7.07622	0.0112651	0.0906885	Tb427_10_v5	pyruvate kinase 1
Tb427.08.6340	1011	-0.387322	3.15244	7.07194	0.0112878	0.0907379	Tb427_08_v4	CYC2-like cyclin putative
Tb427.10.9840	789	0.0907263	6.96555	7.06308	0.011335	0.0909328	Tb427_10_v5	chaperone protein DNAj putative
Tb427tmp.211.4440	6006	-0.0789393	7.60919	7.06314	0.0113347	0.0909328	Tb427_09_v4	hypothetical protein conserved
Tb427tmp.01.2670	2547	0.0858906	7.21308	7.04787	0.0114166	0.0914943	Tb427_11_01_v4	flagellar component
Tb427tmp.211.0090	1626	-0.126247	5.98505	7.0447	0.0114336	0.0915383	Tb427_09_v4	hypothetical protein conserved
Tb427.07.5660	1728	0.0934367	6.96206	7.04205	0.0114479	0.0915604	Tb427_07_v4	hypothetical protein conserved
Tb427.03.1230	2847	0.0934699	6.92657	7.03296	0.0114971	0.0918608	Tb427_03_v4	hypothetical protein
Tb427.02.3000	1257	0.140581	5.75303	7.02668	0.0115312	0.0920408	Tb427_02_v4	hypothetical protein conserved
Tb427.02.5080	1548	-0.159826	5.44943	7.02115	0.0115613	0.0921881	Tb427_02_v4	hypothetical protein conserved
Tb427.10.7300	288	0.202779	4.72636	7.01407	0.0116	0.0924035	Tb427_10_v5	hypothetical protein conserved
Tb427.10.4310	888	-0.0788682	7.75148	6.99363	0.0117125	0.0932058	Tb427_10_v5	prohibitin 2 putative
Tb427tmp.02.1720	3608	-0.0826395	7.40305	6.99107	0.0117267	0.0932249	Tb427_11_01_v4	hypothetical protein conserved
Tb427.06.1180	3816	0.0798183	7.54208	6.98811	0.0117431	0.0932618	Tb427_06_v4	hypothetical protein conserved
Tb427.04.3860	3699	-0.177993	5.08141	6.98599	0.0117549	0.0932618	Tb427_04_v4	receptor-type adenylate cyclase GRESAG 4 putative
Tb427tmp.01.1860	483	0.135954	5.7834	6.97153	0.0118355	0.093807	Tb427_11_01_v4	hypothetical protein conserved
Tb427.08.1100	2659	0.0812838	7.48231	6.95226	0.0119438	0.0944764	Tb427_08_v4	protein kinase putative
Tb427tmp.160.0910	831	-0.131797	5.88234	6.95423	0.0119327	0.0944764	Tb427_09_v4	hypothetical protein conserved
Tb427.04.750	438	-0.0908222	6.91266	6.94778	0.0119691	0.0945825	Tb427_04_v4	50S ribosomal protein L7Ae putative
Tb427.10.10410	2136	-0.0949811	7.09412	6.9412	0.0120064	0.0947826	Tb427_10_v5	minichromosome maintenance (MCM) complex subunit putative
Tb427.04.4130	2571	0.105765	6.44201	6.93375	0.0120489	0.0950229	Tb427_04_v4	unspecified product
Tb427.08.1310	1005	-0.11573	6.19925	6.93129	0.0120629	0.0950388	Tb427_08_v4	adenine nucleotide mitochondrial translocator putative
Tb427.01.2770	1212	-0.174939	5.12519	6.9169	0.0121453	0.0955932	Tb427_01_v4	hypothetical protein conserved
Tb427.08.3320	1409	-0.102124	6.53518	6.89554	0.0122689	0.0964696	Tb427_08_v4	hypothetical protein conserved
Tb427tmp.160.3690	1416	-0.112476	6.35525	6.87581	0.0123842	0.0971835	Tb427_09_v4	phosphomevalonate kinase protein putative
Tb427.10.1740	1149	-0.126974	5.94158	6.87392	0.0123952	0.0971835	Tb427_10_v5	hypothetical protein conserved
Tb427.05.410	1182	-0.206389	4.70429	6.87371	0.0123965	0.0971835	Tb427_05_v4	hypothetical protein
Tb427tmp.211.3550	1539	-0.0827302	7.43815	6.86603	0.0124418	0.097442	Tb427_09_v4	glycerol kinase glycosomal
Tb427tmp.211.0460	393	0.116155	6.22828	6.86106	0.0124711	0.0975333	Tb427_09_v4	hypothetical protein conserved
Tb427.02.3020	3099	0.0954974	6.89341	6.85989	0.012478	0.0975333	Tb427_02_v4	hypothetical protein conserved
Tb427.10.7120	978	0.0832385	7.23798	6.84972	0.0125384	0.0979082	Tb427_10_v5	hypothetical protein conserved
Tb427.10.14500	1014	0.0768823	7.72219	6.82336	0.0126963	0.0990439	Tb427_10_v5	hypothetical protein conserved
Tb427.07.7060	501	0.125654	5.95726	6.81246	0.0127622	0.0994601	Tb427_07_v4	hypothetical protein conserved
Tb427tmp.02.5680	720	-0.11791	6.38773	6.79983	0.0128391	0.0999607	Tb427_11_01_v4	hypothetical protein conserved
Tb427.10.9740	1227	0.0888944	7.04801	6.78085	0.0129555	0.100768	Tb427_10_v5	19S proteasome regulatory subunit
Tb427tmp.03.0540	2076	0.0804907	7.4067	6.77609	0.0129849	0.100897	Tb427_11_01_v4	ABC transporter putative
Tb427.02.3190	468	-0.27006	3.9641	6.76234	0.0130702	0.10146	Tb427_02_v4	hypothetical protein conserved
Tb427.05.1140	1977	-0.0801874	7.38055	6.75098	0.0131411	0.101911	Tb427_05_v4	choline/ethanolamine kinase
Tb427tmp.01.6650	1722	0.0946825	6.7273	6.74861	0.0131559	0.101916	Tb427_11_01_v4	serine/threonine-protein kinase putative
Tb427tmp.01.2570	789	0.0866132	7.06153	6.74676	0.0131675	0.101916	Tb427_11_01_v4	hypothetical protein conserved
Tb427.04.3500	731	0.0763083	8.02902	6.74458	0.0131812	0.101923	Tb427_04_v4	hypothetical protein conserved
Tb427.04.3060	447	0.0769786	7.66002	6.73041	0.0132705	0.102513	Tb427_04_v4	hypothetical protein conserved
Tb427tmp.01.6700	399	0.191838	4.81545	6.70757	0.0134158	0.103234	Tb427_11_01_v4	hypothetical protein conserved
Tb427.04.4760	2862	-0.0835066	7.37253	6.71155	0.0133903	0.103234	Tb427_04_v4	hypothetical protein conserved
Tb427tmp.160.2650	3945	-0.177166	5.03019	6.70754	0.013416	0.103234	Tb427_09_v4	hypothetical protein conserved
Tb427.08.3500	2844	-0.185705	5.04815	6.71034	0.0133981	0.103234	Tb427_08_v4	hypothetical protein conserved
Tb427.10.1350	1953	0.082496	7.22939	6.69738	0.0134812	0.103635	Tb427_10_v5	hypothetical protein conserved
Tb427.07.2510	549	0.0950094	6.9403	6.68855	0.0135381	0.103782	Tb427_07_v4	endoplasmatic reticulum retrieval protein putative
Tb427.03.3870	3699	-0.0895464	6.90604	6.69083	0.0135234	0.103782	Tb427_03_v4	lipase domain protein putative
Tb427.10.8770	1257	-0.0903782	6.86967	6.68831	0.0135397	0.103782	Tb427_10_v5	GTPase activating protein putative
Tb427tmp.01.6715	315	0.093308	6.79835	6.6685	0.0136683	0.104566	Tb427_11_01_v4	hypothetical protein conserved
Tb427.10.13220	2742	-0.083889	7.14068	6.66908	0.0136645	0.104566	Tb427_10_v5	cyclophilin type peptidyl-prolyl cis-trans isomerase putative
Tb427tmp.01.5710	1491	-0.0732172	8.0375	6.66545	0.0136883	0.104618	Tb427_11_01_v4	phenylalanyl-tRNA synthetase alpha chain putative
Tb427.10.9020	1431	-0.110682	6.25838	6.65946	0.0137275	0.104816	Tb427_10_v5	hypothetical protein conserved
Tb427tmp.55.0004	1353	-0.117256	6.10204	6.64569	0.0138181	0.105407	Tb427_11_01_v4	hypothetical protein conserved
Tb427.08.2550	1890	0.0762954	7.62771	6.63486	0.0138899	0.10575	Tb427_08_v4	mitochondrial DNA primase
Tb427.06.750	1125	-0.114025	6.18312	6.63596	0.0138826	0.10575	Tb427_06_v4	kinetoplastid-specific phospho-protein phosphatase putative
Tb427.04.4950	1878	-0.196302	4.7441	6.63234	0.0139067	0.105776	Tb427_04_v4	unspecified product
Tb427tmp.211.0630	1131	0.0766125	7.59475	6.62803	0.0139353	0.105893	Tb427_09_v4	actin A
Tb427.10.6190	1512	-0.0787254	7.45687	6.61521	0.0140211	0.106442	Tb427_10_v5	aldehyde dehydrogenase putative
Tb427tmp.02.0970	2136	-0.0797369	7.35513	6.61285	0.014037	0.10646	Tb427_11_01_v4	hypothetical protein conserved
Tb427tmp.01.1190	651	0.108964	6.31733	6.60061	0.0141194	0.106984	Tb427_11_01_v4	ATP synthase putative
Tb427tmp.01.4410	843	-0.142398	5.58405	6.5973	0.0141418	0.107051	Tb427_11_01_v4	kinetoplastid-specific dual specificity phosphatase putative
Tb427tmp.211.4360	2820	-0.0719593	8.32529	6.58892	0.0141987	0.107378	Tb427_09_v4	hypothetical protein conserved
Tb427tmp.01.8120	462	-0.114099	6.16197	6.58179	0.0142473	0.107576	Tb427_11_01_v4	18 kDa ER-associated protein
Tb427.07.7160	2901	-0.121993	5.98578	6.5811	0.014252	0.107576	Tb427_07_v4	kinetoplastid-specific dual specificity phosphatase putative
Tb427.10.2580	885	-0.16535	5.19221	6.56712	0.0143478	0.108196	Tb427_10_v5	hypothetical protein conserved
Tb427tmp.211.2100	1467	-0.104024	6.41359	6.55096	0.0144594	0.108871	Tb427_09_v4	hypothetical protein conserved
Tb427.10.330	1308	-0.112044	6.20364	6.5482	0.0144786	0.108871	Tb427_10_v5	hypothetical protein conserved
Tb427.05.2020	2610	-0.135646	5.71809	6.54987	0.014467	0.108871	Tb427_05_v4	hypothetical protein conserved
Tb427.10.15550	3522	-0.075779	7.63915	6.54019	0.0145343	0.109187	Tb427_10_v5	hypothetical protein conserved
Tb427.10.12960	693	0.0946172	6.70797	6.53257	0.0145876	0.109483	Tb427_10_v5	ras-related protein rab-5
Tb427.05.3840	1728	-0.0998512	6.52727	6.52723	0.014625	0.10966	Tb427_05_v4	hypothetical protein conserved
Tb427.03.5350	318	0.110612	6.24106	6.51891	0.0146836	0.109859	Tb427_03_v4	hypothetical protein conserved
Tb427.05.3300	492	0.110439	6.32008	6.51884	0.0146841	0.109859	Tb427_05_v4	hypothetical protein conserved
Tb427.08.3300	2076	-0.0790801	7.45751	6.51754	0.0146933	0.109859	Tb427_08_v4	hypothetical protein conserved
Tb427.07.3520	405	0.0832191	7.23719	6.50723	0.0147662	0.110301	Tb427_07_v4	hypothetical protein conserved
Tb427.04.3520	537	0.0991522	6.56207	6.48884	0.0148973	0.111175	Tb427_04_v4	hypothetical protein conserved
Tb427.01.4100	1062	0.0704652	8.86771	6.47805	0.0149747	0.111575	Tb427_01_v4	cytochrome oxidase subunit IV
Tb427.10.11940	1965	-0.121565	5.98436	6.47745	0.0149791	0.111575	Tb427_10_v5	ABC1 protein putative
Tb427.10.2890	1290	-0.112783	11.6847	6.47067	0.015028	0.111835	Tb427_10_v5	enolase
Tb427.10.8900	1299	0.126935	5.86093	6.46622	0.0150602	0.111944	Tb427_10_v5	choline/ethanolamine phosphotransferase (CEPT)
Tb427.05.920	1516	-0.102847	6.41819	6.46473	0.015071	0.111944	Tb427_05_v4	hypothetical protein conserved
Tb427.04.870	13347	0.0707406	9.00289	6.45911	0.0151118	0.112142	Tb427_04_v4	dynein heavy chain putative
Tb427.08.4060	1773	0.265052	3.94386	6.44533	0.0152124	0.112783	Tb427_08_v4	flagellum-adhesion glycoprotein putative
Tb427.04.2320	435	0.106495	6.31665	6.44086	0.0152452	0.11292	Tb427_04_v4	hypothetical protein conserved
Tb427.05.2260	405	0.135226	6.33168	6.43029	0.015323	0.11339	Tb427_05_v4	hypothetical protein conserved
Tb427.10.12540	912	0.142422	5.55674	6.42461	0.015365	0.113595	Tb427_10_v5	electron transfer protein putative
Tb427.04.5120	4137	0.0776492	7.43489	6.41606	0.0154284	0.113851	Tb427_04_v4	hypothetical protein conserved
Tb427.04.3160	3729	0.0767028	7.49874	6.41686	0.0154225	0.113851	Tb427_04_v4	dihydroxyacetone phosphate acyltransferase putative
Tb427.08.2950	1470	-0.114063	6.15261	6.40495	0.0155113	0.114356	Tb427_08_v4	hypothetical protein conserved
Tb427.08.3050	1704	0.0885608	6.96103	6.40298	0.015526	0.114358	Tb427_08_v4	hypothetical protein conserved
Tb427.08.1810	939	-0.10039	6.62331	6.39864	0.0155586	0.114427	Tb427_08_v4	rhomboid-like protein
Tb427.10.2360	603	-0.112658	6.20818	6.39789	0.0155642	0.114427	Tb427_10_v5	hypothetical protein
Tb427tmp.01.2110	915	0.0834627	7.07787	6.38466	0.0156639	0.115053	Tb427_11_01_v4	phosphoglycerate mutase family member 5 putative
Tb427.06.4500	612	0.0717857	7.95132	6.37405	0.0157443	0.115456	Tb427_06_v4	hypothetical protein conserved
Tb427.10.960	1830	-0.110696	6.28068	6.3725	0.0157561	0.115456	Tb427_10_v5	U4/U6-specific protein PRP4
Tb427.07.5400	1662	-0.164952	5.21556	6.37164	0.0157626	0.115456	Tb427_07_v4	hypothetical protein conserved
Tb427.03.3440	1038	0.101641	6.45889	6.36186	0.0158373	0.115896	Tb427_03_v4	hypothetical protein conserved
Tb427.07.6000	1797	0.170266	5.06412	6.35601	0.0158821	0.116059	Tb427_07_v4	hypothetical protein conserved
Tb427.07.7270	2367	0.0938478	6.71421	6.35417	0.0158962	0.116059	Tb427_07_v4	hypothetical protein conserved
Tb427tmp.02.4030	2097	-0.0705481	8.5341	6.35322	0.0159035	0.116059	Tb427_11_01_v4	eukaryotic release factor 3 putative
Tb427.06.2900	2208	0.0801673	7.27755	6.34776	0.0159455	0.116258	Tb427_06_v4	dendritic cell-derived IFNG-induced protein
Tb427tmp.211.2300	2386	-0.083278	7.07388	6.32995	0.0160834	0.116893	Tb427_09_v4	ATP-dependent DEAD/H RNA helicase putative
Tb427.03.5420	2712	-0.0882462	6.85101	6.33135	0.0160725	0.116893	Tb427_03_v4	protein transport protein Sec24
Tb427.10.9920	1233	-0.119277	5.99508	6.32961	0.016086	0.116893	Tb427_10_v5	hypothetical protein conserved
Tb427.08.2140	699	-0.168785	5.15836	6.32889	0.0160916	0.116893	Tb427_08_v4	hypothetical protein conserved
Tb427tmp.211.0890	510	0.159182	5.2414	6.32444	0.0161263	0.117037	Tb427_09_v4	hypothetical protein conserved
Tb427.08.7000	564	-0.131693	5.74705	6.32177	0.0161471	0.117081	Tb427_08_v4	E1-like ubiquitin-activating enzyme putative
Tb427.10.11080	7899	-0.0787975	7.3761	6.30598	0.016271	0.117822	Tb427_10_v5	I17 antigen
Tb427tmp.02.3560	621	-0.135762	5.65073	6.30496	0.016279	0.117822	Tb427_11_01_v4	hypothetical protein conserved
Tb427.01.3390	489	0.142842	5.5512	6.29731	0.0163394	0.118151	Tb427_01_v4	hypothetical protein conserved
Tb427.07.1080	1083	-0.0980206	6.6811	6.29268	0.016376	0.118308	Tb427_07_v4	hypothetical protein conserved
Tb427tmp.18.0003	2430	0.0770049	7.39902	6.27516	0.0165156	0.119207	Tb427_11_01_v4	dynein intermediate chain IC140 (IDA7) putative
Tb427.07.1760	1215	0.0975719	6.52451	6.27261	0.0165361	0.119246	Tb427_07_v4	hypothetical protein conserved
Tb427.02.4060	2595	0.0755684	7.5636	6.26184	0.0166226	0.119706	Tb427_02_v4	dynein intermediate chain IC 138 putative
Tb427.10.4810	414	-0.149514	5.38592	6.26092	0.01663	0.119706	Tb427_10_v5	hypothetical protein conserved
Tb427.08.490	852	0.194462	4.69058	6.25288	0.0166949	0.120064	Tb427_08_v4	hypothetical protein
Tb427tmp.01.0490	1572	-0.0744826	8.07822	6.248	0.0167345	0.120239	Tb427_11_01_v4	hypothetical protein conserved
Tb427.08.610	2646	0.0792727	7.24258	6.23576	0.0168342	0.120846	Tb427_08_v4	hypothetical protein conserved
Tb427.08.1080	591	0.0978343	6.5378	6.23314	0.0168556	0.12089	Tb427_08_v4	caltractin putative
Tb427.10.220	282	0.070415	8.40074	6.22755	0.0169014	0.121109	Tb427_10_v5	60S ribosomal protein L37a putative
Tb427tmp.211.3280	567	0.0694495	8.87527	6.21509	0.017004	0.121734	Tb427_09_v4	60S ribosomal subunit protein L31 putative
Tb427tmp.01.2780	1161	-0.0784844	7.31439	6.21041	0.0170426	0.1219	Tb427_11_01_v4	translation initiation factor 2 subunit putative
Tb427.05.1620	804	-0.113578	6.14468	6.20737	0.0170678	0.12197	Tb427_05_v4	hypothetical protein conserved
Tb427.03.4620	4245	-0.0705542	8.04513	6.19696	0.0171543	0.122478	Tb427_03_v4	hypothetical protein conserved
Tb427.10.12230	1302	0.0951009	6.5831	6.18758	0.0172327	0.12272	Tb427_10_v5	hypothetical protein conserved
Tb427.10.14780	855	0.0845255	6.97323	6.17832	0.0173105	0.12272	Tb427_10_v5	mitogen-activated protein kinase kinase kinase putative
Tb427.10.13130	1458	0.0836007	7.00459	6.1829	0.017272	0.12272	Tb427_10_v5	UTP-glucose-1-phosphate uridylyltransferase 2 putative
Tb427.10.11250	2619	0.0716818	7.82453	6.18819	0.0172276	0.12272	Tb427_10_v5	hypothetical protein conserved
Tb427.10.15170	2088	-0.0768594	7.41633	6.18348	0.0172671	0.12272	Tb427_10_v5	hypothetical protein conserved
Tb427.10.8690	1011	-0.103759	6.34212	6.1824	0.0172762	0.12272	Tb427_10_v5	hypothetical protein conserved
Tb427.03.5380	1554	-0.105903	6.29729	6.17966	0.0172992	0.12272	Tb427_03_v4	hypothetical protein conserved
Tb427.07.5060	1548	-0.134217	5.6653	6.17812	0.0173122	0.12272	Tb427_07_v4	hypothetical protein conserved
Tb427.03.3990	1317	-0.137947	5.71342	6.16701	0.017406	0.123274	Tb427_03_v4	KREPB6
Tb427.05.1520	1428	-0.0722937	7.74134	6.15985	0.0174667	0.123483	Tb427_05_v4	heat shock protein HslVU ATPase subunit HslU putative
Tb427.01.3050	1680	-0.0745958	7.60268	6.16046	0.0174616	0.123483	Tb427_01_v4	hypothetical protein conserved
Tb427tmp.211.4511	279	0.109233	6.20773	6.14764	0.0175708	0.123913	Tb427_09_v4	kinetoplastid membrane protein KMP-11
Tb427.10.15470	1446	-0.0900882	6.81284	6.14853	0.0175632	0.123913	Tb427_10_v5	hypothetical protein conserved
Tb427.07.7370	318	-0.207912	4.51795	6.14722	0.0175744	0.123913	Tb427_07_v4	hypothetical protein
Tb427.01.560	1329	-0.0858502	6.89219	6.13661	0.0176655	0.124334	Tb427_01_v4	hypothetical protein conserved
Tb427.10.11320	528	-0.205621	4.53296	6.13819	0.0176519	0.124334	Tb427_10_v5	hypothetical protein
Tb427.10.14030	1350	0.0721686	7.72714	6.12182	0.0177932	0.125122	Tb427_10_v5	hypothetical protein conserved
Tb427.10.13830	723	-0.0886387	6.77469	6.0979	0.0180019	0.126477	Tb427_10_v5	chaperone protein DNAj putative
Tb427tmp.02.1105	1308	-0.113395	6.16215	6.09006	0.0180709	0.126849	Tb427_11_01_v4	nucleobase/nucleoside transporter 8.1
Tb427.06.3980	864	0.143448	5.45454	6.08502	0.0181154	0.126936	Tb427_06_v4	hypothetical protein conserved
Tb427.04.1990	1881	-0.0856882	6.94996	6.08621	0.0181049	0.126936	Tb427_04_v4	mitochondrial putative
Tb427.10.11800	1122	0.112034	6.10654	6.07659	0.0181901	0.126945	Tb427_10_v5	33 kDa inner dynein arm light chain axonemal putative
Tb427.08.7480	1908	0.0963019	6.6674	6.07043	0.0182449	0.126945	Tb427_08_v4	hypothetical protein conserved
Tb427tmp.02.3595	330	0.0946152	6.62513	6.07332	0.0182191	0.126945	Tb427_11_01_v4	Protein translation factor SUI1 homolog putative
Tb427tmp.01.5100	1779	0.0731389	9.49701	6.07905	0.0181683	0.126945	Tb427_11_01_v4	par1
Tb427tmp.211.3180	1440	0.071873	7.77542	6.08062	0.0181544	0.126945	Tb427_09_v4	6-phosphogluconate dehydrogenase decarboxylating
Tb427.10.1990	2592	-0.0692032	8.76685	6.07118	0.0182381	0.126945	Tb427_10_v5	major vault protein putative
Tb427.07.3620	2094	-0.0692907	8.08655	6.0743	0.0182104	0.126945	Tb427_07_v4	tyrosyl-tRNA synthetase putative
Tb427.05.650	3750	-0.122507	5.87254	6.07097	0.01824	0.126945	Tb427_05_v4	receptor-type adenylate cyclase GRESAG 4 putative
Tb427.10.12020	1140	-0.113546	6.08425	6.06623	0.0182823	0.127093	Tb427_10_v5	hypothetical protein conserved
Tb427tmp.02.3050	2073	0.0951647	6.60152	6.0629	0.0183121	0.127094	Tb427_11_01_v4	hypothetical protein conserved
Tb427.03.4490	1839	0.0878359	6.8187	6.06263	0.0183145	0.127094	Tb427_03_v4	protein farnesyltransferase alpha subunit putative
Tb427.08.7290	1590	-0.208363	4.50201	6.0596	0.0183417	0.127171	Tb427_08_v4	hypothetical protein conserved
Tb427tmp.01.5900	681	0.149505	5.41516	6.05597	0.0183742	0.127285	Tb427_11_01_v4	vacuolar sorting protein putative
Tb427.08.1700	2256	-0.0810697	7.09837	6.05343	0.018397	0.127332	Tb427_08_v4	hypothetical protein conserved
Tb427.10.11270	729	-0.14562	5.49232	6.0484	0.0184423	0.127534	Tb427_10_v5	RNA-binding protein putative
Tb427tmp.01.0120	864	-0.254768	3.93908	6.02458	0.0186583	0.128915	Tb427_11_01_v4	haloacid dehalogenase-like hydrolase putative
Tb427tmp.211.2330	663	0.0915472	6.66203	6.0086	0.0188047	0.129813	Tb427_09_v4	GTP-binding protein putative
Tb427.04.4970	984	-0.100229	6.40667	6.00647	0.0188243	0.129835	Tb427_04_v4	unspecified product
Tb427.10.6120	741	-0.125789	5.78787	5.99993	0.0188847	0.130067	Tb427_10_v5	hypothetical protein conserved
Tb427.03.3710	777	-0.128179	5.87236	5.99928	0.0188907	0.130067	Tb427_03_v4	hypothetical protein conserved
Tb427.08.3770	1230	0.0826889	6.99028	5.99261	0.0189525	0.130379	Tb427_08_v4	mitogen-activated protein kinase putative
Tb427tmp.01.5610	3747	0.0705756	7.86408	5.98897	0.0189863	0.130498	Tb427_11_01_v4	hypothetical protein conserved
Tb427.06.3040	723	0.114419	6.02807	5.96875	0.0191754	0.131683	Tb427_06_v4	Ras- related protein Rab-26 (Rab26) putative
Tb427.08.830	4560	-0.0825994	7.00017	5.96308	0.0192287	0.131935	Tb427_08_v4	hypothetical protein conserved
Tb427.07.800	1632	-0.0927906	6.62486	5.95224	0.0193313	0.132524	Tb427_07_v4	hypothetical protein conserved
Tb427.10.5220	1344	0.0739209	7.6307	5.9464	0.0193867	0.132789	Tb427_10_v5	hypothetical protein conserved
Tb427.03.3370	1173	-0.0915503	6.63782	5.93975	0.01945	0.133107	Tb427_03_v4	hypothetical protein conserved
Tb427.10.9220	666	0.222708	4.30785	5.92526	0.0195889	0.133711	Tb427_10_v5	hypothetical protein conserved
Tb427tmp.01.6080	1329	0.114479	6.03855	5.92567	0.0195849	0.133711	Tb427_11_01_v4	ubiquitin carboxyl-terminal hydrolase putative
Tb427tmp.01.8640	1887	0.0940347	6.55215	5.92775	0.0195649	0.133711	Tb427_11_01_v4	hypothetical protein conserved
Tb427.10.9050	2001	-0.0801581	7.08744	5.92304	0.0196102	0.133741	Tb427_10_v5	hypothetical protein conserved
Tb427.10.4210	984	0.135502	5.56615	5.90709	0.0197645	0.134584	Tb427_10_v5	hypothetical protein conserved
Tb427.02.2340	3624	-0.26594	3.801	5.90675	0.0197678	0.134584	Tb427_02_v4	hypothetical protein conserved
Tb427tmp.02.4250	879	-0.105322	6.25648	5.90424	0.0197922	0.134635	Tb427_11_01_v4	hypothetical protein conserved
Tb427tmp.160.4520	474	0.0997542	6.41562	5.90249	0.0198092	0.134635	Tb427_09_v4	calmodulin putative
Tb427.05.3320	3762	-0.0833355	6.92764	5.89728	0.01986	0.134864	Tb427_05_v4	protein kinase putative
Tb427.08.8270	2787	-0.108217	6.15964	5.89	0.0199312	0.135232	Tb427_08_v4	hypothetical protein conserved
Tb427.07.1460	2907	-0.0821454	6.99482	5.88469	0.0199833	0.135237	Tb427_07_v4	hypothetical protein conserved
Tb427tmp.01.2630	1299	-0.0841537	6.90066	5.88525	0.0199778	0.135237	Tb427_11_01_v4	hypothetical protein conserved
Tb427.10.10070	1668	-0.101007	6.34076	5.88472	0.019983	0.135237	Tb427_10_v5	hypothetical protein conserved
Tb427.04.3380	3502	0.0807525	7.07023	5.88268	0.0200031	0.135256	Tb427_04_v4	myosin IB heavy chain putative
Tb427.03.1030	1077	-0.076608	7.40995	5.85887	0.0202388	0.136616	Tb427_03_v4	RNA-binding protein
Tb427.07.690	1467	-0.156941	5.17114	5.86016	0.0202259	0.136616	Tb427_07_v4	zinc finger protein putative
Tb427tmp.02.3040	939	0.114428	6.04921	5.85015	0.0203259	0.136899	Tb427_11_01_v4	aldo/keto reductase putative
Tb427.07.4790	777	0.0711215	7.67257	5.84949	0.0203325	0.136899	Tb427_07_v4	20S proteasome beta 6 subunit putative
Tb427.10.4410	603	-0.497989	2.21819	5.85127	0.0203147	0.136899	Tb427_10_v5	hypothetical protein
Tb427.08.4360	4107	0.100525	6.36939	5.84581	0.0203693	0.136914	Tb427_08_v4	hypothetical protein conserved
Tb427tmp.160.5060	1089	0.0713984	7.90024	5.84644	0.0203631	0.136914	Tb427_09_v4	hypothetical protein conserved
Tb427.05.2170	405	-0.185578	4.73115	5.83824	0.0204455	0.137309	Tb427_05_v4	hypothetical protein conserved
Tb427.03.1400	1005	0.12585	5.74508	5.83424	0.0204858	0.137347	Tb427_03_v4	hypothetical protein conserved
Tb427tmp.01.3630	1326	-0.0875443	7.0601	5.83508	0.0204773	0.137347	Tb427_11_01_v4	eukaryotic translation initiation factor 4e putative
Tb427.02.4050	3717	0.0820829	6.97269	5.82847	0.0205441	0.137505	Tb427_02_v4	hypothetical protein conserved
Tb427.10.7340	414	0.0674331	8.39254	5.82915	0.0205373	0.137505	Tb427_10_v5	40S ribosomal protein S24E putative
Tb427.10.15110	693	0.19889	4.63165	5.81384	0.0206928	0.137782	Tb427_10_v5	hypothetical protein conserved
Tb427.04.930	654	0.12665	5.72894	5.81305	0.0207009	0.137782	Tb427_04_v4	50S ribosomal protein L14 putative
Tb427tmp.01.3180	957	0.0758463	9.21384	5.81969	0.0206332	0.137782	Tb427_11_01_v4	activated protein kinase c receptor
Tb427.05.3160	4275	-0.0665963	8.47546	5.81854	0.0206449	0.137782	Tb427_05_v4	protein kinase putative
Tb427.04.1630	2211	-0.0705708	7.95446	5.81163	0.0207154	0.137782	Tb427_04_v4	ribosomal RNA processing protein 6
Tb427.10.1420	1392	-0.0706252	8.1475	5.81072	0.0207247	0.137782	Tb427_10_v5	metallo- peptidase Clan MG Family M24
Tb427.10.13790	2043	-0.0833391	7.00608	5.81216	0.02071	0.137782	Tb427_10_v5	hypothetical protein conserved
Tb427.07.5640	816	-0.103628	6.25291	5.81635	0.0206672	0.137782	Tb427_07_v4	hypothetical protein conserved
Tb427tmp.01.3990	2751	0.131539	5.64007	5.8088	0.0207443	0.137796	Tb427_11_01_v4	kinesin putative
Tb427.10.8470	1584	-0.640486	1.59969	5.80186	0.0208155	0.138153	Tb427_10_v5	glucose transporter putative
Tb427.04.2660	270	0.171165	4.9526	5.79936	0.0208411	0.13817	Tb427_04_v4	hypothetical protein conserved
Tb427.03.4560	1896	0.0943982	6.59877	5.79822	0.0208529	0.13817	Tb427_03_v4	protein kinase putative
Tb427.04.330	1140	-0.106609	6.19799	5.78283	0.0210119	0.139107	Tb427_04_v4	hypothetical protein conserved
Tb427.04.1800	1290	0.0683745	9.02162	5.78015	0.0210397	0.139175	Tb427_04_v4	ribosomal protein L3 mitochondrial putative
Tb427tmp.02.2310	831	-0.0875046	10.8779	5.77751	0.0210671	0.13924	Tb427_11_01_v4	prostaglandin f synthase
Tb427.10.6080	933	0.0720669	7.68911	5.77044	0.0211409	0.139611	Tb427_10_v5	proteasome beta 5 subunit
Tb427tmp.01.5355	429	0.0988778	6.45815	5.76811	0.0211652	0.139615	Tb427_11_01_v4	hypothetical protein conserved
Tb427.02.4850	759	0.0721381	7.61938	5.767	0.0211768	0.139615	Tb427_02_v4	hypothetical protein conserved
Tb427.10.6030	801	0.0747228	7.33782	5.76491	0.0211987	0.139643	Tb427_10_v5	20S proteasome subunit alpha-6 (putative)
Tb427tmp.211.4980	1833	0.099764	6.36724	5.75877	0.0212631	0.139951	Tb427_09_v4	leucine-rich repeat protein (LRRP) putative
Tb427.01.4380	1593	-0.0925038	6.55511	5.75681	0.0212837	0.13997	Tb427_01_v4	hypothetical protein conserved
Tb427.03.1300	1233	0.0924712	6.55249	5.74109	0.0214498	0.140946	Tb427_03_v4	hypothetical protein conserved
Tb427.04.3580	312	-0.353142	3.09242	5.73901	0.0214718	0.140973	Tb427_04_v4	hypothetical protein conserved
Tb427.04.1720	1050	0.0968966	6.4245	5.73598	0.0215041	0.141011	Tb427_04_v4	nucleoside diphosphate kinase putative
Tb427.08.6450	366	0.0720587	7.60967	5.73384	0.0215268	0.141011	Tb427_08_v4	inhibitor of cysteine peptidase
Tb427.06.310	3819	-0.234842	4.20993	5.73345	0.0215309	0.141011	Tb427_06_v4	receptor-type adenylate cyclase GRESAG 4 putative
Tb427.10.5530	1563	-0.105788	6.26034	5.72571	0.0216136	0.141435	Tb427_10_v5	hypothetical protein conserved
Tb427.07.4980	1188	0.110988	6.14237	5.71674	0.0217098	0.141947	Tb427_07_v4	hypothetical protein conserved
Tb427tmp.01.1740	3018	0.0700581	9.62508	5.71259	0.0217544	0.142122	Tb427_11_01_v4	2-oxoglutarate dehydrogenase E1 component putative
Tb427tmp.01.4460	2271	0.0913819	6.60183	5.69226	0.0219745	0.143441	Tb427_11_01_v4	hypothetical protein conserved
Tb427.06.5060	456	-0.124778	5.87159	5.67467	0.022167	0.144579	Tb427_06_v4	hypothetical protein conserved
Tb427.10.5960	1380	0.192502	4.66308	5.66442	0.02228	0.144727	Tb427_10_v5	hypothetical protein conserved
Tb427.05.910	2466	0.1081	6.105	5.66272	0.0222988	0.144727	Tb427_05_v4	oligosaccharyl transferase subunit putative
Tb427.07.5650	1917	0.104938	6.3994	5.65994	0.0223296	0.144727	Tb427_07_v4	kinesin putative
Tb427.08.5120	345	0.0726548	7.77812	5.65936	0.022336	0.144727	Tb427_08_v4	unspecified product
Tb427tmp.211.1670	2121	-0.0798752	7.02158	5.66205	0.0223062	0.144727	Tb427_09_v4	hypothetical protein conserved
Tb427.02.4090	813	-0.106305	6.15057	5.66706	0.0222509	0.144727	Tb427_02_v4	hypothetical protein conserved
Tb427.07.4130	7227	-0.107209	6.18102	5.65974	0.0223318	0.144727	Tb427_07_v4	hypothetical protein conserved
Tb427.05.3960	1107	-0.107495	6.14409	5.66442	0.02228	0.144727	Tb427_05_v4	arginine N-methyltransferase type I
Tb427.05.3240	2394	0.073687	7.3962	5.65314	0.0224051	0.145056	Tb427_05_v4	hypothetical protein conserved
Tb427tmp.02.4280	3960	0.0664968	8.16829	5.64569	0.022488	0.145474	Tb427_11_01_v4	hypothetical protein conserved
Tb427tmp.02.2840	753	0.080782	6.95976	5.64401	0.0225068	0.145476	Tb427_11_01_v4	hypothetical protein conserved
Tb427tmp.160.2960	2646	0.0712864	7.54131	5.6407	0.0225438	0.145478	Tb427_09_v4	hypothetical protein conserved
Tb427.BES126.6	3807	-0.353088	3.02283	5.64071	0.0225437	0.145478	Tb427_telo126_v2	receptor-type adenylate cyclase putative
Tb427.10.10240	1218	0.18628	4.69883	5.6389	0.0225639	0.14549	Tb427_10_v5	procyclin-associated gene 1 (PAG1) protein
Tb427.03.5160	3699	0.0793651	7.04548	5.63053	0.022658	0.145978	Tb427_03_v4	hypothetical protein conserved
Tb427.08.480	999	0.140858	5.48436	5.62848	0.0226811	0.146007	Tb427_08_v4	phosphatidic acid phosphatase protein putative
Tb427.08.7530	1077	-0.0673354	8.30192	5.62492	0.0227213	0.146147	Tb427_08_v4	3 2-trans-enoyl-CoA isomerase mitochondrial precursor putative
Tb427tmp.01.3690	3300	-0.0682516	7.83538	5.61998	0.0227771	0.146269	Tb427_11_01_v4	splicing factor 3B subunit 1 putative
Tb427tmp.02.5520	2184	-0.079627	7.00752	5.62136	0.0227614	0.146269	Tb427_11_01_v4	long-chain-fatty-acid-CoA ligase putative
Tb427.10.16070	756	0.133397	5.54377	5.61746	0.0228057	0.146333	Tb427_10_v5	eukaryotic translation initiation factor 4e putative
Tb427.08.7660	654	0.224427	4.22201	5.59888	0.0230173	0.147279	Tb427_08_v4	amino acid transporter (pseudogene) putative
Tb427tmp.01.2510	660	0.118201	5.85995	5.6008	0.0229953	0.147279	Tb427_11_01_v4	vacuolar sorting-associated protein-like putative
Tb427.04.2550	819	0.0932668	6.49113	5.60093	0.0229938	0.147279	Tb427_04_v4	hypothetical protein conserved
Tb427tmp.01.7510	2265	0.0665981	8.19899	5.5979	0.0230285	0.147279	Tb427_11_01_v4	hypothetical protein conserved
Tb427tmp.01.3300	849	-0.102571	6.26175	5.59636	0.0230461	0.147279	Tb427_11_01_v4	hypothetical protein conserved
Tb427.05.1490	3357	-0.141834	5.54657	5.58881	0.0231329	0.147715	Tb427_05_v4	hypothetical protein conserved
Tb427tmp.02.0140	894	0.0795574	7.01594	5.57259	0.0233203	0.148792	Tb427_11_01_v4	hypothetical protein conserved
Tb427.07.7050	2733	-0.0696203	7.84419	5.56738	0.023381	0.149058	Tb427_07_v4	hypothetical protein conserved
Tb427.04.850	582	0.147567	5.45704	5.5615	0.0234496	0.149375	Tb427_04_v4	hypothetical protein conserved
Tb427.07.3490	2463	-0.0830517	6.84105	5.55493	0.0235264	0.149745	Tb427_07_v4	synaptojanin (N-terminal domain) putative
Tb427.10.3950	1044	-0.0967674	6.43668	5.55017	0.0235823	0.14998	Tb427_10_v5	hypothetical protein conserved
Tb427.04.2580	3021	-0.0750774	7.22604	5.54138	0.0236858	0.150276	Tb427_04_v4	hypothetical protein conserved
Tb427.10.11570	2160	-0.0883339	6.72762	5.5435	0.0236608	0.150276	Tb427_10_v5	hypothetical protein conserved
Tb427.08.8070	1653	-0.125374	5.69764	5.54185	0.0236803	0.150276	Tb427_08_v4	hypothetical protein conserved
Tb427.07.740	1644	-0.0877994	7.00562	5.53795	0.0237264	0.150413	Tb427_07_v4	chaperone protein DNAj putative
Tb427.04.4380	2481	0.0651308	8.70087	5.52549	0.0238743	0.151229	Tb427_04_v4	unspecified product
Tb427tmp.211.4350	1872	0.0797218	6.97278	5.5209	0.0239291	0.151455	Tb427_09_v4	ribonuclease putative
Tb427.10.2470	1653	0.133126	5.73715	5.51166	0.0240396	0.151912	Tb427_10_v5	hypothetical protein conserved
Tb427.08.5630	1173	-0.0890874	6.61097	5.51186	0.0240373	0.151912	Tb427_08_v4	dihydroorotase putative
Tb427.08.6110	1500	-0.0778853	10.043	5.50252	0.0241495	0.152485	Tb427_08_v4	hypothetical protein conserved
Tb427.07.4370	4167	0.0773602	7.07593	5.49779	0.0242067	0.152724	Tb427_07_v4	hypothetical protein conserved
Tb427tmp.160.0430	2454	0.0646379	8.58098	5.48645	0.0243442	0.153469	Tb427_09_v4	hypothetical protein conserved
Tb427.06.1030	1352	0.206925	4.38786	5.47764	0.0244516	0.153996	Tb427_06_v4	cysteine peptidase Clan CA family C1 Cathepsin L-like
Tb427.08.6200	4032	0.0690558	7.68649	5.47641	0.0244667	0.153996	Tb427_08_v4	tubulin folding cofactor D putative
Tb427.07.4560	1401	-0.0844458	6.75995	5.47194	0.0245214	0.154218	Tb427_07_v4	histone acetyltransferase putative
Tb427.10.11700	537	-0.104938	6.24107	5.4703	0.0245415	0.154222	Tb427_10_v5	guanylate kinase putative
Tb427tmp.211.0730	1218	0.0878362	6.63469	5.46783	0.0245718	0.15429	Tb427_09_v4	hypothetical protein conserved
Tb427.07.210	1671	0.0656309	8.99332	5.4531	0.0247536	0.155308	Tb427_07_v4	proline dehydrogenase
Tb427tmp.02.2940	2298	0.0821719	6.83813	5.45056	0.024785	0.155317	Tb427_11_01_v4	cysteine peptidase Clan CA family C19 putative
Tb427tmp.02.4440	1566	-0.0739318	9.98478	5.44981	0.0247943	0.155317	Tb427_11_01_v4	aminopeptidase putative
Tb427tmp.02.4350	591	0.0688473	9.36707	5.44323	0.0248762	0.155707	Tb427_11_01_v4	40S ribosomal protein S21 putative
Tb427tmp.03.0050	996	-0.0840616	6.76127	5.44055	0.0249095	0.155793	Tb427_11_01_v4	ribosome biogenesis protein
Tb427.06.4270	711	0.130746	5.56598	5.43613	0.0249647	0.155909	Tb427_06_v4	hypothetical protein conserved
Tb427.07.3420	339	0.117886	5.86383	5.43591	0.0249674	0.155909	Tb427_07_v4	peptidyl-prolyl cis-trans isomerase putative
Tb427.04.3680	840	0.103276	6.17178	5.41375	0.0252461	0.157277	Tb427_04_v4	protein phosphatase 2C putative
Tb427.06.4250	711	0.0902693	6.62632	5.41669	0.0252089	0.157277	Tb427_06_v4	hypothetical protein conserved
Tb427.03.4060	2571	-0.08832	6.69121	5.4142	0.0252405	0.157277	Tb427_03_v4	hypothetical protein conserved
Tb427.10.6780	1770	-0.0768671	7.19524	5.4029	0.0253839	0.157899	Tb427_10_v5	vacuolar protein sorting-associated protein 45 putative
Tb427.08.2040	756	-0.152207	5.2008	5.40274	0.0253858	0.157899	Tb427_08_v4	hypothetical protein conserved
Tb427.04.2050	405	0.0952184	6.38849	5.40111	0.0254066	0.157904	Tb427_04_v4	hypothetical protein
Tb427tmp.01.6100	1281	-0.140676	5.36901	5.39182	0.0255253	0.158517	Tb427_11_01_v4	hypothetical protein conserved
Tb427.05.3850	2676	-0.0702532	7.51355	5.38834	0.0255699	0.158613	Tb427_05_v4	hypothetical protein conserved
Tb427tmp.01.7730	999	-0.0847996	6.73614	5.38749	0.0255808	0.158613	Tb427_11_01_v4	hypothetical protein conserved
Tb427.01.860	807	0.0725735	7.34188	5.38249	0.0256451	0.158763	Tb427_01_v4	hypothetical protein conserved
Tb427.10.15750	5247	0.0644799	8.42672	5.3839	0.025627	0.158763	Tb427_10_v5	hypothetical protein conserved
Tb427tmp.01.3030	639	0.121041	5.74027	5.37699	0.025716	0.158953	Tb427_11_01_v4	hypothetical protein conserved
Tb427.08.540	7332	-0.0667596	7.90997	5.37823	0.0257	0.158953	Tb427_08_v4	hypothetical protein conserved
Tb427.03.5010	582	0.0780971	6.9911	5.36409	0.0258831	0.159861	Tb427_03_v4	hypothetical protein conserved
Tb427.08.4700	1603	-0.258308	3.75471	5.35254	0.0260336	0.160666	Tb427_08_v4	amino acid transporter putative
Tb427tmp.55.0002	1005	-0.106954	6.10893	5.34832	0.026089	0.160882	Tb427_11_01_v4	protein phosphatase 2C putative
Tb427.10.8670	417	0.135659	5.50511	5.34499	0.0261326	0.161026	Tb427_10_v5	hypothetical protein conserved
Tb427.10.4600	1374	0.103782	6.17899	5.33491	0.0262654	0.161605	Tb427_10_v5	hypothetical protein conserved
Tb427.04.4710	3090	-0.0824661	7.0278	5.33476	0.0262674	0.161605	Tb427_04_v4	hypothetical protein conserved
Tb427tmp.02.1680	1638	0.0652787	8.19512	5.32347	0.0264169	0.162283	Tb427_11_01_v4	lectin putative
Tb427.04.2200	5016	-0.068291	7.63029	5.32151	0.0264429	0.162283	Tb427_04_v4	hypothetical protein conserved
Tb427tmp.55.0024	996	-0.0696079	7.51064	5.32026	0.0264597	0.162283	Tb427_11_01_v4	hypothetical protein conserved
Tb427.06.2650	2274	-0.0910281	6.50788	5.32107	0.0264489	0.162283	Tb427_06_v4	hypothetical protein conserved
Tb427.10.13610	2199	0.0903984	6.51903	5.31362	0.0265481	0.162574	Tb427_10_v5	hypothetical protein conserved
Tb427tmp.01.5450	1485	-0.096197	6.33333	5.31442	0.0265376	0.162574	Tb427_11_01_v4	kinetoplastid-specific protein tyrosine phosphatase putative
Tb427.04.1150	2226	0.0918607	6.5136	5.30393	0.026678	0.163243	Tb427_04_v4	hypothetical protein conserved
Tb427.08.5760	1437	0.0730325	7.24801	5.29222	0.0268359	0.163766	Tb427_08_v4	hypothetical protein conserved
Tb427.06.4480	2928	0.0647641	9.17348	5.28725	0.026903	0.163766	Tb427_06_v4	valyl-tRNA synthetase putative
Tb427.10.5470	1413	-0.0849728	6.68187	5.28687	0.0269083	0.163766	Tb427_10_v5	hypothetical protein conserved
Tb427tmp.55.0022	3414	-0.103849	6.20557	5.28805	0.0268922	0.163766	Tb427_11_01_v4	hypothetical protein conserved
Tb427.08.2670	1287	-0.114704	5.86584	5.28755	0.0268991	0.163766	Tb427_08_v4	hypothetical protein conserved
Tb427.07.1020	954	-0.116689	5.81491	5.28694	0.0269072	0.163766	Tb427_07_v4	hypothetical protein conserved
Tb427.02.2220	942	-0.165354	4.93888	5.29319	0.0268226	0.163766	Tb427_02_v4	hypothetical protein conserved
Tb427.07.1340	303	-0.0701087	7.51256	5.28011	0.027	0.164198	Tb427_07_v4	10 kDa heat shock protein putative
Tb427tmp.18.0015	645	0.0967782	6.31562	5.27838	0.0270236	0.164215	Tb427_11_01_v4	hypothetical protein conserved
Tb427.03.2150	1089	0.07551	7.09241	5.27497	0.0270701	0.164372	Tb427_03_v4	protein phosphatase 2C putative
Tb427.04.1170	1020	0.129693	5.66484	5.27036	0.0271331	0.164442	Tb427_04_v4	ankyrin putative
Tb427.06.3450	2442	-0.0846783	6.80137	5.26806	0.0271646	0.164442	Tb427_06_v4	hypothetical protein conserved
Tb427.03.1280	1503	-0.0916812	6.60985	5.27049	0.0271313	0.164442	Tb427_03_v4	hypothetical protein conserved
Tb427.10.6540	1914	-0.0974449	6.3061	5.26879	0.0271546	0.164442	Tb427_10_v5	kinetoplastid-specific phospho-protein phosphatase putative
Tb427tmp.01.2560	735	0.266518	4.03486	5.23731	0.0275894	0.166758	Tb427_11_01_v4	40S ribosomal protein SA putative
Tb427.08.3060	2016	-0.0632427	8.5009	5.23739	0.0275882	0.166758	Tb427_08_v4	cytosolic leucyl aminopeptidase putative
Tb427.04.3820	1350	0.124551	5.62933	5.23371	0.0276395	0.166934	Tb427_04_v4	hypothetical protein conserved
Tb427tmp.160.3730	1884	0.0638895	8.2408	5.23047	0.0276849	0.16708	Tb427_09_v4	glutaminyl-tRNA synthetase putative
Tb427tmp.01.6490	1938	0.102082	6.16458	5.22736	0.0277283	0.167121	Tb427_11_01_v4	hypothetical protein conserved
Tb427.10.5050	228	0.0765493	7.17171	5.22396	0.0277761	0.167121	Tb427_10_v5	hypothetical protein conserved
Tb427.01.830	2845	-0.0755843	7.06705	5.22398	0.0277757	0.167121	Tb427_01_v4	hypothetical protein conserved
Tb427tmp.01.4160	837	-0.131099	5.49294	5.22515	0.0277593	0.167121	Tb427_11_01_v4	hypothetical protein conserved
Tb427.10.5980	1281	-0.0949419	6.34605	5.21089	0.0279601	0.1681	Tb427_10_v5	hypothetical protein conserved
Tb427tmp.18.0005	726	0.0813766	6.86694	5.19981	0.0281171	0.168821	Tb427_11_01_v4	hypothetical protein conserved
Tb427.08.3920	2844	-0.121862	5.68146	5.19943	0.0281226	0.168821	Tb427_08_v4	hypothetical protein conserved
Tb427.10.15350	420	0.141932	5.27726	5.19495	0.0281863	0.169075	Tb427_10_v5	H3V
Tb427tmp.211.4450	1119	-0.0824654	6.79629	5.1929	0.0282157	0.169123	Tb427_09_v4	hypothetical protein conserved
Tb427tmp.02.5630	1200	-0.147626	5.30812	5.18726	0.0282963	0.169478	Tb427_11_01_v4	unspecified product
Tb427.05.1850	7878	0.0765348	7.00795	5.18343	0.0283512	0.169679	Tb427_05_v4	hypothetical protein conserved
Tb427.07.4910	1110	0.0666696	8.10306	5.17634	0.028453	0.170159	Tb427_07_v4	hypothetical protein conserved
Tb427tmp.211.2830	543	0.0821163	6.78162	5.16424	0.0286279	0.171076	Tb427_09_v4	iron-sulfur cluster assembly protein putative
Tb427tmp.02.4535	399	0.115448	5.81044	5.16072	0.028679	0.171252	Tb427_11_01_v4	hypothetical protein conserved
Tb427.10.10780	645	-0.103404	6.15347	5.14846	0.0288577	0.17193	Tb427_10_v5	hypothetical protein conserved
Tb427.10.11750	669	-0.113931	5.84323	5.14948	0.0288428	0.17193	Tb427_10_v5	hypothetical protein conserved
Tb427.10.8490	1590	-0.154297	5.62299	5.15136	0.0288153	0.17193	Tb427_10_v5	glucose transporter putative
Tb427tmp.211.4380	1074	-0.0927029	6.44227	5.13994	0.0289827	0.17242	Tb427_09_v4	hypothetical protein conserved
Tb427tmp.02.2440	1416	-0.0999576	6.18513	5.13989	0.0289834	0.17242	Tb427_11_01_v4	hypothetical protein conserved
Tb427tmp.12.0014	834	0.104782	6.06317	5.13524	0.0290519	0.172697	Tb427_11_01_v4	hypothetical protein conserved
Tb427tmp.01.4190	729	-0.103503	6.17351	5.12634	0.0291833	0.173348	Tb427_11_01_v4	hypothetical protein conserved
Tb427tmp.47.0016	336	0.101214	6.17975	5.11656	0.0293285	0.17408	Tb427_11_01_v4	hypothetical protein conserved
Tb427.10.4560	2541	-0.0721791	10.1248	5.09862	0.0295968	0.175541	Tb427_10_v5	elongation factor 2
Tb427tmp.211.4460	549	0.108353	5.97406	5.09034	0.0297217	0.175984	Tb427_09_v4	ADP-ribosylation factor putative
Tb427tmp.02.1290	879	0.0914073	6.42473	5.08925	0.0297381	0.175984	Tb427_11_01_v4	hypothetical protein conserved
Tb427tmp.160.1440	1611	0.0765537	7.01752	5.09166	0.0297017	0.175984	Tb427_09_v4	hypothetical protein conserved
Tb427.07.6250	1281	0.0957896	6.28298	5.08472	0.0298067	0.176258	Tb427_07_v4	hypothetical protein conserved
Tb427.08.7750	3315	-0.0850758	6.69944	5.08255	0.0298395	0.176321	Tb427_08_v4	hypothetical protein conserved
Tb427.01.1140	1074	0.0842904	6.67644	5.07924	0.0298898	0.176359	Tb427_01_v4	hypothetical protein conserved
Tb427tmp.01.6410	1230	-0.0661542	7.69642	5.07918	0.0298906	0.176359	Tb427_11_01_v4	phosphomannose isomerase putative
Tb427tmp.211.4580	1575	-0.0911919	6.61594	5.07448	0.0299622	0.17665	Tb427_09_v4	hypothetical protein conserved
Tb427tmp.211.4020	852	0.119212	5.76825	5.07162	0.0300059	0.176776	Tb427_09_v4	TFIIF-stimulated CTD phosphatase putative
Tb427.05.2310	2136	-0.121225	5.66439	5.06591	0.0300931	0.177158	Tb427_05_v4	hypothetical protein conserved
Tb427.01.2100	3441	-0.0798498	10.7613	5.06429	0.0301179	0.177172	Tb427_01_v4	calpain-like cysteine peptidase putative
Tb427.04.5240	1149	0.165909	4.94657	5.06081	0.0301712	0.177222	Tb427_04_v4	UDP-Gal or UDP-GlcNAc-dependent glycosyltransferase putative
Tb427tmp.211.1740	576	0.136926	5.36164	5.06083	0.0301709	0.177222	Tb427_09_v4	hypothetical protein conserved
Tb427.08.6990	294	0.170807	4.75945	5.0549	0.0302622	0.177337	Tb427_08_v4	hypothetical protein conserved
Tb427tmp.55.0006	2403	0.0687636	7.52055	5.05518	0.0302578	0.177337	Tb427_11_01_v4	intraflagellar transport protein IFT88
Tb427tmp.01.2100	1941	-0.0808949	6.76741	5.05371	0.0302804	0.177337	Tb427_11_01_v4	hypothetical protein conserved
Tb427tmp.11.0005	1014	-0.597585	1.63631	5.05531	0.0302558	0.177337	Tb427_11_01_v4	ribonucleoside-diphosphate reductase small chain
Tb427tmp.55.0008	645	-0.0985561	6.25733	5.05117	0.0303197	0.177436	Tb427_11_01_v4	hypothetical protein conserved
Tb427.10.4250	561	0.136359	5.34419	5.04186	0.0304637	0.177923	Tb427_10_v5	ADP-ribosylation factor 6 putative
Tb427.03.1150	843	0.111453	5.91237	5.0402	0.0304895	0.177923	Tb427_03_v4	hypothetical protein conserved
Tb427.08.4280	375	0.092169	6.51426	5.03854	0.0305152	0.177923	Tb427_08_v4	nuclear transport factor 2 putative
Tb427tmp.02.0358	3111	0.0817872	6.72565	5.03908	0.0305068	0.177923	Tb427_11_01_v4	hypothetical protein conserved
Tb427.10.2820	1491	-0.108109	5.96447	5.04025	0.0304887	0.177923	Tb427_10_v5	hypothetical protein conserved
Tb427tmp.47.0010	1398	0.0873756	6.56481	5.03654	0.0305464	0.177974	Tb427_11_01_v4	class I transcription factor A subunit 1
Tb427.04.440	339	0.148313	5.23457	5.03058	0.0306393	0.178384	Tb427_04_v4	hypothetical protein conserved
Tb427.08.1920	888	0.105335	6.01688	5.02245	0.0307664	0.178992	Tb427_08_v4	unspecified product
Tb427.10.13600	477	0.105184	6.02405	5.018	0.0308363	0.179135	Tb427_10_v5	hypothetical protein
Tb427.10.9010	681	-0.139662	5.29281	5.01806	0.0308353	0.179135	Tb427_10_v5	hypothetical protein conserved
Tb427.06.1080	891	0.0822625	6.71186	5.01481	0.0308865	0.179296	Tb427_06_v4	glyoxalase II
Tb427tmp.160.4310	2979	-0.0716621	10.226	5.01175	0.0309347	0.179444	Tb427_09_v4	glutamate dehydrogenase
Tb427tmp.211.4470	549	0.513113	1.95476	4.99379	0.0312194	0.180698	Tb427_09_v4	ADP-ribosylation factor putative
Tb427tmp.18.0004	702	-0.0984208	6.18735	4.99479	0.0312036	0.180698	Tb427_11_01_v4	eukaryotic translation initiation factor 4e putative
Tb427tmp.02.4335	1398	-0.105592	6.10419	4.99501	0.0312001	0.180698	Tb427_11_01_v4	hypothetical protein conserved
Tb427tmp.02.1260	789	0.0876888	6.50842	4.98949	0.0312879	0.180767	Tb427_11_01_v4	hypothetical protein conserved
Tb427.07.3560	5283	0.0621633	8.38361	4.99129	0.0312593	0.180767	Tb427_07_v4	hypothetical protein conserved
Tb427.01.540	3392	-0.0724518	7.14682	4.98876	0.0312997	0.180767	Tb427_01_v4	DNA-directed RNA polymerase III putative
Tb427.05.3460	1614	0.0991592	6.21541	4.95001	0.0319255	0.184246	Tb427_05_v4	hypothetical protein conserved
Tb427tmp.03.0435	1554	-0.0824619	6.81167	4.94681	0.0319778	0.184414	Tb427_11_01_v4	hypothetical protein conserved
Tb427.10.1060	1611	0.0634096	9.27112	4.93579	0.0321585	0.185055	Tb427_10_v5	T-complex protein 1 delta subunit putative
Tb427.03.2770	3411	-0.0662582	7.5799	4.93433	0.0321825	0.185055	Tb427_03_v4	hypothetical protein conserved
Tb427tmp.211.2110	1860	-0.0788965	6.81844	4.93535	0.0321657	0.185055	Tb427_09_v4	elongation factor 1-alpha putative
Tb427.08.7900	3799	-0.467219	2.16525	4.93623	0.0321513	0.185055	Tb427_08_v4	receptor-type adenylate cyclase GRESAG 4 putative
Tb427.08.2660	5763	-0.0822409	6.6892	4.93033	0.0322485	0.1853	Tb427_08_v4	hypothetical protein conserved
Tb427.02.4920	1056	-0.24092	3.82316	4.92813	0.0322848	0.185374	Tb427_02_v4	hypothetical protein conserved
Tb427.04.2060	1761	0.0634711	7.91281	4.92631	0.0323149	0.185413	Tb427_04_v4	hypothetical protein conserved
Tb427tmp.01.1960	1473	0.0774129	7.02625	4.92236	0.0323803	0.185653	Tb427_11_01_v4	hypothetical protein conserved
Tb427tmp.47.0034	999	0.0761753	6.99141	4.9157	0.032491	0.186061	Tb427_11_01_v4	radial spoke protein RSP3 putative
Tb427tmp.01.0960	2934	0.0616601	8.43163	4.91525	0.0324984	0.186061	Tb427_11_01_v4	proteasome regulatory non-ATP-ase subunit 2
Tb427.08.6870	2511	0.0984349	6.17119	4.91345	0.0325284	0.186098	Tb427_08_v4	hypothetical protein conserved
Tb427.01.1670	3246	-0.0619946	8.1456	4.90725	0.0326319	0.186556	Tb427_01_v4	hypothetical protein conserved
Tb427tmp.55.0019	2628	-0.0818352	6.73187	4.90069	0.0327418	0.187049	Tb427_11_01_v4	hypothetical protein conserved
Tb427tmp.01.2310	2568	0.0611747	8.40791	4.89415	0.0328517	0.187406	Tb427_11_01_v4	hypothetical protein conserved
Tb427.02.3910	1503	-0.0894491	6.42408	4.89444	0.0328468	0.187406	Tb427_02_v4	beta-ketoacyl synthase family protein putative
Tb427.08.2610	2346	0.106773	5.95017	4.89111	0.0329029	0.187424	Tb427_08_v4	5-methyltetrahydropteroyltriglutamate-homocysteine S-methyltransferase putative
Tb427.10.9800	393	0.065403	9.66995	4.891	0.0329048	0.187424	Tb427_10_v5	60S ribosomal protein L22
Tb427tmp.47.0014	924	-0.139306	5.30173	4.88975	0.0329259	0.187424	Tb427_11_01_v4	hypothetical protein conserved
Tb427.03.2810	5028	-0.0691856	7.44579	4.88434	0.0330173	0.187809	Tb427_03_v4	hypothetical protein conserved
Tb427tmp.02.4610	1683	-0.0859437	6.65491	4.88295	0.033041	0.187809	Tb427_11_01_v4	chromatin binding protein putative
Tb427.10.4950	396	0.120788	5.61734	4.87546	0.0331681	0.188397	Tb427_10_v5	small nuclear ribonucleoprotein putative
Tb427tmp.01.1350	1314	-0.0909583	11.4218	4.87235	0.0332211	0.188563	Tb427_11_01_v4	S-adenosylhomocysteine hydrolase putative
Tb427tmp.211.3750	3180	0.0725761	7.11323	4.86112	0.0334131	0.189245	Tb427_09_v4	hypothetical protein conserved
Tb427tmp.01.3290	1872	-0.0611282	8.85337	4.86216	0.0333952	0.189245	Tb427_11_01_v4	hypothetical protein conserved
Tb427.10.10200	1410	-0.110334	5.87889	4.86238	0.0333915	0.189245	Tb427_10_v5	hypothetical protein conserved
Tb427.04.1080	1833	0.0613094	8.31015	4.85741	0.0334768	0.189471	Tb427_04_v4	V-type ATPase A subunit putative
Tb427_08_v4.snoRNA.0024	83	0.540454	1.80407	4.8432	0.0337221	0.190586	Tb427_08_v4
Tb427.10.9430	1134	-0.0642194	7.92774	4.84364	0.0337144	0.190586	Tb427_10_v5	phosphoribosylpyrophosphate synthetase putative
Tb427.10.2080	750	0.103913	6.00538	4.83988	0.0337795	0.190775	Tb427_10_v5	hypothetical protein conserved
Tb427tmp.01.0610	1641	-0.0678686	7.45071	4.83752	0.0338205	0.19087	Tb427_11_01_v4	KREH1
Tb427tmp.211.0775	255	0.0867416	6.5129	4.83151	0.0339252	0.191255	Tb427_09_v4	hypothetical protein conserved
Tb427tmp.01.1320	1635	-0.0904091	6.38656	4.83083	0.033937	0.191255	Tb427_11_01_v4	oxidoreductase putative
Tb427.07.5910	363	0.164562	4.82696	4.82303	0.0340735	0.191751	Tb427_07_v4	ATG8/AUT7/APG8/PAZ2 putative
Tb427.10.1980	2121	-0.0759779	6.8983	4.82392	0.0340579	0.191751	Tb427_10_v5	hypothetical protein conserved
Tb427tmp.01.4940	3846	-0.061472	8.28784	4.81804	0.0341611	0.192095	Tb427_11_01_v4	AAA ATPase putative
Tb427tmp.01.0970	1062	-0.109087	5.86988	4.81679	0.034183	0.192095	Tb427_11_01_v4	hypothetical protein conserved
Tb427.10.14320	3402	0.0669038	7.46313	4.81428	0.0342272	0.192207	Tb427_10_v5	hypothetical protein conserved
Tb427.05.4140	1098	-0.13805	5.42595	4.81089	0.0342869	0.192405	Tb427_05_v4	hypothetical protein conserved
Tb427.08.2280	600	0.491936	2.00549	4.80178	0.034448	0.19288	Tb427_08_v4	hypothetical protein conserved
Tb427.08.7630	1404	0.225821	3.96249	4.80061	0.0344689	0.19288	Tb427_08_v4	amino acid transporter 1 putative
Tb427tmp.211.4600	1392	0.0806392	6.69388	4.80138	0.0344552	0.19288	Tb427_09_v4	short-chain dehydrogenase putative
Tb427tmp.01.2690	954	-0.0853403	6.59445	4.80149	0.0344532	0.19288	Tb427_11_01_v4	hypothetical protein conserved
Tb427tmp.160.3410	1473	0.181459	4.52208	4.79508	0.0345671	0.19302	Tb427_09_v4	leucine-rich repeat protein (LRRP) putative
Tb427.07.7110	2232	0.155591	4.93792	4.79772	0.0345202	0.19302	Tb427_07_v4	leucine-rich repeat protein 1 (LRRP1) putative
Tb427.01.530	822	-0.14003	5.31003	4.79602	0.0345504	0.19302	Tb427_01_v4	hypothetical protein conserved
Tb427tmp.01.5930	4836	0.061406	8.15071	4.79232	0.0346162	0.193158	Tb427_11_01_v4	hypothetical protein conserved
Tb427.01.1990	597	-0.226255	3.9532	4.78701	0.0347111	0.193551	Tb427_01_v4	hypothetical protein conserved
Tb427tmp.211.1250	753	0.0671411	7.4091	4.78492	0.0347484	0.193623	Tb427_09_v4	20S proteasome subunit alpha-6 (putative)
Tb427tmp.02.0580	747	0.0688285	7.33587	4.78033	0.0348307	0.1939	Tb427_11_01_v4	vesicular protein trafficking mediator putative
Tb427.07.3670	1962	-0.104248	6.05595	4.77942	0.0348471	0.1939	Tb427_07_v4	hypothetical protein conserved
Tb427.07.1250	987	-0.165796	4.7791	4.77534	0.0349204	0.194171	Tb427_07_v4	hypothetical protein conserved
Tb427.08.680	510	-0.157363	4.90127	4.77336	0.0349562	0.194234	Tb427_08_v4	KREPA5
Tb427.03.5500	1014	-0.0926151	6.4068	4.76658	0.0350785	0.194777	Tb427_03_v4	DNA-directed RNA polymerase II subunit 3 putative
Tb427.08.7830	3519	0.0911843	6.33612	4.76335	0.0351369	0.194964	Tb427_08_v4	hypothetical protein conserved
Tb427.04.3950	2562	0.0652176	9.78179	4.75817	0.0352309	0.195349	Tb427_04_v4	cysteine peptidase Clan CA family C2 putative
Tb427tmp.01.7310	1560	-0.0711459	7.14754	4.74455	0.0354794	0.196589	Tb427_11_01_v4	hypothetical protein conserved
Tb427.04.3150	1032	-0.0982009	6.13448	4.73946	0.0355728	0.196969	Tb427_04_v4	hypothetical protein conserved
Tb427.10.3310	2841	0.0694055	7.23439	4.7226	0.0358838	0.198552	Tb427_10_v5	hypothetical protein conserved
Tb427tmp.01.5280	638	-0.102067	6.04929	4.7204	0.0359246	0.198639	Tb427_11_01_v4	hypothetical protein conserved
Tb427.04.3810	3570	0.0622166	7.89131	4.71473	0.0360301	0.199013	Tb427_04_v4	DNA-directed RNA polymerase II subunit 2 putative
Tb427tmp.160.3800	825	-0.113733	5.73158	4.71406	0.0360426	0.199013	Tb427_09_v4	hypothetical protein conserved
Tb427tmp.02.3200	708	0.092075	6.31119	4.70208	0.0362665	0.199146	Tb427_11_01_v4	dynein light chain p28 axonemal putative
Tb427.04.400	1155	0.0867489	6.81926	4.70497	0.0362124	0.199146	Tb427_04_v4	RNA-binding protein putative
Tb427tmp.02.2530	819	0.0767034	6.82228	4.70404	0.0362297	0.199146	Tb427_11_01_v4	hypothetical protein conserved
Tb427.07.5160	864	0.0685603	7.41366	4.70366	0.0362368	0.199146	Tb427_07_v4	deoxyuridine triphosphatase putative
Tb427tmp.02.5130	9129	-0.0639188	7.95034	4.70386	0.0362332	0.199146	Tb427_11_01_v4	neurobeachin/beige protein putative
Tb427.04.2720	2220	-0.0708238	7.12124	4.70509	0.03621	0.199146	Tb427_04_v4	hypothetical protein conserved
Tb427tmp.244.2650	2694	-0.0795014	6.70674	4.70201	0.0362679	0.199146	Tb427_09_v4	hypothetical protein conserved
Tb427.06.4860	1194	-0.182673	4.48619	4.70922	0.0361328	0.199146	Tb427_06_v4	S-adenosylmethionine synthetase putative
Tb427.10.10220	1257	0.183679	4.50848	4.69509	0.0363978	0.199721	Tb427_10_v5	procyclin-associated gene 2 (PAG2) protein
Tb427.04.910	918	0.118427	5.64259	4.69232	0.0364501	0.199752	Tb427_04_v4	hypothetical protein conserved
Tb427tmp.211.2420	7212	-0.0603914	9.03455	4.69079	0.036479	0.199752	Tb427_09_v4	PRP8 protein homologue
Tb427.01.370	4312	-0.158124	4.85944	4.69078	0.0364791	0.199752	Tb427_01_v4	leucine-rich repeat protein (LRRP) putative
Tb427.08.5230	732	0.104732	6.08868	4.67774	0.0367261	0.20019	Tb427_08_v4	cyclophilin putative
Tb427tmp.02.0353	1986	0.0725443	7.05608	4.68257	0.0366345	0.20019	Tb427_11_01_v4	hypothetical protein conserved
Tb427.08.4010	1641	0.0621292	7.86374	4.67701	0.0367401	0.20019	Tb427_08_v4	flagellum-adhesion glycoprotein
Tb427.06.620	8187	0.0601366	8.48178	4.67634	0.0367528	0.20019	Tb427_06_v4	hypothetical protein conserved
Tb427.10.15120	456	0.0597036	8.50668	4.67986	0.036686	0.20019	Tb427_10_v5	40S ribosomal protein S13 putative
Tb427tmp.18.0016	1905	-0.0801866	6.7683	4.681	0.0366643	0.20019	Tb427_11_01_v4	hypothetical protein conserved
Tb427.07.850	1005	-0.0918589	6.28538	4.68022	0.036679	0.20019	Tb427_07_v4	hypothetical protein conserved
Tb427tmp.02.1710	1416	-0.100656	6.15982	4.67589	0.0367613	0.20019	Tb427_11_01_v4	hypothetical protein conserved
Tb427.10.4830	606	0.0903686	6.48654	4.67393	0.0367987	0.200256	Tb427_10_v5	hypothetical protein conserved
Tb427.10.4740	192	-0.121991	5.58697	4.6705	0.0368641	0.200474	Tb427_10_v5	nucleolar RNA-binding protein putative
Tb427tmp.211.4240	1260	0.072243	7.02239	4.6573	0.0371172	0.201435	Tb427_09_v4	phosphoinositide-binding protein putative
Tb427.10.15250	1476	0.0601934	8.33313	4.65758	0.0371116	0.201435	Tb427_10_v5	paraflagellar rod component putative
Tb427.01.1240	1770	-0.063798	7.81919	4.65909	0.0370826	0.201435	Tb427_01_v4	cytidine triphosphate synthase putative
Tb427.10.11470	4086	-0.0703857	7.29503	4.6559	0.0371441	0.201443	Tb427_10_v5	hypothetical protein conserved
Tb427.03.1320	3444	0.0632633	7.75419	4.65426	0.0371756	0.201476	Tb427_03_v4	hypothetical protein conserved
Tb427.06.4610	1242	0.0989035	6.09534	4.64882	0.0372807	0.201907	Tb427_06_v4	hypothetical protein conserved
Tb427.02.3620	2415	0.0834518	6.5808	4.63174	0.0376124	0.203305	Tb427_02_v4	GTP-binding elongation factor Tu family putative
Tb427tmp.01.3010	12729	0.0608095	9.10488	4.63025	0.0376415	0.203305	Tb427_11_01_v4	dynein heavy chain putative
Tb427tmp.211.1530	807	-0.102235	6.00047	4.63138	0.0376195	0.203305	Tb427_09_v4	kinetoplastid-specific dual specificity phosphatase putative
Tb427.07.6470	1227	-0.125771	5.46412	4.63138	0.0376194	0.203305	Tb427_07_v4	metallo-peptidase Clan MK Family M67
Tb427.08.6230	990	0.0778877	6.74836	4.6263	0.0377188	0.203584	Tb427_08_v4	hypothetical protein conserved
Tb427.10.2140	1446	0.0767626	6.7992	4.62137	0.0378153	0.203827	Tb427_10_v5	mitochondrial processing peptidase alpha subunit (pseudogene) putative
Tb427.05.3730	1734	0.0760963	6.82054	4.62152	0.0378125	0.203827	Tb427_05_v4	hypothetical protein conserved
Tb427.03.4100	1728	0.112818	5.72479	4.61451	0.0379502	0.204188	Tb427_03_v4	hypothetical protein conserved
Tb427.07.4150	3501	-0.0633001	7.66184	4.61642	0.0379127	0.204188	Tb427_07_v4	hypothetical protein conserved
Tb427.04.2760	2019	-0.0813213	6.77802	4.61404	0.0379596	0.204188	Tb427_04_v4	hypothetical protein conserved
Tb427.04.5040	1818	0.0735073	6.93378	4.60504	0.0381374	0.204865	Tb427_04_v4	dihydrolipoamide dehydrogenase putative
Tb427.10.8370	537	-0.168485	4.70099	4.60612	0.0381159	0.204865	Tb427_10_v5	hypothetical protein conserved
Tb427tmp.02.4485	402	-0.0980772	6.15266	4.59957	0.0382459	0.205309	Tb427_11_01_v4	cytochrome b5 putative
Tb427.06.5080	1701	-0.0632154	7.90789	4.59692	0.0382987	0.205329	Tb427_06_v4	hypothetical protein conserved
Tb427.10.3660	1212	-0.0686806	7.26101	4.59678	0.0383015	0.205329	Tb427_10_v5	aspartate aminotransferase
Tb427.08.7930	3804	-0.524287	1.94823	4.5947	0.038343	0.205413	Tb427_08_v4	receptor-type adenylate cyclase GRESAG 4 putative
Tb427tmp.02.3350	2775	0.072495	6.98741	4.59322	0.0383725	0.205432	Tb427_11_01_v4	hypothetical protein conserved
Tb427tmp.01.4400	2355	0.0678747	7.27719	4.58979	0.0384409	0.205659	Tb427_11_01_v4	hypothetical protein
Tb427.10.8130	1230	0.0898743	6.32274	4.58527	0.0385313	0.205875	Tb427_10_v5	hypothetical protein conserved
Tb427.02.4720	2277	-0.120987	5.53305	4.58517	0.0385334	0.205875	Tb427_02_v4	dolichyl-P-Man:Man7GlcNAc2-PP-dolichylalpha6-ma nn osyltransferase putative
Tb427.07.4070	363	0.0602024	8.48714	4.58331	0.0385706	0.205935	Tb427_07_v4	calpain-like cysteine peptidase putative
Tb427.10.8850	1758	0.0722948	6.9835	4.57782	0.0386809	0.206238	Tb427_10_v5	hypothetical protein conserved
Tb427.10.5370	519	0.0645831	7.56476	4.57589	0.0387198	0.206238	Tb427_10_v5	40S ribosomal protein S10 putative
Tb427.05.3330	14079	-0.0593795	8.64534	4.57838	0.0386697	0.206238	Tb427_05_v4	hypothetical protein conserved
Tb427.10.1530	2448	-0.0860045	6.45818	4.57409	0.038756	0.206238	Tb427_10_v5	hypothetical protein conserved
Tb427.05.1360	462	-0.100166	6.02563	4.57402	0.0387575	0.206238	Tb427_05_v4	nucleoside 2-deoxyribosyltransferase
Tb427.10.14510	2565	0.0621278	7.75405	4.56962	0.0388463	0.206572	Tb427_10_v5	hypothetical protein conserved
Tb427tmp.02.5420	1896	0.0703357	7.08493	4.56229	0.0389948	0.207083	Tb427_11_01_v4	NADPH--cytochrome p450 reductase putative
[truncated: 6,428 more rows]

## Sheet: SNF2ΔPH (FDR<0.05)
Gene	Length	logFC	logCPM	F	PValue	FDR	Chr	Description
[truncated: 737 more rows]

## Sheet: Description
Dataset EV4: RNA-seq analysis of SNF2PH overexpression in T. brucei procyclic forms
[truncated: 4 more rows]
