# Supplementary material for: SUMOylated SNF2PH promotes variant surface glycoprotein expression in bloodstream trypanosomes
Source: EMBO Rep. 2019 Nov 6;20(12):e48029. doi: 10.15252/embr.201948029 (PMC6893287; doi:10.15252/embr.201948029)
Supplement: Supplementary file 8 — Dataset EV5 [file EMBR-20-e48029-s008.xlsx]

## Sheet: Statistics
Table EV2: RNA-seq analysis upon SNF2PH depletion in T. brucei bloodstream forms.
GeneName	Gene	Length	logFC	logCPM	F	PValue	FDR	Chr	Description
Tb427.03.2140	Tb427.03.2140	2847	-1.73459	6.18221	221.443	1.78114e-49	1.5446e-45	Tb427_03_v4	transcription
Tb427.07.2820	Tb427.07.2820	405	0.553264	7.78427	33.2473	8.39326e-09	3.63932e-05	Tb427_07_v4	histone
Tb427.06.510	Tb427.06.510	345	1.08259	4.77206	25.3902	4.77751e-07	0.00138102	Tb427_06_v4	GPEET2
Tb427_09_v4.snoRNA.0026	Tb427_09_v4.snoRNA.0026	96	1.52234	1.76611	22.6874	1.93709e-06	0.00419961	Tb427_09_v4
Tb427.01.4710	Tb427.01.4710	537	1.16112	4.23693	20.802	5.16277e-06	0.0089005	Tb427_01_v4	hypothetical
Tb427.BES40.15	Tb427.BES40.15	2031	0.422228	8.49847	20.4637	6.15809e-06	0.0089005	Tb427_telo40_v2	expression
Tb427.10.10910	Tb427.10.10910	2115	-0.318988	11.8671	19.637	9.47863e-06	0.0117427	Tb427_10_v5	unspecified
Tb427.10.10240	Tb427.10.10240	1218	1.27921	1.65573	19.0476	1.28978e-05	0.0139812	Tb427_10_v5	procyclin-associated
Tb427.10.10260	Tb427.10.10260	426	0.952741	4.51964	18.0137	2.216e-05	0.0194401	Tb427_10_v5	EP1
Tb427.BES40.18	Tb427.BES40.18	1413	0.367865	9.93875	17.9707	2.26656e-05	0.0194401	Tb427_telo40_v2	expression
Tb427.BES40.14	Tb427.BES40.14	1893	0.390725	8.729	17.81	2.46588e-05	0.0194401	Tb427_telo40_v2	expression
Tb427.10.10230	Tb427.10.10230	1113	1.22111	1.72649	17.2789	3.25858e-05	0.0235487	Tb427_10_v5	procyclin-associated
Tb427.10.7160	Tb427.10.7160	621	1.19625	0.0566275	17.045	3.68464e-05	0.0245794	Tb427_10_v5	procyclin-associated
Tb427.BES64.2	Tb427.BES64.2	1467	1.13184	3.50387	16.6993	4.41908e-05	0.0266871	Tb427_telo64_v1	variant
Tb427.10.10210	Tb427.10.10210	1122	1.17425	1.29872	16.6165	4.61608e-05	0.0266871	Tb427_10_v5	procyclin-associated
Tb427.10.10250	Tb427.10.10250	390	1.01536	4.0998	16.3276	5.37413e-05	0.0291278	Tb427_10_v5	EP2
Tb427.10.10960	Tb427.10.10960	2115	-0.280086	12.1879	16.1786	5.81308e-05	0.0296536	Tb427_10_v5	unspecified
Tb427.10.10970	Tb427.10.10970	2115	-0.265299	12.5649	15.8008	7.09421e-05	0.0341783	Tb427_10_v5	heat
Tb427.03.2580	Tb427.03.2580	789	1.16645	0.821694	14.7703	0.000122302	0.055821	Tb427_03_v4	hypothetical
Tb427.10.480	Tb427.10.480	1302	-1.10116	0.44665	14.6127	0.000132943	0.0576443	Tb427_10_v5	hypothetical
Tb427.08.6650	Tb427.08.6650	2001	-1.09099	-0.0231592	14.2129	0.000164335	0.0678627	Tb427_08_v4	RNA-binding
Tb427.10.10890	Tb427.10.10890	2115	-0.347984	8.12297	13.8807	0.000196028	0.0772708	Tb427_10_v5	heat
Tb427.10.3400	Tb427.10.3400	1362	-1.05813	0.177807	13.6456	0.000222114	0.0837465	Tb427_10_v5	hypothetical
Tb427.10.10940	Tb427.10.10940	2115	-0.342455	8.22641	13.5638	0.000231989	0.0838254	Tb427_10_v5	heat
Tb427.10.10980	Tb427.10.10980	2115	-0.272545	11.5068	13.392	0.000254195	0.0881752	Tb427_10_v5	heat
Tb427.BES65.13	Tb427.BES65.13	1530	1.03543	-0.134183	12.7758	0.000353048	0.115116	Tb427_telo65_v2	variant
Tb427.10.7090	Tb427.10.7090	990	-0.387643	6.45295	12.7475	0.000358409	0.115116	Tb427_10_v5	alternative
Tb427.10.10930	Tb427.10.10930	2115	-0.295084	10.4021	12.5897	0.000389926	0.119443	Tb427_10_v5	heat
Tb427.BES153.14	Tb427.BES153.14	1530	1.02499	-0.114965	12.5446	0.000399429	0.119443	Tb427_telo153_v2	variant
Tb427.10.10920	Tb427.10.10920	2115	-0.297586	10.1749	12.2439	0.000469126	0.135609	Tb427_10_v5	unspecified
Tb427.08.8330	Tb427.08.8330	2667	-0.341046	7.29936	12.1722	0.000487483	0.136369	Tb427_08_v4	calpain
Tb427.07.5930	Tb427.07.5930	1791	0.332483	7.25258	11.6668	0.000639161	0.172526	Tb427_07_v4	Protein
Tb427.10.10950	Tb427.10.10950	2115	-0.293748	9.99823	11.6169	0.000656523	0.172526	Tb427_10_v5	unspecified
Tb427.03.1500	Tb427.03.1500	1101	0.465935	5.64741	11.2428	0.000802759	0.204751	Tb427_03_v4	variant
Tb427.07.5940	Tb427.07.5940	1818	0.323216	7.27604	11.0704	0.000880812	0.210034	Tb427_07_v4	Protein
Tb427.07.180	Tb427.07.180	1314	0.32729	7.09195	11.0579	0.000886762	0.210034	Tb427_07_v4	hypothetical
Tb427.10.10900	Tb427.10.10900	2115	-0.307325	8.69155	11.0384	0.000896132	0.210034	Tb427_10_v5	unspecified
Tb427tmp.01.3810	Tb427tmp.01.3810	480	0.946816	0.123047	10.9457	0.000942044	0.214984	Tb427_11_01_v4	hypothetical
Tb427.10.8490	Tb427.10.8490	1590	-0.307315	7.89629	10.4008	0.00126429	0.281126	Tb427_10_v5	glucose
Tb427.10.11220	Tb427.10.11220	1365	0.450047	5.60032	10.2448	0.00137567	0.298244	Tb427_10_v5	procyclic
Tb427.01.4310	Tb427.01.4310	4917	-0.348712	6.4141	10.1567	0.00144291	0.305193	Tb427_01_v4	hypothetical
Tb427.07.1950	Tb427.07.1950	2073	0.908821	2.75344	10.0938	0.00149295	0.308	Tb427_07_v4	retrotransposon
Tb427.07.1960	Tb427.07.1960	2073	0.829743	3.80234	10.0519	0.00152721	0.308	Tb427_07_v4	retrotransposon
Tb427.06.520	Tb427.06.520	390	0.86361	3.39327	9.72018	0.00182852	0.355769	Tb427_06_v4	EP3-2
Tb427.08.1383	Tb427.08.1383	119	0.944274	2.12993	9.70255	0.00184612	0.355769	Tb427_08_v4
Tb427tmp.03.0620	Tb427tmp.03.0620	660	-0.519559	5.28746	9.59274	0.00195972	0.365111	Tb427_11_01_v4	unspecified
Tb427.BES56.13	Tb427.BES56.13	1515	0.875271	1.11938	9.57492	0.00197881	0.365111	Tb427_telo56_v2	variant
Tb427.06.480	Tb427.06.480	372	0.82748	3.6814	9.16783	0.0024703	0.442237	Tb427_06_v4	unspecified
Tb427.03.1520	Tb427.03.1520	1098	-0.322026	6.4775	9.14682	0.0024988	0.442237	Tb427_03_v4	variant
Tb427.10.3990	Tb427.10.3990	1221	-0.281042	8.17307	9.09851	0.00256559	0.444977	Tb427_10_v5	DHH1
Tb427.07.4570	Tb427.07.4570	1074	-0.33334	6.27179	8.9204	0.00282791	0.480856	Tb427_07_v4	Note 3.2.2.1
Tb427.BES15.1	Tb427.BES15.1	2061	0.853686	2.2317	8.82202	0.00298433	0.497694	Tb427_telo15_v2	folate
Tb427.BES51.1	Tb427.BES51.1	2061	0.854046	1.75256	8.68768	0.00321222	0.525592	Tb427_telo51_v2	folate
Tb427.03.1470	Tb427.03.1470	1098	-0.31359	6.47637	8.6474	0.00328394	0.527377	Tb427_03_v4	variant
Tb427.02.6180	Tb427.02.6180	960	0.369625	5.83298	8.51955	0.00352255	0.553684	Tb427_02_v4	iron/ascorbate
Tb427.07.1990	Tb427.07.1990	2079	0.805101	3.38525	8.4924	0.00357545	0.553684	Tb427_07_v4	retrotransposon
Tb427.07.2000	Tb427.07.2000	2076	0.743288	3.86136	8.4046	0.00375211	0.570847	Tb427_07_v4	retrotransposon
Tb427.10.10220	Tb427.10.10220	1257	0.824965	1.99107	8.18687	0.00422957	0.632394	Tb427_10_v5	procyclin-associated
Tb427.07.2020	Tb427.07.2020	2064	0.711562	3.97649	8.13712	0.00434707	0.638946	Tb427_07_v4	retrotransposon
Tb427.08.2780	Tb427.08.2780	921	-0.815005	1.10593	8.06567	0.00452169	0.643523	Tb427_08_v4	RNA-binding
Tb427.06.450	Tb427.06.450	384	0.725148	3.99401	8.06369	0.00452663	0.643523	Tb427_06_v4	unspecified
Tb427tmp.02.4300	Tb427tmp.02.4300	1326	-0.30126	6.44201	7.92941	0.00487474	0.681834	Tb427_11_01_v4	hypothetical
Tb427.01.4650	Tb427.01.4650	1431	-0.325231	6.08951	7.71841	0.0054778	0.735977	Tb427_01_v4	cyclin-like
Tb427.BES59.1	Tb427.BES59.1	2061	0.783701	2.90028	7.70377	0.00552238	0.735977	Tb427_telo59_v2	folate
13J3.02	13J3.02	2061	0.777676	3.0301	7.69821	0.00553938	0.735977	TP13J3	Ontology_term GO:0016021
Tb427tmp.02.1120	Tb427tmp.02.1120	1809	-0.297346	6.44004	7.67128	0.0056226	0.735977	Tb427_11_01_v4	Note 6.3.4.4
Tb427_06_v4.snoRNA.0012	Tb427_06_v4.snoRNA.0012	72	0.787754	1.61371	7.62613	0.00576496	0.735977	Tb427_06_v4
Tb427.03.1510	Tb427.03.1510	1101	0.432776	5.39071	7.62423	0.00577103	0.735977	Tb427_03_v4	variant
Tb427.07.2010	Tb427.07.2010	2073	0.594465	4.57398	7.59203	0.00587494	0.738369	Tb427_07_v4	retrotransposon
Tb427.BES29.9	Tb427.BES29.9	1401	0.790832	2.1191	7.5108	0.00614557	0.761349	Tb427_telo29_v3	variant
Tb427_11_01_v4.snoRNA.0002	Tb427_11_01_v4.snoRNA.0002	73	0.770076	0.572025	7.48056	0.00624953	0.763323	Tb427_11_01_v4
Tb427.07.1980	Tb427.07.1980	2082	0.75867	3.14425	7.39472	0.00655457	0.789462	Tb427_07_v4	retrotransposon
Tb427tmp.02.0500	Tb427tmp.02.0500	255	0.272361	6.85713	7.33338	0.00678185	0.801555	Tb427_11_01_v4	60S
Tb427.02.6000	Tb427.02.6000	1077	-0.307796	6.20173	7.31806	0.00683984	0.801555	Tb427_02_v4	Note 4.6.1.14
Tb427tmp.03.0580	Tb427tmp.03.0580	528	-0.645398	4.32777	7.28609	0.00696252	0.805053	Tb427_11_01_v4	unspecified
Tb427_10_v4.snoRNA.0075	Tb427_10_v4.snoRNA.0075	105	0.368017	5.64904	7.25518	0.00708329	0.80824	Tb427_10_v5
Tb427.10.10540	Tb427.10.10540	339	0.274102	6.69941	7.117	0.00764982	0.861548	Tb427_10_v5	histone
Tb427.10.12710	Tb427.10.12710	2436	-0.241637	9.08529	6.98476	0.00823544	0.909058	Tb427_10_v5	heat
Tb427.10.8440	Tb427.10.8440	1584	-0.216047	10.8156	6.97481	0.00828132	0.909058	Tb427_10_v5	glucose
Tb427tmp.02.0357	Tb427tmp.02.0357	2625	-0.739184	0.408694	6.7693	0.00928966	0.999916	Tb427_11_01_v4	hypothetical
Tb427.02.5160	Tb427.02.5160	1203	-0.240103	8.20223	6.69064	0.00970815	0.999916	Tb427_02_v4	chaperone
Tb427.06.2710	Tb427.06.2710	2286	0.370657	5.55969	6.66589	0.00984379	0.999916	Tb427_06_v4	hypothetical
Tb427.BES56.1	Tb427.BES56.1	2061	0.713505	3.19792	6.6431	0.00997041	0.999916	Tb427_telo56_v2	folate
Tb427.10.2410	Tb427.10.2410	1776	0.300933	6.03841	6.59553	0.0102401	0.999916	Tb427_10_v5	MSP-C
Tb427.07.1970	Tb427.07.1970	2061	0.726208	2.778	6.57141	0.0103797	0.999916	Tb427_07_v4	retrotransposon
Tb427.07.3830	Tb427.07.3830	5412	0.242946	7.70222	6.54329	0.0105449	0.999916	Tb427_07_v4	kinesin
Tb427_10_v4.snoRNA.0070	Tb427_10_v4.snoRNA.0070	111	0.405392	5.32286	6.4947	0.0108367	0.999916	Tb427_10_v5
Tb427.10.12660	Tb427.10.12660	2544	-0.726892	1.77275	6.46115	0.0110431	0.999916	Tb427_10_v5	pumilio/PUF
Tb427.07.4470	Tb427.07.4470	582	-0.249946	7.00719	6.41813	0.0113136	0.999916	Tb427_07_v4	hypothetical
Tb427_11_01_v4.snoRNA.0001	Tb427_11_01_v4.snoRNA.0001	74	0.723926	1.44889	6.39073	0.0114894	0.999916	Tb427_11_01_v4
Tb427tmp.354.0120	Tb427tmp.354.0120	1524	0.733695	1.35984	6.38562	0.0115225	0.999916	Tb427_09_v4	variant
Tb427.10.16100	Tb427.10.16100	1278	-0.234547	8.32268	6.37229	0.0116093	0.999916	Tb427_10_v5	peptidylprolyl
Tb427.10.10470	Tb427.10.10470	339	0.386626	5.40357	6.35765	0.0117054	0.999916	Tb427_10_v5	histone
Tb427tmp.01.3110	Tb427tmp.01.3110	2109	-0.185703	11.6055	6.35644	0.0117133	0.999916	Tb427_11_01_v4	heat
Tb427.10.8510	Tb427.10.8510	1590	-0.235399	8.08311	6.3133	0.0120015	0.999916	Tb427_10_v5	glucose
Tb427.05.1990	Tb427.05.1990	1407	-0.395648	5.36914	6.23082	0.012573	0.999916	Tb427_05_v4	hypothetical
Tb427.10.11860	Tb427.10.11860	1242	0.288185	6.1445	6.17905	0.0129458	0.999916	Tb427_10_v5	hypothetical
Tb427tmp.01.4701	Tb427tmp.01.4701	1575	0.244896	6.96913	6.13358	0.0132827	0.999916	Tb427_11_01_v4	membrane-bound
Tb427.07.6570	Tb427.07.6570	708	0.530161	4.61583	6.11141	0.0134502	0.999916	Tb427_07_v4	hypothetical
Tb427tmp.02.2210	Tb427tmp.02.2210	1500	-0.474189	4.9452	6.09173	0.0136007	0.999916	Tb427_11_01_v4	protein
Tb427.BES129.7	Tb427.BES129.7	3807	0.24499	6.94058	6.08581	0.0136463	0.999916	Tb427_telo129_v2	receptor-type
Tb427.10.1490	Tb427.10.1490	3663	-0.258498	6.65834	6.08131	0.0136812	0.999916	Tb427_10_v5	hypothetical
Tb427.07.7180	Tb427.07.7180	1938	0.255859	6.58377	6.02826	0.0140981	0.999916	Tb427_07_v4	leucine-rich
Tb427_09_v4.snoRNA.0105	Tb427_09_v4.snoRNA.0105	97	-0.697369	2.41433	6.01625	0.0141943	0.999916	Tb427_09_v4
Tb427.10.8460	Tb427.10.8460	1584	-0.191783	11.2545	6.01539	0.0142012	0.999916	Tb427_10_v5	glucose
Tb427.10.8480	Tb427.10.8480	1584	-0.193078	11.0723	5.84217	0.015667	0.999916	Tb427_10_v5	glucose
Tb427.03.3448	Tb427.03.3448	172	0.692166	0.559778	5.82917	0.0157831	0.999916	Tb427_03_v4
Tb427.10.8450	Tb427.10.8450	1584	-0.206863	10.3218	5.82699	0.0158027	0.999916	Tb427_10_v5	glucose
Tb427.06.100	Tb427.06.100	807	0.670927	2.85523	5.81833	0.0158807	0.999916	Tb427_06_v4	receptor-type
Tb427.08.7320	Tb427.08.7320	978	0.330493	5.66097	5.80328	0.016017	0.999916	Tb427_08_v4	variant
Tb427.BES4.2	Tb427.BES4.2	1200	0.661501	3.21703	5.72847	0.0167131	0.999916	Tb427_telo4_v3	transferrin-binding
Tb427_PUF11	Tb427_PUF11	2679	-0.395595	5.25662	5.69996	0.0169866	0.999916	Tb427_11_01_v4	pumillio/PUF
Tb427.07.7110	Tb427.07.7110	2232	0.249738	6.54722	5.69542	0.0170305	0.999916	Tb427_07_v4	leucine-rich
Tb427.BES98.10	Tb427.BES98.10	711	0.259762	6.32575	5.62037	0.0177746	0.999916	Tb427_telo98_v2	expression
Tb427.05.2940	Tb427.05.2940	1653	-0.219311	8.03269	5.56901	0.0183032	0.999916	Tb427_05_v4	stress-induced
Tb427_09_v4.snoRNA.0022	Tb427_09_v4.snoRNA.0022	109	0.349365	5.488	5.53634	0.0186477	0.999916	Tb427_09_v4
Tb427.10.10530	Tb427.10.10530	339	0.239884	6.75194	5.5251	0.0187679	0.999916	Tb427_10_v5	histone
Tb427.BES4.1	Tb427.BES4.1	1017	0.585277	3.94712	5.51445	0.0188823	0.999916	Tb427_telo4_v3	expression
Tb427.10.2570	Tb427.10.2570	2994	0.231137	6.96453	5.44675	0.0196274	0.999916	Tb427_10_v5	lysosomal
Tb427.06.980	Tb427.06.980	1353	0.213022	8.96941	5.41109	0.0200321	0.999916	Tb427_06_v4	Note 3.4.22.-
Tb427.07.6850	Tb427.07.6850	2316	0.360739	5.3902	5.4028	0.0201274	0.999916	Tb427_07_v4	Note 3.2.1.18
Tb427.10.10560	Tb427.10.10560	339	0.227449	7.0634	5.34617	0.0207911	0.999916	Tb427_10_v5	histone
Tb427tmp.02.4700	Tb427tmp.02.4700	759	-0.240093	6.52693	5.26178	0.0218226	0.999916	Tb427_11_01_v4	14-3-3
Tb427tmp.01.4624	Tb427tmp.01.4624	450	-0.192827	10.2164	5.19455	0.0226821	0.999916	Tb427_11_01_v4	calmodulin
Tb427.10.8500	Tb427.10.8500	1590	-0.205737	9.41393	5.18784	0.0227697	0.999916	Tb427_10_v5	glucose
Tb427.10.14140	Tb427.10.14140	1500	-0.183819	10.6724	5.17134	0.0229868	0.999916	Tb427_10_v5	Note 2.7.1.40
Tb427tmp.211.3510	Tb427tmp.211.3510	2208	-0.242868	6.44107	5.13597	0.0234596	0.999916	Tb427_09_v4	ATP-dependent
Tb427.07.420	Tb427.07.420	912	0.400129	5.09129	5.12069	0.0236669	0.999916	Tb427_07_v4	hypothetical
Tb427.06.970	Tb427.06.970	1353	0.207013	8.7542	5.05457	0.024586	0.999916	Tb427_06_v4	Note 3.4.22.-
Tb427.10.10480	Tb427.10.10480	339	0.339404	5.4313	5.02509	0.0250078	0.999916	Tb427_10_v5	histone
Tb427tmp.47.0021	Tb427tmp.47.0021	810	-0.634153	2.24846	5.00275	0.0253324	0.999916	Tb427_11_01_v4	hypothetical
Tb427.BES15.3	Tb427.BES15.3	1200	0.606106	3.38029	4.98415	0.025606	0.999916	Tb427_telo15_v2	transferrin-binding
Tb427tmp.244.2570	Tb427tmp.244.2570	3126	-0.245187	6.32736	4.98017	0.0256649	0.999916	Tb427_09_v4	Note 3.6.3.-
Tb427.08.1386	Tb427.08.1386	119	0.70091	0.0124769	4.97562	0.0257324	0.999916	Tb427_08_v4
H25N7.32	H25N7.32	703	0.230967	6.61427	4.93967	0.0262728	0.999916	TPH25N7	expression
Tb427.BES56.11	Tb427.BES56.11	642	0.229793	6.65159	4.93897	0.0262834	0.999916	Tb427_telo56_v2	expression
Tb427_10_v4.snoRNA.0064	Tb427_10_v4.snoRNA.0064	82	0.382019	5.14334	4.93808	0.026297	0.999916	Tb427_10_v5
Tb427.04.2310	Tb427.04.2310	2241	-0.214859	7.33074	4.93107	0.0264038	0.999916	Tb427_04_v4	Note 6.1.1.22
Tb427.BES65.10	Tb427.BES65.10	714	0.239344	6.39765	4.92832	0.0264458	0.999916	Tb427_telo65_v2	expression
Tb427.08.4050	Tb427.08.4050	2253	0.226258	6.75688	4.92495	0.0264974	0.999916	Tb427_08_v4	hypothetical
Tb427.10.12850	Tb427.10.12850	1149	0.206531	8.01283	4.92079	0.0265612	0.999916	Tb427_10_v5	hypothetical
Tb427.BES59.2	Tb427.BES59.2	1017	0.54196	4.01296	4.87132	0.0273327	0.999916	Tb427_telo59_v2	transferrin-binding
Tb427.07.7560	Tb427.07.7560	291	0.619227	0.421477	4.85884	0.027531	0.999916	Tb427_07_v4	hypothetical
Tb427.02.1120	Tb427.02.1120	2136	0.2076	7.80155	4.85463	0.0275983	0.999916	Tb427_02_v4	retrotransposon
Tb427.08.520	Tb427.08.520	528	0.629161	2.28975	4.8479	0.0277061	0.999916	Tb427_08_v4	hypothetical
Tb427tmp.244.2660	Tb427tmp.244.2660	4137	-0.365989	5.26879	4.8234	0.0281023	0.999916	Tb427_09_v4	hypothetical
Tb427.BES29.1	Tb427.BES29.1	2061	0.615558	2.94757	4.81252	0.0282801	0.999916	Tb427_telo29_v3	folate
Tb427.BES126.1	Tb427.BES126.1	2061	0.610753	3.0628	4.80347	0.028429	0.999916	Tb427_telo126_v2	folate
Tb427.BES15.2	Tb427.BES15.2	1017	0.53216	4.06738	4.795	0.0285691	0.999916	Tb427_telo15_v2	transferrin-binding
Tb427.07.6600	Tb427.07.6600	807	0.325827	5.48204	4.79125	0.0286312	0.999916	Tb427_07_v4	hypothetical
Tb427.02.5760	Tb427.02.5760	9228	-0.352948	5.3019	4.78559	0.0287254	0.999916	Tb427_02_v4	hypothetical
Tb427.06.1050	Tb427.06.1050	1350	0.199366	9.05105	4.76285	0.0291071	0.999916	Tb427_06_v4	Note 3.4.22.-
Tb427.05.1490	Tb427.05.1490	3357	-0.611463	2.59296	4.73753	0.0295383	0.999916	Tb427_05_v4	hypothetical
Tb427.08.500	Tb427.08.500	528	0.621717	2.22143	4.73065	0.0296566	0.999916	Tb427_08_v4	hypothetical
Tb427.08.5460	Tb427.08.5460	1224	-0.185541	10.1123	4.72572	0.0297417	0.999916	Tb427_08_v4	44
Tb427tmp.211.0560	Tb427tmp.211.0560	984	-0.235737	6.38532	4.70452	0.0301106	0.999916	Tb427_09_v4	RNA-binding
Tb427.01.710	Tb427.01.710	1263	-0.200703	8.50019	4.69313	0.0303107	0.999916	Tb427_01_v4	Note 2.7.2.3
Tb427.07.6080	Tb427.07.6080	3513	0.199998	8.44532	4.66847	0.0307486	0.999916	Tb427_07_v4	Note 4.6.1.1
Tb427.08.4100	Tb427.08.4100	2253	0.221682	6.69715	4.65444	0.0310007	0.999916	Tb427_08_v4	hypothetical
Tb427.08.1388	Tb427.08.1388	119	0.675377	-0.068471	4.6501	0.0310791	0.999916	Tb427_08_v4
Tb427.06.1060	Tb427.06.1060	1350	0.199081	8.40944	4.62209	0.0315903	0.999916	Tb427_06_v4	Note 3.4.22.-
N19B2.195	N19B2.195	1905	0.222184	6.64298	4.62202	0.0315916	0.999916	TPN19B2	Note 4.6.1.1
N19B2.015	N19B2.015	426	0.607116	1.13073	4.60752	0.0318597	0.999916	TPN19B2	hypothetical
Tb427.BES98.5	Tb427.BES98.5	3807	0.218283	6.71767	4.5714	0.0325378	0.999916	Tb427_telo98_v2	receptor-type
Tb427_11_01_v4.snoRNA.0029	Tb427_11_01_v4.snoRNA.0029	101	0.603363	2.21308	4.57131	0.0325395	0.999916	Tb427_11_01_v4
Tb427.06.110	Tb427.06.110	228	0.603077	1.09351	4.56916	0.0325804	0.999916	Tb427_06_v4	hypothetical
Tb427tmp.01.7590	Tb427tmp.01.7590	1488	-0.249312	6.0354	4.51123	0.0337013	0.999916	Tb427_11_01_v4	amino
Tb427.06.4920	Tb427.06.4920	1194	0.253513	6.06817	4.50956	0.0337342	0.999916	Tb427_06_v4	Note 2.5.1.6
Tb427.BES59.3	Tb427.BES59.3	1200	0.569196	3.44928	4.50751	0.0337746	0.999916	Tb427_telo59_v2	transferrin-binding
Tb427_10_v4.snoRNA.0066	Tb427_10_v4.snoRNA.0066	82	0.379278	5.05181	4.48667	0.0341885	0.999916	Tb427_10_v5
Tb427.BES51.2	Tb427.BES51.2	1017	0.549494	3.69357	4.48393	0.0342433	0.999916	Tb427_telo51_v2	transferrin-binding
Tb427.08.5465	Tb427.08.5465	657	-0.193215	9.0101	4.46433	0.0346382	0.999916	Tb427_08_v4	24
Tb427.BES153.6	Tb427.BES153.6	3807	0.232134	6.29575	4.46356	0.0346537	0.999916	Tb427_telo153_v2	receptor-type
Tb427.06.1000	Tb427.06.1000	1350	0.188999	9.38275	4.44927	0.0349448	0.999916	Tb427_06_v4	Note 3.4.22.-
Tb427.BES153.11	Tb427.BES153.11	576	0.231775	6.30962	4.43708	0.0351949	0.999916	Tb427_telo153_v2	expression
Tb427_09_v4.snoRNA.0118	Tb427_09_v4.snoRNA.0118	8	0.596068	1.55107	4.4222	0.0355029	0.999916	Tb427_09_v4
Tb427.08.2900	Tb427.08.2900	579	0.213084	6.77414	4.41469	0.0356596	0.999916	Tb427_08_v4	mannosyl-oligosaccharide
Tb427tmp.01.2885	Tb427tmp.01.2885	4395	0.202164	7.4889	4.40314	0.0359018	0.999916	Tb427_11_01_v4	Nucleoporin
Tb427.07.2140	Tb427.07.2140	1131	-0.50061	4.23625	4.38805	0.0362206	0.999916	Tb427_07_v4	hypothetical
Tb427.06.2310	Tb427.06.2310	429	0.255489	5.89199	4.35268	0.03698	0.999916	Tb427_06_v4	hypothetical
Tb427.08.7970	Tb427.08.7970	1485	-0.238747	6.12598	4.3492	0.0370555	0.999916	Tb427_08_v4	hypothetical
Tb427.06.200	Tb427.06.200	3765	0.226622	6.34815	4.34833	0.0370744	0.999916	Tb427_06_v4	Note 4.6.1.1
Tb427tmp.01.8050	Tb427tmp.01.8050	1056	-0.526854	3.94111	4.34361	0.0371774	0.999916	Tb427_11_01_v4	hypothetical
Tb427.08.730	Tb427.08.730	762	-0.200995	7.34744	4.32112	0.0376715	0.999916	Tb427_08_v4	nucleolar
Tb427tmp.02.5280	Tb427tmp.02.5280	1812	-0.199236	7.47233	4.30092	0.0381213	0.999916	Tb427_11_01_v4	glycerol-3-phosphate
Tb427tmp.30D13.60	Tb427tmp.30D13.60	801	0.250826	5.9249	4.2951	0.0382519	0.999916	Tb427_07_v4	hypothetical
Tb427.10.5840	Tb427.10.5840	606	-0.192032	8.15011	4.2807	0.0385771	0.999916	Tb427_10_v5	translation
Tb427.01.2600	Tb427.01.2600	2004	-0.570106	3.04579	4.2532	0.0392061	0.999916	Tb427_01_v4	pumilio/PUF
Tb427.03.5080	Tb427.03.5080	1596	-0.335505	5.30521	4.19367	0.0406052	0.999916	Tb427_03_v4	hypothetical
Tb427tmp.01.1150	Tb427tmp.01.1150	513	0.574234	0.58912	4.18922	0.0407119	0.999916	Tb427_11_01_v4	hypothetical
Tb427.06.190	Tb427.06.190	3636	0.216716	6.45659	4.18905	0.040716	0.999916	Tb427_06_v4	Note 4.6.1.1
Tb427tmp.02.0250	Tb427tmp.02.0250	2262	-0.190107	8.13941	4.18621	0.0407841	0.999916	Tb427_11_01_v4	heat
Tb427.07.2030	Tb427.07.2030	2067	0.409198	4.78504	4.18444	0.0408267	0.999916	Tb427_07_v4	retrotransposon
Tb427tmp.01.4702	Tb427tmp.01.4702	351	0.314171	5.39159	4.16139	0.0413858	0.999916	Tb427_11_01_v4	cytochrome
Tb427.BES29.4	Tb427.BES29.4	1443	0.266606	5.73826	4.13655	0.041997	0.999916	Tb427_telo29_v3	expression
Tb427.04.130	Tb427.04.130	2958	0.450174	4.45298	4.13627	0.0420038	0.999916	Tb427_04_v4	receptor-type
Tb427.10.10550	Tb427.10.10550	339	0.199266	7.03868	4.09545	0.0430295	0.999916	Tb427_10_v5	histone
Tb427.08.7300	Tb427.08.7300	978	0.323072	5.3261	4.07235	0.0436213	0.999916	Tb427_08_v4	variant
Tb427_09_v4.snoRNA.0027	Tb427_09_v4.snoRNA.0027	96	0.400065	4.80992	4.06467	0.0438199	0.999916	Tb427_09_v4
Tb427.03.2500	Tb427.03.2500	1188	0.567956	1.16251	4.06376	0.0438437	0.999916	Tb427_03_v4	hypothetical
Tb427.02.5310	Tb427.02.5310	1092	0.277107	5.63995	4.05985	0.0439451	0.999916	Tb427_02_v4	hypothetical
Tb427.10.8520	Tb427.10.8520	1590	-0.187232	8.63329	4.05945	0.0439556	0.999916	Tb427_10_v5	glucose
Tb427_10_v4.snoRNA.0071	Tb427_10_v4.snoRNA.0071	111	0.411738	4.69725	4.05647	0.0440331	0.999916	Tb427_10_v5
Tb427.06.3480	Tb427.06.3480	1044	-0.501196	4.05735	4.04389	0.0443624	0.999916	Tb427_06_v4	RNA-binding
Tb427_09_v4.snoRNA.0087	Tb427_09_v4.snoRNA.0087	87	-0.5629	2.45849	4.03469	0.0446048	0.999916	Tb427_09_v4
Tb427tmp.30D13.110	Tb427tmp.30D13.110	801	0.244786	5.90418	4.01809	0.0450456	0.999916	Tb427_07_v4	hypothetical
Tb427tmp.01.7310	Tb427tmp.01.7310	1560	0.301171	5.44261	3.98395	0.0459668	0.999916	Tb427_11_01_v4	hypothetical
Tb427tmp.211.2410	Tb427tmp.211.2410	1005	-0.254914	5.81234	3.96796	0.0464051	0.999916	Tb427_09_v4	protein
Tb427tmp.02.1580	Tb427tmp.02.1580	1227	0.424291	4.55927	3.95653	0.0467213	0.999916	Tb427_11_01_v4	leucine-rich
Tb427.08.2861	Tb427.08.2861	261	0.555246	0.851611	3.93404	0.0473497	0.999916	Tb427_08_v4
Tb427tmp.42.0006	Tb427tmp.42.0006	243	0.193282	7.24029	3.93128	0.0474274	0.999916	Tb427_11_01_v4	histone
Tb427.01.3950	Tb427.01.3950	1515	-0.203408	6.7326	3.92904	0.0474906	0.999916	Tb427_01_v4	Note 2.6.1.2
Tb427.03.3430	Tb427.03.3430	633	0.574157	2.99367	3.92495	0.0476061	0.999916	Tb427_03_v4	hypothetical
Tb427_10_v4.snoRNA.0078	Tb427_10_v4.snoRNA.0078	66	0.412264	4.64212	3.92208	0.0476874	0.999916	Tb427_10_v5
Tb427.06.640	Tb427.06.640	2205	-0.556315	2.4186	3.91919	0.0477695	0.999916	Tb427_06_v4	kinetoplastid-specific
Tb427.04.2740	Tb427.04.2740	453	-0.198472	6.86963	3.90241	0.0482486	0.999916	Tb427_04_v4	hypothetical
Tb427.08.4040	Tb427.08.4040	1521	0.209696	6.45196	3.89889	0.0483496	0.999916	Tb427_08_v4	Note 3.1.30.-
Tb427.07.400	Tb427.07.400	912	0.350029	5.08343	3.89614	0.0484288	0.999916	Tb427_07_v4	hypothetical
Tb427.07.210	Tb427.07.210	1671	0.253254	5.78212	3.87567	0.0490224	0.999916	Tb427_07_v4	Note 1.5.99.8
Tb427.01.300	Tb427.01.300	6600	0.209866	6.43199	3.8658	0.0493115	0.999916	Tb427_01_v4	retrotransposon
Tb427.07.380	Tb427.07.380	1071	0.262537	5.69428	3.85518	0.0496246	0.999916	Tb427_07_v4	hypothetical
Tb427.06.990	Tb427.06.990	1350	0.174748	9.45039	3.83706	0.0501632	0.999916	Tb427_06_v4	Note 3.4.22.-
Tb427.02.1260	Tb427.02.1260	3069	0.322717	5.2493	3.8235	0.0505707	0.999916	Tb427_02_v4	expression
Tb427.03.1630	Tb427.03.1630	1203	-0.550107	0.499034	3.80223	0.0512165	0.999916	Tb427_03_v4	casein
Tb427.06.380	Tb427.06.380	951	0.362134	4.96723	3.7961	0.0514045	0.999916	Tb427_06_v4	hypothetical
Tb427.05.2770	Tb427.05.2770	1224	0.222111	6.13567	3.79553	0.051422	0.999916	Tb427_05_v4	hypothetical
Tb427.05.1480	Tb427.05.1480	483	-0.553109	0.572077	3.78039	0.051889	0.999916	Tb427_05_v4	hypothetical
Tb427_06_v4.snoRNA.0022	Tb427_06_v4.snoRNA.0022	68	0.544438	2.4834	3.77781	0.0519688	0.999916	Tb427_06_v4
Tb427.08.1385	Tb427.08.1385	119	0.617233	-0.134583	3.76088	0.0524975	0.999916	Tb427_08_v4
Tb427.07.6070	Tb427.07.6070	3804	0.182388	7.81961	3.7606	0.0525062	0.999916	Tb427_07_v4	Note 4.6.1.1
Tb427tmp.02.4400	Tb427tmp.02.4400	1593	0.184733	7.58754	3.74934	0.0528607	0.999916	Tb427_11_01_v4	PUF
Tb427.02.3880	Tb427.02.3880	1461	-0.57213	2.525	3.74866	0.0528824	0.999916	Tb427_02_v4	heterogeneous
Tb427.06.1010	Tb427.06.1010	1353	0.176655	9.07339	3.74198	0.0530939	0.999916	Tb427_06_v4	Note 3.4.22.-
Tb427.07.2860	Tb427.07.2860	405	0.185747	7.48357	3.7395	0.0531727	0.999916	Tb427_07_v4	histone
Tb427.06.1040	Tb427.06.1040	1350	0.171585	9.51518	3.73212	0.0534083	0.999916	Tb427_06_v4	Note 3.4.22.-
Tb427_06_v4.snoRNA.0039	Tb427_06_v4.snoRNA.0039	77	0.530632	3.07449	3.71814	0.0538568	0.999916	Tb427_06_v4
Tb427.10.3010	Tb427.10.3010	3672	0.183488	7.61131	3.71432	0.0539804	0.999916	Tb427_10_v5	hypothetical
Tb427.06.370	Tb427.06.370	951	0.366753	4.90849	3.71404	0.0539893	0.999916	Tb427_06_v4	hypothetical
Tb427tmp.02.1660	Tb427tmp.02.1660	1434	-0.279544	5.52793	3.7117	0.054065	0.999916	Tb427_11_01_v4	hypothetical
Tb427tmp.02.4100	Tb427tmp.02.4100	1446	-0.182785	7.69033	3.70309	0.0543446	0.999916	Tb427_11_01_v4	pretranslocation
Tb427tmp.211.2150	Tb427tmp.211.2150	1668	-0.177814	8.55651	3.67853	0.0551503	0.999916	Tb427_09_v4	Polyadenylate-binding
Tb427tmp.18.0001	Tb427tmp.18.0001	4311	0.180873	8.2262	3.67684	0.0552061	0.999916	Tb427_11_01_v4	hypothetical
Tb427tmp.211.4980	Tb427tmp.211.4980	1833	0.453946	4.18206	3.67424	0.0552922	0.999916	Tb427_09_v4	leucine-rich
Tb427.08.4120	Tb427.08.4120	729	0.190884	6.92814	3.67185	0.0553716	0.999916	Tb427_08_v4	hypothetical
Tb427.06.1470	Tb427.06.1470	672	0.218513	6.13415	3.66752	0.0555155	0.999916	Tb427_06_v4	hypothetical
13J3.08	13J3.08	399	0.177552	8.17121	3.66238	0.0556868	0.999916	TP13J3	hypothetical
Tb427.10.13780	Tb427.10.13780	1059	-0.271805	5.5735	3.66015	0.0557617	0.999916	Tb427_10_v5	Note 2.7.1.26
Tb427.10.11630	Tb427.10.11630	1905	-0.547599	1.58509	3.64956	0.0561171	0.999916	Tb427_10_v5	hypothetical
Tb427_09_v4.snoRNA.0120	Tb427_09_v4.snoRNA.0120	88	0.302063	5.33169	3.6421	0.0563688	0.999916	Tb427_09_v4
Tb427.07.2650	Tb427.07.2650	1614	-0.177163	8.28813	3.64184	0.0563777	0.999916	Tb427_07_v4	hypothetical
Tb427.05.2020	Tb427.05.2020	2610	0.407805	4.55336	3.63998	0.0564408	0.999916	Tb427_05_v4	hypothetical
Tb427.07.6830	Tb427.07.6830	1284	0.386478	4.72941	3.63865	0.0564857	0.999916	Tb427_07_v4	trans-sialidase
Tb427.BES65.5	Tb427.BES65.5	3807	0.215694	6.16755	3.6331	0.0566741	0.999916	Tb427_telo65_v2	receptor-type
Tb427.BES56.6	Tb427.BES56.6	3807	0.168971	9.54047	3.63213	0.0567072	0.999916	Tb427_telo56_v2	receptor-type
Tb427_10_v4.snoRNA.0034	Tb427_10_v4.snoRNA.0034	64	0.323316	5.1652	3.61011	0.0574626	0.999916	Tb427_10_v5
Tb427.05.4380	Tb427.05.4380	1911	-0.321652	5.20848	3.60137	0.0577652	0.999916	Tb427_05_v4	Note 3.1.3.16
Tb427tmp.02.0880	Tb427tmp.02.0880	13386	0.185828	7.07404	3.58284	0.0584125	0.999916	Tb427_11_01_v4	hypothetical
Tb427.10.1510	Tb427.10.1510	6981	-0.186821	7.02183	3.58091	0.0584803	0.999916	Tb427_10_v5	NOT1
Tb427.08.4090	Tb427.08.4090	1521	0.205955	6.3407	3.57712	0.0586138	0.999916	Tb427_08_v4	Note 3.1.30.-
Tb427_09_v4.snoRNA.0042	Tb427_09_v4.snoRNA.0042	79	0.544887	1.5013	3.56887	0.0589055	0.999916	Tb427_09_v4
Tb427.07.2830	Tb427.07.2830	405	0.175298	8.30575	3.56302	0.0591136	0.999916	Tb427_07_v4	histone
Tb427tmp.02.4730	Tb427tmp.02.4730	2790	-0.51437	3.27637	3.5561	0.0593603	0.999916	Tb427_11_01_v4	DNA
Tb427.02.4590	Tb427.02.4590	1104	-0.174892	8.35737	3.55476	0.0594082	0.999916	Tb427_02_v4	branched-chain
Tb427.02.4610	Tb427.02.4610	1104	-0.174866	8.12356	3.54405	0.0597928	0.999916	Tb427_02_v4	branched-chain
Tb427.10.10770	Tb427.10.10770	1851	0.214168	6.14901	3.52609	0.0604436	0.999916	Tb427_10_v5	hypothetical
13J3.10	13J3.10	1200	0.493532	3.58472	3.52237	0.0605793	0.999916	TP13J3	Ontology_term GO:0004998,GO:0020016,GO:0006898
Tb427.07.2840	Tb427.07.2840	405	0.177802	7.69743	3.51895	0.0607045	0.999916	Tb427_07_v4	histone
Tb427.BES51.3	Tb427.BES51.3	1200	0.527808	2.91093	3.51588	0.0608171	0.999916	Tb427_telo51_v2	transferrin-binding
Tb427.01.4020	Tb427.01.4020	537	-0.524494	0.685476	3.51557	0.0608282	0.999916	Tb427_01_v4	hypothetical
Tb427.07.4170	Tb427.07.4170	816	-0.204161	6.3371	3.49276	0.0616713	0.999916	Tb427_07_v4	fatty
Tb427.05.810	Tb427.05.810	1089	-0.198685	6.44874	3.48604	0.0619223	0.999916	Tb427_05_v4	hypothetical
Tb427.10.10520	Tb427.10.10520	339	0.282081	5.43202	3.48412	0.0619939	0.999916	Tb427_10_v5	histone
Tb427.08.7110	Tb427.08.7110	1323	-0.534345	1.99232	3.48054	0.0621283	0.999916	Tb427_08_v4	Note 2.7.1.37
Tb427tmp.01.3915	Tb427tmp.01.3915	393	0.267347	5.54538	3.47834	0.0622107	0.999916	Tb427_11_01_v4	RNA-binding
Tb427.10.11760	Tb427.10.11760	2532	-0.385187	4.72198	3.46745	0.0626217	0.999916	Tb427_10_v5	pumilio/PUF
Tb427.03.2960	Tb427.03.2960	984	-0.172887	8.19535	3.45982	0.0629108	0.999916	Tb427_03_v4	Note 3.2.2.1
Tb427tmp.02.5500	Tb427tmp.02.5500	1962	-0.142471	11.2008	3.45599	0.063057	0.999916	Tb427_11_01_v4	glucose-regulated
Tb427_10_v4.snoRNA.0073	Tb427_10_v4.snoRNA.0073	67	0.499791	3.33551	3.45142	0.0632314	0.999916	Tb427_10_v5
Tb427.05.445	Tb427.05.445	72	0.521686	1.08543	3.45027	0.0632753	0.999916	Tb427_05_v4
Tb427_11_snoRNA_0041	Tb427_11_snoRNA_0041	269	0.344808	4.96149	3.44489	0.0634815	0.999916	Tb427_11_01_v4
Tb427.10.14080	Tb427.10.14080	1026	0.195601	6.49358	3.44087	0.0636361	0.999916	Tb427_10_v5	RBP27
Tb427tmp.160.4200	Tb427tmp.160.4200	342	0.174084	7.80322	3.41808	0.0645201	0.999916	Tb427_09_v4	60S
Tb427.02.3080	Tb427.02.3080	1227	-0.38591	4.66709	3.41128	0.0647863	0.999916	Tb427_02_v4	fatty
H25N7.10	H25N7.10	363	0.516569	0.571579	3.40685	0.0649604	0.999916	TPH25N7	hypothetical
Tb427tmp.160.2650	Tb427tmp.160.2650	3945	-0.523156	2.18654	3.40527	0.0650226	0.999916	Tb427_09_v4	hypothetical
Tb427.02.4280	Tb427.02.4280	3129	-0.418975	4.34712	3.39263	0.0655225	0.999916	Tb427_02_v4	kinetoplastid-specific
Tb427.04.4020	Tb427.04.4020	1416	0.207739	6.19066	3.39167	0.0655605	0.999916	Tb427_04_v4	amino
Tb427.07.6060	Tb427.07.6060	3813	0.170348	8.46235	3.39029	0.0656154	0.999916	Tb427_07_v4	Note 4.6.1.1
Tb427.BES56.9	Tb427.BES56.9	876	0.22718	5.87332	3.37901	0.0660661	0.999916	Tb427_telo56_v2	expression
Tb427.01.2230	Tb427.01.2230	396	-0.271219	5.52387	3.37599	0.0661871	0.999916	Tb427_01_v4	unspecified
Tb427.BES65.1	Tb427.BES65.1	1200	0.481725	3.603	3.37191	0.0663509	0.999916	Tb427_telo65_v2	transferrin-binding
Tb427.10.530	Tb427.10.530	2067	-0.354249	4.86731	3.36333	0.0666975	0.999916	Tb427_10_v5	hypothetical
N19B2.130	N19B2.130	426	0.516793	2.39613	3.36052	0.0668114	0.999916	TPN19B2	hypothetical
Tb427tmp.01.0730	Tb427tmp.01.0730	1185	0.170044	8.06179	3.35679	0.0669625	0.999916	Tb427_11_01_v4	cation
Tb427tmp.02.4450	Tb427tmp.02.4450	1593	-0.52442	0.827896	3.35511	0.0670311	0.999916	Tb427_11_01_v4	hypothetical
Tb427tmp.50.0006	Tb427tmp.50.0006	1518	0.179157	7.0752	3.34201	0.0675665	0.999916	Tb427_11_01_v4	epsinR
Tb427.01.1240	Tb427.01.1240	1770	-0.274727	5.44582	3.32107	0.0684317	0.999916	Tb427_01_v4	Note 6.3.4.2
Tb427.01.700	Tb427.01.700	1323	-0.166385	9.08405	3.31	0.0688939	0.999916	Tb427_01_v4	Note 2.7.2.3
Tb427tmp.01.2860	Tb427tmp.01.2860	714	0.517135	2.34417	3.29782	0.0694065	0.999916	Tb427_11_01_v4	hypothetical
Tb427.06.170	Tb427.06.170	3894	0.217525	5.94486	3.29755	0.0694176	0.999916	Tb427_06_v4	Note 4.6.1.1
Tb427.01.1470	Tb427.01.1470	1758	-0.527991	1.41344	3.29042	0.0697198	0.999916	Tb427_01_v4	hypothetical
Tb427.06.2290	Tb427.06.2290	2775	0.169907	7.89254	3.28946	0.0697605	0.999916	Tb427_06_v4	hypothetical
Tb427.10.10490	Tb427.10.10490	339	0.192168	6.45288	3.28793	0.0698253	0.999916	Tb427_10_v5	histone
Tb427.01.3120	Tb427.01.3120	3480	0.209542	6.07701	3.28583	0.0699147	0.999916	Tb427_01_v4	Note 3.4.22.49
Tb427tmp.02.5450	Tb427tmp.02.5450	1962	-0.139191	11.1776	3.2837	0.0700055	0.999916	Tb427_11_01_v4	glucose-regulated
Tb427.08.1387	Tb427.08.1387	119	0.580026	-0.0776514	3.27952	0.0701839	0.999916	Tb427_08_v4
13J3.09	13J3.09	1017	0.49673	3.22846	3.27397	0.0704217	0.999916	TP13J3	Ontology_term GO:0004998,GO:0020016,GO:0006898
Tb427.05.900	Tb427.05.900	2478	-0.16091	9.49188	3.27381	0.0704287	0.999916	Tb427_05_v4	oligosaccharyl
Tb427.02.4710	Tb427.02.4710	1326	-0.176083	7.23664	3.26143	0.0709621	0.999916	Tb427_02_v4	RNA-binding
Tb427.05.2260	Tb427.05.2260	405	0.314331	5.11337	3.25247	0.0713505	0.999916	Tb427_05_v4	hypothetical
Tb427.06.2030	Tb427.06.2030	1920	-0.505352	1.1616	3.24515	0.0716697	0.999916	Tb427_06_v4	Note 2.7.1.-
Tb427.05.2160	Tb427.05.2160	405	0.316161	5.10281	3.23873	0.0719512	0.999916	Tb427_05_v4	hypothetical
Tb427.07.4970	Tb427.07.4970	1266	0.2972	5.24281	3.23397	0.0721604	0.999916	Tb427_07_v4	Note 6.3.1.2
Tb427_10_v4.snoRNA.0018	Tb427_10_v4.snoRNA.0018	80	0.450664	3.85601	3.2325	0.0722251	0.999916	Tb427_10_v5
Tb427.03.3930	Tb427.03.3930	1281	-0.44999	3.97215	3.23025	0.0723244	0.999916	Tb427_03_v4	RNA-binding
Tb427_09_v4.snoRNA.0038	Tb427_09_v4.snoRNA.0038	79	0.50836	2.26256	3.22831	0.07241	0.999916	Tb427_09_v4
Tb427.07.2940	Tb427.07.2940	405	0.17313	7.43984	3.22831	0.0724101	0.999916	Tb427_07_v4	histone
Tb427_10_v4.snoRNA.0074	Tb427_10_v4.snoRNA.0074	105	0.382225	4.55818	3.22083	0.0727417	0.999916	Tb427_10_v5
Tb427.07.1820	Tb427.07.1820	288	0.206212	6.10448	3.21722	0.0729019	0.999916	Tb427_07_v4	hypothetical
Tb427.10.13570	Tb427.10.13570	1026	0.189137	6.49402	3.21665	0.0729277	0.999916	Tb427_10_v5	RNA-binding
Tb427tmp.03.0530	Tb427tmp.03.0530	843	-0.193087	6.39089	3.20682	0.0733667	0.999916	Tb427_11_01_v4	hypothetical
H25N7.26	H25N7.26	3807	0.15416	9.96289	3.19731	0.0737944	0.999916	TPH25N7	Note 4.6.1.1
Tb427.08.5470	Tb427.08.5470	702	-0.159857	9.40926	3.1969	0.0738128	0.999916	Tb427_08_v4	17
Tb427tmp.01.4850	Tb427tmp.01.4850	813	-0.33205	4.98388	3.19014	0.0741187	0.999916	Tb427_11_01_v4	hypothetical
Tb427.10.10580	Tb427.10.10580	339	0.169087	7.70847	3.18899	0.0741707	0.999916	Tb427_10_v5	histone
Tb427.BES153.2	Tb427.BES153.2	1200	0.456879	3.7388	3.16414	0.0753071	0.999916	Tb427_telo153_v2	transferrin-binding
Tb427.08.5350	Tb427.08.5350	513	0.502592	0.790765	3.1549	0.0757343	0.999916	Tb427_08_v4	hypothetical
Tb427_10_v4.snoRNA.0014	Tb427_10_v4.snoRNA.0014	101	0.413662	4.22204	3.1549	0.0757344	0.999916	Tb427_10_v5
Tb427.06.960	Tb427.06.960	1347	0.168525	7.68094	3.14575	0.07616	0.999916	Tb427_06_v4	Note 3.4.22.-
Tb427_10_v4.snoRNA.0061	Tb427_10_v4.snoRNA.0061	96	0.479136	3.40814	3.14382	0.07625	0.999916	Tb427_10_v5
Tb427.BES40.1	Tb427.BES40.1	1026	0.160581	9.19676	3.14013	0.0764229	0.999916	Tb427_telo40_v2	hygromycin
Tb427.02.1210	Tb427.02.1210	2532	0.169823	7.49402	3.13536	0.0766464	0.999916	Tb427_02_v4	retrotransposon
Tb427.10.12260	Tb427.10.12260	1428	0.264894	5.47025	3.13145	0.0768304	0.999916	Tb427_10_v5	cytosolic
Tb427tmp.01.5660	Tb427tmp.01.5660	636	-0.487745	3.08193	3.13088	0.0768572	0.999916	Tb427_11_01_v4	cyclin
Tb427.07.3550	Tb427.07.3550	3726	-0.163369	8.62419	3.11292	0.0777087	0.999916	Tb427_07_v4	hypothetical
Tb427.07.6490	Tb427.07.6490	795	0.265791	5.45073	3.10275	0.0781953	0.999916	Tb427_07_v4	hypothetical
Tb427_06_v4.snoRNA.0032	Tb427_06_v4.snoRNA.0032	89	0.492087	0.467272	3.09899	0.0783761	0.999916	Tb427_06_v4
Tb427.10.6400	Tb427.10.6400	1689	-0.147249	10.2679	3.06665	0.0799495	0.999916	Tb427_10_v5	chaperonin
Tb427tmp.160.5130	Tb427tmp.160.5130	1737	0.313873	5.04477	3.04928	0.0808085	0.999916	Tb427_09_v4	hypothetical
Tb427.03.3447	Tb427.03.3447	2251	-0.150056	9.99287	3.04178	0.0811821	0.999916	Tb427_03_v4
Tb427_10_v4.snoRNA.0046	Tb427_10_v4.snoRNA.0046	77	0.488968	2.6251	3.04039	0.0812516	0.999916	Tb427_10_v5
Tb427.06.1020	Tb427.06.1020	1353	0.152459	9.7417	3.03478	0.081533	0.999916	Tb427_06_v4	Note 3.4.22.-
Tb427.06.790	Tb427.06.790	3732	0.183374	6.48774	3.03336	0.0816042	0.999916	Tb427_06_v4	Note 4.6.1.1
Tb427.10.8230	Tb427.10.8230	1494	-0.148222	10.1434	3.03063	0.0817417	0.999916	Tb427_10_v5	Note 5.3.4.1
Tb427.08.8190	Tb427.08.8190	1989	0.256856	5.47153	2.99766	0.0834202	0.999916	Tb427_08_v4	hypothetical
Tb427.BES56.2	Tb427.BES56.2	1203	0.430527	3.89434	2.99618	0.0834965	0.999916	Tb427_telo56_v2	transferrin-binding
Tb427_11_01_v4.snoRNA.0005	Tb427_11_01_v4.snoRNA.0005	74	0.49735	1.99996	2.9948	0.0835676	0.999916	Tb427_11_01_v4
Tb427tmp.160.1160	Tb427tmp.160.1160	2274	-0.155411	9.33551	2.98696	0.0839731	0.999916	Tb427_09_v4	nucleolar
Tb427.10.15040	Tb427.10.15040	1569	-0.489224	1.19834	2.98696	0.0839734	0.999916	Tb427_10_v5	hypothetical
Tb427.10.8470	Tb427.10.8470	1584	-0.155035	9.8463	2.98232	0.0842142	0.999916	Tb427_10_v5	glucose
Tb427.05.450	Tb427.05.450	1491	0.311096	5.03504	2.98196	0.0842329	0.999916	Tb427_05_v4	Note 1.6.5.3
Tb427.10.16140	Tb427.10.16140	801	0.297634	5.14044	2.97887	0.0843938	0.999916	Tb427_10_v5	Adenylate/guanylate
Tb427.08.6170	Tb427.08.6170	2010	0.313261	5.02132	2.95713	0.0855354	0.999916	Tb427_08_v4	Note 2.2.1.1
Tb427.03.3580	Tb427.03.3580	2322	-0.159779	8.14962	2.94753	0.0860448	0.999916	Tb427_03_v4	glucose
Tb427.05.4130	Tb427.05.4130	3195	0.181737	6.44458	2.92789	0.0870971	0.999916	Tb427_05_v4	hypothetical
Tb427tmp.160.4770	Tb427tmp.160.4770	2079	-0.201908	6.03592	2.92754	0.0871159	0.999916	Tb427_09_v4	protein
Tb427.10.3620	Tb427.10.3620	927	0.264133	5.38348	2.92162	0.087436	0.999916	Tb427_10_v5	Laminin-like
Tb427.02.5070	Tb427.02.5070	519	0.477398	2.5407	2.91659	0.0877089	0.999916	Tb427_02_v4	hypothetical
Tb427tmp.01.7510	Tb427tmp.01.7510	2265	0.171183	6.84693	2.90724	0.0882186	0.999916	Tb427_11_01_v4	hypothetical
Tb427tmp.01.4560	Tb427tmp.01.4560	1263	0.477431	2.4259	2.90553	0.0883122	0.999916	Tb427_11_01_v4	variant
Tb427.07.6860	Tb427.07.6860	1443	0.301977	5.07512	2.90502	0.0883401	0.999916	Tb427_07_v4	expression
Tb427.07.7500	Tb427.07.7500	960	0.369757	4.50141	2.90339	0.0884295	0.999916	Tb427_07_v4	Note 1.14.11.6
Tb427tmp.01.6590	Tb427tmp.01.6590	420	-0.170995	6.85809	2.90023	0.0886029	0.999916	Tb427_11_01_v4	zinc
Tb427.05.350	Tb427.05.350	1569	0.157554	8.33026	2.89031	0.0891496	0.999916	Tb427_05_v4	75
Tb427tmp.211.3240	Tb427tmp.211.3240	876	-0.472336	2.94172	2.88794	0.0892809	0.999916	Tb427_09_v4	hypothetical
Tb427tmp.01.4622	Tb427tmp.01.4622	450	-0.147026	9.9012	2.8834	0.0895329	0.999916	Tb427_11_01_v4	calmodulin
Tb427.BES98.9	Tb427.BES98.9	1404	0.148962	9.6878	2.87854	0.0898034	0.999916	Tb427_telo98_v2	expression
Tb427.02.2370	Tb427.02.2370	4197	0.19154	6.16882	2.86534	0.0905422	0.999916	Tb427_02_v4	hypothetical
Tb427.BES129.11	Tb427.BES129.11	1425	0.160234	7.70626	2.86504	0.0905596	0.999916	Tb427_telo129_v2	expression
Tb427.10.12820	Tb427.10.12820	3042	-0.161767	7.59343	2.8627	0.090691	0.999916	Tb427_10_v5	hypothetical
Tb427.08.4070	Tb427.08.4070	729	0.177507	6.52222	2.86216	0.0907218	0.999916	Tb427_08_v4	hypothetical
Tb427.07.310	Tb427.07.310	888	0.479905	1.65188	2.8522	0.0912852	0.999916	Tb427_07_v4	hypothetical
Tb427.04.2070	Tb427.04.2070	13368	-0.155283	8.86226	2.84777	0.0915369	0.999916	Tb427_04_v4	antigenic
Tb427.02.5360	Tb427.02.5360	1110	0.300889	5.06691	2.84414	0.0917437	0.999916	Tb427_02_v4	hypothetical
Tb427.08.1630	Tb427.08.1630	1764	0.161072	7.58457	2.83759	0.092118	0.999916	Tb427_08_v4	MSP-B
Tb427tmp.01.0770	Tb427tmp.01.0770	1164	0.163921	7.20968	2.83608	0.0922047	0.999916	Tb427_11_01_v4	cation
Tb427tmp.211.4270	Tb427tmp.211.4270	1338	-0.469135	2.66264	2.83523	0.0922534	0.999916	Tb427_09_v4	Note 3.1.2.15
Tb427.03.2590	Tb427.03.2590	969	0.469861	2.73644	2.83249	0.092411	0.999916	Tb427_03_v4	hypothetical
Tb427.10.5250	Tb427.10.5250	1968	-0.479767	1.75818	2.82986	0.0925626	0.999916	Tb427_10_v5	hypothetical
Tb427.08.1550	Tb427.08.1550	2337	-0.163456	7.28495	2.82823	0.0926561	0.999916	Tb427_08_v4	paraflagellar
Tb427tmp.02.1105	Tb427tmp.02.1105	1308	0.171214	6.75875	2.82512	0.092836	0.999916	Tb427_11_01_v4	nucleobase/nucleoside
Tb427.10.6890	Tb427.10.6890	318	0.329924	4.80409	2.81992	0.093137	0.999916	Tb427_10_v5	hypothetical
Tb427.BES56.5	Tb427.BES56.5	735	0.185519	6.27066	2.81843	0.0932235	0.999916	Tb427_telo56_v2	expression
Tb427.05.630	Tb427.05.630	1206	0.15747	7.85375	2.81435	0.0934607	0.999916	Tb427_05_v4	acidic
Tb427tmp.160.3270	Tb427tmp.160.3270	1215	-0.155428	8.37443	2.8124	0.0935747	0.999916	Tb427_09_v4	ATP-dependent
Tb427.05.1560	Tb427.05.1560	2262	0.277073	5.24152	2.81181	0.093609	0.999916	Tb427_05_v4	ATP-dependent
Tb427.07.6590	Tb427.07.6590	3054	0.157015	8.81617	2.81131	0.0936382	0.999916	Tb427_07_v4	hypothetical
Tb427.05.1210	Tb427.05.1210	936	-0.158477	7.6485	2.78305	0.0953027	0.999916	Tb427_05_v4	short-chain
Tb427.01.1530	Tb427.01.1530	5229	-0.327532	4.87081	2.7803	0.0954664	0.999916	Tb427_01_v4	unspecified
Tb427.06.760	Tb427.06.760	3732	0.175549	6.48547	2.77579	0.0957353	0.999916	Tb427_06_v4	Note 4.6.1.1
Tb427.05.890	Tb427.05.890	2406	-0.148194	9.4845	2.77445	0.0958155	0.999916	Tb427_05_v4	oligosaccharyl
Tb427.06.4890	Tb427.06.4890	1194	0.196184	6.07556	2.77356	0.0958687	0.999916	Tb427_06_v4	Note 2.5.1.6
Tb427_10_v4.snoRNA.0013	Tb427_10_v4.snoRNA.0013	101	0.297121	5.05989	2.77264	0.0959239	0.999916	Tb427_10_v5
Tb427.02.2990	Tb427.02.2990	1692	0.245321	5.48892	2.7716	0.0959866	0.999916	Tb427_02_v4	hypothetical
Tb427.06.1800	Tb427.06.1800	1149	-0.461596	2.92328	2.76677	0.0962766	0.999916	Tb427_06_v4	Note 3.1.3.16
13J3.12	13J3.12	1443	0.408466	3.94323	2.7646	0.096407	0.999916	TP13J3	expression
Tb427_10_v4.snoRNA.0081	Tb427_10_v4.snoRNA.0081	66	0.432378	3.62564	2.76058	0.0966495	0.999916	Tb427_10_v5
Tb427tmp.160.1090	Tb427tmp.160.1090	3015	0.181278	6.33879	2.75643	0.0969003	0.999916	Tb427_09_v4	serine/threonine
Tb427.10.540	Tb427.10.540	1311	-0.157978	7.59919	2.74677	0.0974873	0.999916	Tb427_10_v5	ATP-dependent
Tb427.04.3970	Tb427.04.3970	1464	-0.474999	1.37951	2.74632	0.0975146	0.999916	Tb427_04_v4	hypothetical
Tb427.01.330	Tb427.01.330	885	0.399182	4.07638	2.74291	0.097723	0.999916	Tb427_01_v4	retrotransposon
Tb427_10_v4.snoRNA.0049	Tb427_10_v4.snoRNA.0049	66	0.47335	1.44508	2.7417	0.097797	0.999916	Tb427_10_v5
Tb427tmp.160.3590	Tb427tmp.160.3590	2793	-0.160888	7.19228	2.72303	0.0989465	0.999916	Tb427_09_v4	cAMP-specific
Tb427.07.5590	Tb427.07.5590	4938	0.21321	5.7698	2.72251	0.0989788	0.999916	Tb427_07_v4	hypothetical
Tb427.04.2530	Tb427.04.2530	477	-0.1548	7.82886	2.70912	0.0998123	0.999916	Tb427_04_v4	hypothetical
Tb427.08.6880	Tb427.08.6880	2595	0.25556	5.37518	2.7056	0.100033	0.999916	Tb427_08_v4	translation
H25N7.19	H25N7.19	336	0.154539	7.82836	2.70172	0.100276	0.999916	TPH25N7	hypothetical
Tb427.08.4020	Tb427.08.4020	729	0.162801	6.96545	2.70026	0.100368	0.999916	Tb427_08_v4	hypothetical
Tb427.BES29.6	Tb427.BES29.6	1365	0.243726	5.47113	2.69646	0.100608	0.999916	Tb427_telo29_v3	expression
Tb427.06.310	Tb427.06.310	3819	0.19534	5.95827	2.69405	0.10076	0.999916	Tb427_06_v4	Note 4.6.1.1
Tb427.BES153.1	Tb427.BES153.1	2061	0.471479	1.63162	2.68568	0.10129	0.999916	Tb427_telo153_v2	folate
Tb427.10.14160	Tb427.10.14160	915	-0.155462	7.73341	2.68525	0.101318	0.999916	Tb427_10_v5	aquaglyceroporin
Tb427.07.2930	Tb427.07.2930	405	0.157837	7.42889	2.68017	0.101641	0.999916	Tb427_07_v4	histone
Tb427_10_v4.snoRNA.0042	Tb427_10_v4.snoRNA.0042	69	0.446251	3.13782	2.66466	0.102636	0.999916	Tb427_10_v5
N19B2.170	N19B2.170	315	0.461204	1.47405	2.66185	0.102817	0.999916	TPN19B2	hypothetical
Tb427_10_v4.snoRNA.0048	Tb427_10_v4.snoRNA.0048	77	0.403955	3.90124	2.65511	0.103254	0.999916	Tb427_10_v5
Tb427.10.6730	Tb427.10.6730	1473	0.153482	7.80172	2.65228	0.103438	0.999916	Tb427_10_v5	hypothetical
Tb427.BES126.10	Tb427.BES126.10	1365	0.452452	2.87123	2.65161	0.103481	0.999916	Tb427_telo126_v2	expression
Tb427tmp.160.5010	Tb427tmp.160.5010	897	-0.455134	0.381066	2.65113	0.103513	0.999916	Tb427_09_v4	hypothetical
Tb427.BES134.2	Tb427.BES134.2	1017	0.451962	2.94966	2.64875	0.103668	0.999916	Tb427_telo134_v1	transferrin-binding
Tb427.08.2930	Tb427.08.2930	1794	0.148184	9.1293	2.64833	0.103695	0.999916	Tb427_08_v4	mannosyl-oligosaccharide
Tb427_10_v4.snoRNA.0065	Tb427_10_v4.snoRNA.0065	82	0.44067	3.37079	2.64786	0.103726	0.999916	Tb427_10_v5
Tb427.05.1440	Tb427.05.1440	909	0.188923	6.05894	2.64039	0.104215	0.999916	Tb427_05_v4	hypothetical
Tb427.BES59.4	Tb427.BES59.4	1443	0.402528	3.89659	2.6393	0.104286	0.999916	Tb427_telo59_v2	expression
Tb427.03.3960	Tb427.03.3960	1134	-0.413956	3.90212	2.63384	0.104645	0.999916	Tb427_03_v4	RNA-binding
Tb427.07.3230	Tb427.07.3230	2694	0.210034	5.76995	2.63114	0.104823	0.999916	Tb427_07_v4	hypothetical
Tb427.06.1030	Tb427.06.1030	1347	0.14914	8.77923	2.62722	0.105082	0.999916	Tb427_06_v4	Note 3.4.22.-
Tb427.BES40.13	Tb427.BES40.13	3807	0.140651	9.86288	2.62624	0.105147	0.999916	Tb427_telo40_v2	receptor-type
Tb427_11_01_v4.snoRNA.0004	Tb427_11_01_v4.snoRNA.0004	73	0.456042	2.64044	2.62245	0.105398	0.999916	Tb427_11_01_v4
Tb427.07.1840	Tb427.07.1840	882	0.166101	6.68704	2.62089	0.105502	0.999916	Tb427_07_v4	zinc
Tb427.06.690	Tb427.06.690	750	-0.454981	0.185418	2.6138	0.105974	0.999916	Tb427_06_v4	hypothetical
Tb427.08.7610	Tb427.08.7610	1404	0.149941	8.15744	2.61262	0.106053	0.999916	Tb427_08_v4	amino
Tb427.10.2900	Tb427.10.2900	2601	-0.174875	6.37119	2.61122	0.106146	0.999916	Tb427_10_v5	importin
Tb427_09_v4.snoRNA.0039	Tb427_09_v4.snoRNA.0039	79	0.495461	0.487198	2.61114	0.106152	0.999916	Tb427_09_v4
Tb427tmp.01.3080	Tb427tmp.01.3080	2031	-0.148565	8.78833	2.61011	0.106221	0.999916	Tb427_11_01_v4	heat
Tb427.01.430	Tb427.01.430	7269	0.170389	6.47809	2.60325	0.106682	0.999916	Tb427_01_v4	retrotransposon
Tb427.BES40.16	Tb427.BES40.16	1107	0.140667	9.74324	2.58577	0.107864	0.999916	Tb427_telo40_v2	expression
Tb427.10.3260	Tb427.10.3260	2112	-0.191107	5.96844	2.5793	0.108306	0.999916	Tb427_10_v5	Note 6.2.1.3
Tb427tmp.211.4910	Tb427tmp.211.4910	3486	0.17058	6.44215	2.57769	0.108416	0.999916	Tb427_09_v4	Note 3.1.2.15
Tb427tmp.46.0009	Tb427tmp.46.0009	1554	-0.152682	7.65774	2.5767	0.108484	0.999916	Tb427_11_01_v4	hypothetical
Tb427tmp.211.1690	Tb427tmp.211.1690	507	-0.14942	7.99334	2.57571	0.108552	0.999916	Tb427_09_v4	hypothetical
Tb427.03.1840	Tb427.03.1840	897	-0.162278	6.8278	2.57474	0.108619	0.999916	Tb427_03_v4	3-oxo-5-alpha-steroid
Tb427.06.2350	Tb427.06.2350	2775	0.151044	7.78219	2.56666	0.109175	0.999916	Tb427_06_v4	hypothetical
Tb427.07.6050	Tb427.07.6050	3810	0.148528	8.23945	2.56488	0.109297	0.999916	Tb427_07_v4	Note 4.6.1.1
Tb427.03.4590	Tb427.03.4590	918	-0.454168	2.42077	2.56396	0.109361	0.999916	Tb427_03_v4	hypothetical
Tb427.BES56.10	Tb427.BES56.10	1413	0.138484	9.91036	2.56268	0.10945	0.999916	Tb427_telo56_v2	expression
Tb427tmp.211.2360	Tb427tmp.211.2360	1011	-0.226568	5.59363	2.56217	0.109485	0.999916	Tb427_09_v4	protein
Tb427.10.16210	Tb427.10.16210	885	0.452307	1.01284	2.55357	0.110081	0.999916	Tb427_10_v5	hypothetical
Tb427.07.1860	Tb427.07.1860	288	0.188493	5.98883	2.5502	0.110316	0.999916	Tb427_07_v4	hypothetical
Tb427_08_v4.snoRNA.0031	Tb427_08_v4.snoRNA.0031	94	0.459387	2.15498	2.54639	0.110583	0.999916	Tb427_08_v4
Tb427.10.7570	Tb427.10.7570	1356	0.15686	7.01725	2.54426	0.110732	0.999916	Tb427_10_v5	Note 2.3.1.12
Tb427.06.560	Tb427.06.560	1023	0.147741	8.11078	2.5357	0.111334	0.999916	Tb427_06_v4	Note 3.4.22.2
Tb427.04.240	Tb427.04.240	2370	0.344905	4.51848	2.53025	0.111719	0.999916	Tb427_04_v4	retrotransposon
Tb427.04.4860	Tb427.04.4860	1422	-0.146152	8.83855	2.52862	0.111835	0.999916	Tb427_04_v4	amino
Tb427.07.2850	Tb427.07.2850	405	0.152348	7.5113	2.5285	0.111843	0.999916	Tb427_07_v4	histone
Tb427.02.5320	Tb427.02.5320	1092	0.353954	4.4185	2.52777	0.111894	0.999916	Tb427_02_v4	hypothetical
Tb427.08.5440	Tb427.08.5440	657	-0.144877	9.07952	2.52068	0.112398	0.999916	Tb427_08_v4	24
Tb427.07.1880	Tb427.07.1880	882	0.164376	6.5977	2.50885	0.113245	0.999916	Tb427_07_v4	zinc
Tb427tmp.01.8760	Tb427tmp.01.8760	1968	0.197235	5.85812	2.50791	0.113313	0.999916	Tb427_11_01_v4	hypothetical
Tb427.08.1610	Tb427.08.1610	1746	0.146808	8.5361	2.50576	0.113467	0.999916	Tb427_08_v4	MSP-B
Tb427.06.300	Tb427.06.300	3822	0.191578	5.91784	2.50033	0.113859	0.999916	Tb427_06_v4	Note 4.6.1.1
Tb427.03.4270	Tb427.03.4270	2751	-0.170787	6.38858	2.49441	0.114288	0.999916	Tb427_03_v4	hypothetical
Tb427.08.1640	Tb427.08.1640	1764	0.14561	8.84421	2.49382	0.11433	0.999916	Tb427_08_v4	MSP-B
Tb427tmp.01.1330	Tb427tmp.01.1330	897	0.187681	5.96238	2.49361	0.114346	0.999916	Tb427_11_01_v4	hypothetical
Tb427.06.280	Tb427.06.280	3807	0.180573	6.12542	2.49313	0.114381	0.999916	Tb427_06_v4	Note 4.6.1.1
Tb427.07.7550	Tb427.07.7550	474	0.428108	3.1995	2.48705	0.114823	0.999916	Tb427_07_v4	hypothetical
Tb427.03.4280	Tb427.03.4280	2199	0.203645	5.77166	2.48238	0.115164	0.999916	Tb427_03_v4	mismatch
Tb427.01.4490	Tb427.01.4490	519	-0.310906	4.8202	2.48141	0.115236	0.999916	Tb427_01_v4	acetyltransferase
Tb427.08.7310	Tb427.08.7310	981	0.442686	2.36241	2.48033	0.115315	0.999916	Tb427_08_v4	hypothetical
Tb427.10.4570	Tb427.10.4570	2541	-0.111921	11.9526	2.47641	0.115602	0.999916	Tb427_10_v5	elongation
Tb427.02.1920	Tb427.02.1920	1467	0.179483	6.13056	2.47541	0.115676	0.999916	Tb427_02_v4	expression
Tb427.05.3470	Tb427.05.3470	1269	0.296092	4.93288	2.47389	0.115788	0.999916	Tb427_05_v4	hypothetical
Tb427.08.6450	Tb427.08.6450	366	0.153227	7.19374	2.47386	0.11579	0.999916	Tb427_08_v4	inhibitor
Tb427.02.1931	Tb427.02.1931	2251	-0.143887	8.98188	2.47316	0.115841	0.999916	Tb427_02_v4
Tb427_10_v4.snoRNA.0047	Tb427_10_v4.snoRNA.0047	77	0.396654	3.80295	2.46642	0.116339	0.999916	Tb427_10_v5
Tb427_09_v4.snoRNA.0029	Tb427_09_v4.snoRNA.0029	96	0.442704	2.85319	2.46418	0.116505	0.999916	Tb427_09_v4
Tb427.07.6190	Tb427.07.6190	630	-0.411818	3.54546	2.46359	0.116548	0.999916	Tb427_07_v4	hypothetical
Tb427.02.2520	Tb427.02.2520	813	0.151489	7.38595	2.46143	0.116709	0.999916	Tb427_02_v4	hypothetical
Tb427.05.910	Tb427.05.910	2466	-0.143352	8.99475	2.45649	0.117077	0.999916	Tb427_05_v4	oligosaccharyl
Tb427.08.5850	Tb427.08.5850	12612	0.157805	6.82017	2.45524	0.11717	0.999916	Tb427_08_v4	hypothetical
Tb427.06.240	Tb427.06.240	309	0.439656	0.553711	2.45078	0.117503	0.999916	Tb427_06_v4	hypothetical
Tb427.06.4770	Tb427.06.4770	2208	-0.305827	4.83192	2.44996	0.117564	0.999916	Tb427_06_v4	hypothetical
Tb427.04.4950	Tb427.04.4950	1878	0.178116	6.14448	2.44845	0.117678	0.999916	Tb427_04_v4	unspecified
Tb427.08.6560	Tb427.08.6560	1122	0.375872	4.06277	2.44359	0.118042	0.999916	Tb427_08_v4	hypothetical
Tb427.10.2400	Tb427.10.2400	465	0.425226	3.18999	2.43748	0.118503	0.999916	Tb427_10_v5	hypothetical
Tb427.05.4550	Tb427.05.4550	3732	0.15837	6.7989	2.43679	0.118555	0.999916	Tb427_05_v4	Note 4.6.1.1
Tb427.04.4840	Tb427.04.4840	1473	-0.147831	7.70771	2.43672	0.11856	0.999916	Tb427_04_v4	amino
Tb427.BES129.12	Tb427.BES129.12	498	0.456981	0.427377	2.43639	0.118586	0.999916	Tb427_telo129_v2	expression
Tb427.01.1420	Tb427.01.1420	1992	-0.269499	5.13832	2.43594	0.118619	0.999916	Tb427_01_v4	hypothetical
Tb427.08.7670	Tb427.08.7670	1401	0.151717	7.21764	2.43251	0.118879	0.999916	Tb427_08_v4	amino
Tb427.10.4560	Tb427.10.4560	2541	-0.111101	11.9251	2.42699	0.119298	0.999916	Tb427_10_v5	elongation
Tb427tmp.01.4300	Tb427tmp.01.4300	3081	0.189192	5.91185	2.42456	0.119483	0.999916	Tb427_11_01_v4	hypothetical
Tb427_10_v4.snoRNA.0076	Tb427_10_v4.snoRNA.0076	105	0.270939	5.11762	2.42231	0.119655	0.999916	Tb427_10_v5
Tb427tmp.01.3220	Tb427tmp.01.3220	672	0.437713	2.57188	2.41465	0.120241	0.999916	Tb427_11_01_v4	hypothetical
Tb427.10.12700	Tb427.10.12700	1137	0.155253	6.87768	2.40854	0.120711	0.999916	Tb427_10_v5	Note 1.2.4.1
Tb427.BES10.0	Tb427.BES10.0	861	0.145314	7.88278	2.40134	0.121268	0.999916	Tb427_telo10_v1	beta
Tb427.10.1770	Tb427.10.1770	795	0.292052	4.92457	2.40118	0.12128	0.999916	Tb427_10_v5	hypothetical
Tb427.02.5384	Tb427.02.5384	1137	0.435997	1.13481	2.40093	0.1213	0.999916	Tb427_02_v4	retrotransposon
Tb427.06.2270	Tb427.06.2270	753	0.14549	7.87273	2.39948	0.121412	0.999916	Tb427_06_v4	hypothetical
Tb427.02.5530	Tb427.02.5530	4566	0.164876	6.43442	2.39829	0.121505	0.999916	Tb427_02_v4	hypothetical
Tb427.04.3770	Tb427.04.3770	1458	-0.404163	3.71921	2.38833	0.122281	0.999916	Tb427_04_v4	protein
Tb427.10.6740	Tb427.10.6740	1473	0.143077	8.38601	2.38653	0.122421	0.999916	Tb427_10_v5	hypothetical
Tb427.05.570	Tb427.05.570	6384	0.163324	6.45976	2.38466	0.122568	0.999916	Tb427_05_v4	hypothetical
Tb427tmp.50.0004	Tb427tmp.50.0004	2133	0.204878	5.71094	2.38416	0.122607	0.999916	Tb427_11_01_v4	hypothetical
Tb427.03.1660	Tb427.03.1660	2370	-0.354886	4.31677	2.38264	0.122726	0.999916	Tb427_03_v4	hypothetical
Tb427.BES51.4	Tb427.BES51.4	1443	0.382157	3.89523	2.37874	0.123033	0.999916	Tb427_telo51_v2	expression
Tb427_10_v4.snoRNA.0036	Tb427_10_v4.snoRNA.0036	68	0.437617	1.76601	2.37676	0.123189	0.999916	Tb427_10_v5
Tb427tmp.02.1100	Tb427tmp.02.1100	1308	0.157916	6.70581	2.37431	0.123382	0.999916	Tb427_11_01_v4	nucleobase/nucleoside
H25N7.31	H25N7.31	1413	0.133517	9.88131	2.37293	0.123492	0.999916	TPH25N7	expression
Tb427.07.7100	Tb427.07.7100	3780	-0.366877	4.17592	2.36745	0.123926	0.999916	Tb427_07_v4	hypothetical
Tb427.10.8050	Tb427.10.8050	801	-0.433869	0.811214	2.3632	0.124263	0.999916	Tb427_10_v5	TFIIF-stimulated
Tb427.06.2330	Tb427.06.2330	753	0.144842	7.80779	2.35977	0.124537	0.999916	Tb427_06_v4	hypothetical
Tb427.07.2680	Tb427.07.2680	2127	-0.433865	3.17769	2.3568	0.124775	0.999916	Tb427_07_v4	hypothetical
Tb427.10.14270	Tb427.10.14270	2034	-0.436277	1.67594	2.35101	0.125239	0.999916	Tb427_10_v5	TFIIF-stimulated
Tb427tmp.211.4210	Tb427tmp.211.4210	5739	-0.235838	5.41394	2.33787	0.126299	0.999916	Tb427_09_v4	Note 6.3.2.-
Tb427.03.1910	Tb427.03.1910	1776	-0.433026	1.7963	2.33619	0.126435	0.999916	Tb427_03_v4	hypothetical
Tb427tmp.01.6260	Tb427tmp.01.6260	4227	0.176232	6.08722	2.33543	0.126497	0.999916	Tb427_11_01_v4	Note 3.6.1.-
Tb427tmp.160.1550	Tb427tmp.160.1550	276	0.425923	2.85391	2.33321	0.126677	0.999916	Tb427_09_v4	hypothetical
Tb427.01.350	Tb427.01.350	1896	0.255494	5.2084	2.32883	0.127034	0.999916	Tb427_01_v4	retrotransposon
Tb427.06.3880	Tb427.06.3880	1503	-0.431788	1.95187	2.32754	0.127139	0.999916	Tb427_06_v4	hypothetical
Tb427tmp.244.2020	Tb427tmp.244.2020	1449	0.418034	3.00098	2.3256	0.127298	0.999916	Tb427_09_v4	nucleoside
Tb427.02.2510	Tb427.02.2510	813	0.146816	7.38713	2.31359	0.128284	0.999916	Tb427_02_v4	hypothetical
Tb427.BES40.19	Tb427.BES40.19	573	0.236416	5.37947	2.31282	0.128347	0.999916	Tb427_telo40_v2	expression
Tb427tmp.01.7130	Tb427tmp.01.7130	2157	0.169836	6.23405	2.30374	0.129099	0.999916	Tb427_11_01_v4	membrane
Tb427_08_v4.snoRNA.0033	Tb427_08_v4.snoRNA.0033	94	0.435309	2.1434	2.30064	0.129357	0.999916	Tb427_08_v4
Tb427_09_v4.snoRNA.0052	Tb427_09_v4.snoRNA.0052	75	0.41705	2.96415	2.30041	0.129376	0.999916	Tb427_09_v4
Tb427_09_rRNA_5	Tb427_09_rRNA_5	78	0.342212	4.34531	2.30024	0.12939	0.999916	Tb427_09_v4
Tb427.05.4540	Tb427.05.4540	3732	0.154181	6.77936	2.29963	0.129441	0.999916	Tb427_05_v4	Note 4.6.1.1
Tb427.07.7200	Tb427.07.7200	7188	0.158798	6.50276	2.29006	0.130241	0.999916	Tb427_07_v4	hypothetical
Tb427.07.360	Tb427.07.360	1149	0.184118	5.91328	2.28941	0.130296	0.999916	Tb427_07_v4	hypothetical
Tb427.06.2260	Tb427.06.2260	567	0.154489	6.71954	2.28626	0.130561	0.999916	Tb427_06_v4	hypothetical
Tb427.07.7490	Tb427.07.7490	837	0.299057	4.78556	2.28599	0.130583	0.999916	Tb427_07_v4	hypothetical
Tb427tmp.211.4870	Tb427tmp.211.4870	1089	0.357062	4.15999	2.28337	0.130804	0.999916	Tb427_09_v4	RNA
Tb427_09_v4.snoRNA.0048	Tb427_09_v4.snoRNA.0048	75	0.322722	4.54204	2.28168	0.130946	0.999916	Tb427_09_v4
Tb427tmp.160.5220	Tb427tmp.160.5220	3840	0.183302	5.90484	2.26076	0.132725	0.999916	Tb427_09_v4	Note 4.2.1.70
Tb427.04.4350	Tb427.04.4350	612	0.250138	5.22507	2.26009	0.132783	0.999916	Tb427_04_v4	hypothetical
Tb427.10.8180	Tb427.10.8180	3612	0.161152	6.4005	2.25683	0.133063	0.999916	Tb427_10_v5	hypothetical
Tb427.08.1290	Tb427.08.1290	3321	-0.418114	2.76963	2.25455	0.133258	0.999916	Tb427_08_v4	hypothetical
Tb427.10.13070	Tb427.10.13070	3756	0.175568	6.02326	2.2543	0.13328	0.999916	Tb427_10_v5	hypothetical
Tb427.05.1780	Tb427.05.1780	1404	0.162857	6.34395	2.24156	0.134382	0.999916	Tb427_05_v4	hypothetical
Tb427.08.6350	Tb427.08.6350	2364	-0.412779	2.9016	2.2375	0.134735	0.999916	Tb427_08_v4	CYC2-like
Tb427.05.2230	Tb427.05.2230	405	0.400373	3.33933	2.22707	0.135647	0.999916	Tb427_05_v4	hypothetical
Tb427.04.4820	Tb427.04.4820	1473	-0.139278	7.96318	2.2264	0.135706	0.999916	Tb427_04_v4	amino
Tb427_10_v4.snoRNA.0079	Tb427_10_v4.snoRNA.0079	66	0.420218	2.31331	2.22624	0.13572	0.999916	Tb427_10_v5
H25N7.20	H25N7.20	3807	0.138193	8.09087	2.21823	0.136426	0.999916	TPH25N7	Note 4.6.1.1
Tb427.02.4890	Tb427.02.4890	1029	0.196806	5.71852	2.20687	0.137433	0.999916	Tb427_02_v4	ribosomal
Tb427.04.3880	Tb427.04.3880	3705	0.15599	6.51478	2.20595	0.137516	0.999916	Tb427_04_v4	Note 4.6.1.1
Tb427.08.3900	Tb427.08.3900	1113	0.144173	7.25393	2.19948	0.138093	0.999916	Tb427_08_v4	hypothetical
Tb427.08.5120	Tb427.08.5120	345	-0.227219	5.41798	2.19926	0.138113	0.999916	Tb427_08_v4	unspecified
Tb427.10.610	Tb427.10.610	975	-0.415209	2.45119	2.19727	0.138291	0.999916	Tb427_10_v5	hypothetical
Tb427.07.3950	Tb427.07.3950	2931	0.183933	5.86172	2.1966	0.138352	0.999916	Tb427_07_v4	KRET1
Tb427tmp.03.0410	Tb427tmp.03.0410	501	-0.136635	8.66946	2.19532	0.138467	0.999916	Tb427_11_01_v4	eukaryotic
Tb427_11_snoRNA_0005	Tb427_11_snoRNA_0005	90	0.454812	1.30614	2.19417	0.138571	0.999916	Tb427_11_01_v4
Tb427_09_v4.snoRNA.0115	Tb427_09_v4.snoRNA.0115	88	0.334469	4.33913	2.18545	0.139357	0.999916	Tb427_09_v4
Tb427.08.2870	Tb427.08.2870	2619	0.19231	5.75545	2.18512	0.139387	0.999916	Tb427_08_v4	hypothetical
Tb427.07.1850	Tb427.07.1850	1008	0.170864	6.07811	2.18159	0.139706	0.999916	Tb427_07_v4	hypothetical
Tb427.10.14860	Tb427.10.14860	2142	0.21909	5.4744	2.18048	0.139807	0.999916	Tb427_10_v5	hypothetical
Tb427.02.5020	Tb427.02.5020	2187	0.16416	6.24135	2.17939	0.139906	0.999916	Tb427_02_v4	acyl-CoA
Tb427.07.6580	Tb427.07.6580	3231	0.13828	8.77872	2.17309	0.14048	0.999916	Tb427_07_v4	hypothetical
Tb427.10.15610	Tb427.10.15610	2115	-0.395085	3.4059	2.17142	0.140632	0.999916	Tb427_10_v5	zinc
H25N7.06	H25N7.06	627	0.310025	4.58993	2.16842	0.140907	0.999916	TPH25N7	hypothetical
Tb427tmp.160.4870	Tb427tmp.160.4870	7653	0.152108	6.6164	2.16274	0.141428	0.999916	Tb427_09_v4	hypothetical
Tb427_06_v4.snoRNA.0031	Tb427_06_v4.snoRNA.0031	89	0.420534	1.94789	2.1618	0.141516	0.999916	Tb427_06_v4
Tb427.03.1330	Tb427.03.1330	4278	0.175922	5.94504	2.16109	0.14158	0.999916	Tb427_03_v4	hypothetical
Tb427.BES153.3	Tb427.BES153.3	1206	0.353976	4.07891	2.1597	0.141709	0.999916	Tb427_telo153_v2	transferrin-binding
Tb427tmp.160.1180	Tb427tmp.160.1180	1731	-0.135998	8.49723	2.15812	0.141854	0.999916	Tb427_09_v4	nucleolar
Tb427.06.5070	Tb427.06.5070	1365	-0.137374	7.92303	2.15682	0.141974	0.999916	Tb427_06_v4	hypothetical
Tb427tmp.01.4623	Tb427tmp.01.4623	450	-0.12539	10.1062	2.15678	0.141978	0.999916	Tb427_11_01_v4	calmodulin
Tb427.08.7280	Tb427.08.7280	744	0.369037	3.85758	2.14742	0.142846	0.999916	Tb427_08_v4	hypothetical
Tb427.BES29.2	Tb427.BES29.2	1206	0.354072	4.05065	2.14588	0.142989	0.999916	Tb427_telo29_v3	transferrin-binding
Tb427.06.250	Tb427.06.250	222	0.403381	2.90447	2.14509	0.143063	0.999916	Tb427_06_v4	hypothetical
Tb427tmp.211.0865	Tb427tmp.211.0865	255	0.149552	6.7353	2.1437	0.143193	0.999916	Tb427_09_v4	60S
Tb427_10_v4.snoRNA.0035	Tb427_10_v4.snoRNA.0035	64	0.316416	4.51341	2.14293	0.143264	0.999916	Tb427_10_v5
Tb427tmp.244.2010	Tb427tmp.244.2010	486	0.40733	2.58723	2.13798	0.143728	0.999916	Tb427_09_v4	expression
Tb427.10.14810	Tb427.10.14810	483	0.166662	6.13459	2.13561	0.143949	0.999916	Tb427_10_v5	hypothetical
Tb427_10_v4.snoRNA.0072	Tb427_10_v4.snoRNA.0072	67	0.401973	3.00221	2.13435	0.144067	0.999916	Tb427_10_v5
Tb427.10.16000	Tb427.10.16000	3711	0.175711	5.93193	2.13297	0.144198	0.999916	Tb427_10_v5	Note 4.6.1.1
Tb427.05.3620	Tb427.05.3620	1338	-0.426046	1.94493	2.12825	0.144642	0.999916	Tb427_05_v4	Note 3.1.3.48
Tb427.02.3030	Tb427.02.3030	2439	-0.155617	6.42335	2.12688	0.144771	0.999916	Tb427_02_v4	ATP-dependent
Tb427.06.2850	Tb427.06.2850	1683	-0.411677	2.98866	2.1141	0.145984	0.999916	Tb427_06_v4	ESAG8-associated
Tb427.07.2910	Tb427.07.2910	405	0.137389	7.7375	2.10939	0.146434	0.999916	Tb427_07_v4	histone
Tb427.10.6510	Tb427.10.6510	1689	-0.12383	10.1198	2.108	0.146567	0.999916	Tb427_10_v5	chaperonin
Tb427.08.2420	Tb427.08.2420	918	0.295167	4.70726	2.10311	0.147036	0.999916	Tb427_08_v4	hypothetical
Tb427.02.5610	Tb427.02.5610	4566	0.15913	6.29977	2.10025	0.147312	0.999916	Tb427_02_v4	hypothetical
Tb427.10.10510	Tb427.10.10510	339	0.161916	6.22014	2.09966	0.147368	0.999916	Tb427_10_v5	histone
Tb427.BES65.3	Tb427.BES65.3	1440	0.25053	5.13413	2.09826	0.147503	0.999916	Tb427_telo65_v2	expression
Tb427.06.2320	Tb427.06.2320	567	0.151129	6.55429	2.09743	0.147583	0.999916	Tb427_06_v4	hypothetical
Tb427.10.1540	Tb427.10.1540	1695	-0.369825	3.74873	2.09347	0.147966	0.999916	Tb427_10_v5	hypothetical
Tb427tmp.01.4190	Tb427tmp.01.4190	729	0.335383	4.23829	2.09142	0.148164	0.999916	Tb427_11_01_v4	hypothetical
Tb427tmp.01.0725	Tb427tmp.01.0725	1185	0.134881	7.94177	2.08675	0.148618	0.999916	Tb427_11_01_v4	cation
Tb427tmp.244.2160	Tb427tmp.244.2160	687	-0.332833	4.29035	2.08266	0.149016	0.999916	Tb427_09_v4	hypothetical
Tb427.08.449	Tb427.08.449	183	0.337884	4.1978	2.08095	0.149183	0.999916	Tb427_08_v4
Tb427.04.4250	Tb427.04.4250	1155	0.149948	6.59819	2.08064	0.149214	0.999916	Tb427_04_v4	UDP-Gal
Tb427_06_v4.snoRNA.0005	Tb427_06_v4.snoRNA.0005	93	0.406432	2.27693	2.0739	0.149874	0.999916	Tb427_06_v4
Tb427_09_v4.snoRNA.0091	Tb427_09_v4.snoRNA.0091	73	0.373968	3.61087	2.07169	0.150091	0.999916	Tb427_09_v4
Tb427.02.4740	Tb427.02.4740	1029	0.190007	5.7259	2.06911	0.150346	0.999916	Tb427_02_v4	ribosomal
Tb427_11_01_v4.snoRNA.0036	Tb427_11_01_v4.snoRNA.0036	66	0.39083	3.133	2.06634	0.150618	0.999916	Tb427_11_01_v4
Tb427.05.4620	Tb427.05.4620	888	0.408692	2.3249	2.06454	0.150797	0.999916	Tb427_05_v4	expression
Tb427tmp.02.1830	Tb427tmp.02.1830	435	-0.134108	7.93157	2.05925	0.15132	0.999916	Tb427_11_01_v4	40S
H25N7.11	H25N7.11	2943	0.378016	3.5505	2.05815	0.15143	0.999916	TPH25N7	ESAG4
Tb427_09_v4.snoRNA.0021	Tb427_09_v4.snoRNA.0021	109	0.346688	4.05007	2.05801	0.151443	0.999916	Tb427_09_v4
Tb427.10.1750	Tb427.10.1750	729	0.305437	4.55381	2.05267	0.151975	0.999916	Tb427_10_v5	hypothetical
Tb427_10_v4.snoRNA.0045	Tb427_10_v4.snoRNA.0045	77	0.323684	4.35304	2.05191	0.152051	0.999916	Tb427_10_v5
Tb427tmp.160.5550	Tb427tmp.160.5550	2571	-0.325889	4.33908	2.04953	0.152289	0.999916	Tb427_09_v4	Note 3.4.22.17
Tb427.10.1760	Tb427.10.1760	495	0.403164	0.505456	2.04781	0.152461	0.999916	Tb427_10_v5	hypothetical
Tb427.01.2260	Tb427.01.2260	390	-0.327945	4.31046	2.04696	0.152547	0.999916	Tb427_01_v4	unspecified
Tb427.05.1790	Tb427.05.1790	1896	0.155585	6.34607	2.04561	0.152682	0.999916	Tb427_05_v4	hypothetical
Tb427tmp.01.2700	Tb427tmp.01.2700	1101	-0.368669	3.81642	2.03997	0.153249	0.999916	Tb427_11_01_v4	hypothetical
Tb427.10.11440	Tb427.10.11440	2700	-0.228265	5.31825	2.03397	0.153854	0.999916	Tb427_10_v5	CYC2-like
Tb427.06.2230	Tb427.06.2230	2328	0.139587	7.10905	2.03307	0.153946	0.999916	Tb427_06_v4	hypothetical
Tb427tmp.01.8680	Tb427tmp.01.8680	2712	0.172774	5.91681	2.03146	0.154109	0.999916	Tb427_11_01_v4	hypothetical
Tb427.02.5340	Tb427.02.5340	1110	0.266411	4.94774	2.03096	0.154159	0.999916	Tb427_02_v4	hypothetical
Tb427tmp.211.3530	Tb427tmp.211.3530	1254	0.344875	4.01607	2.02503	0.154762	0.999916	Tb427_09_v4	hypothetical
Tb427.03.3455	Tb427.03.3455	136	0.311245	4.48998	2.02148	0.155124	0.999916	Tb427_03_v4
Tb427_10_v4.snoRNA.0024	Tb427_10_v4.snoRNA.0024	70	0.399233	2.46617	2.01253	0.156041	0.999916	Tb427_10_v5
Tb427tmp.01.5680	Tb427tmp.01.5680	1443	-0.139322	7.03623	2.01238	0.156056	0.999916	Tb427_11_01_v4	hypothetical
Tb427.10.1270	Tb427.10.1270	3498	0.195129	5.63412	2.0103	0.15627	0.999916	Tb427_10_v5	mismatch
Tb427tmp.02.4500	Tb427tmp.02.4500	2808	0.16383	6.07574	2.00909	0.156395	0.999916	Tb427_11_01_v4	hypothetical
Tb427.04.3110	Tb427.04.3110	1260	0.257498	5.01302	2.00759	0.15655	0.999916	Tb427_04_v4	tRNA-dihydrouridine
Tb427.05.2170	Tb427.05.2170	405	0.245111	5.13628	2.00703	0.156607	0.999916	Tb427_05_v4	hypothetical
Tb427.07.1810	Tb427.07.1810	1008	0.160884	6.15544	2.00465	0.156853	0.999916	Tb427_07_v4	hypothetical
Tb427.05.3400	Tb427.05.3400	3036	-0.134865	7.60184	2.00276	0.157049	0.999916	Tb427_05_v4	Note 3.6.3.6
Tb427tmp.30D13.80	Tb427tmp.30D13.80	834	0.213563	5.43788	2.00182	0.157147	0.999916	Tb427_07_v4	hypothetical
Tb427.06.3800	Tb427.06.3800	1974	-0.11067	10.9919	2.00174	0.157154	0.999916	Tb427_06_v4	heat
Tb427.06.4860	Tb427.06.4860	1194	0.118293	10.3268	1.99936	0.157401	0.999916	Tb427_06_v4	Note 2.5.1.6
Tb427.06.3120	Tb427.06.3120	891	-0.205633	5.53018	1.99852	0.157489	0.999916	Tb427_06_v4	chaperone
Tb427_11_01_v4.snoRNA.0003	Tb427_11_01_v4.snoRNA.0003	73	0.395365	0.827181	1.99607	0.157744	0.999916	Tb427_11_01_v4
Tb427.06.180	Tb427.06.180	3807	0.181096	5.79078	1.99074	0.158299	0.999916	Tb427_06_v4	Note 4.6.1.1
Tb427.BES126.8	Tb427.BES126.8	2031	0.147876	6.50949	1.98984	0.158394	0.999916	Tb427_telo126_v2	expression
Tb427tmp.01.6380	Tb427tmp.01.6380	1119	-0.329839	4.20013	1.98843	0.158541	0.999916	Tb427_11_01_v4	hypothetical
Tb427.05.410	Tb427.05.410	1182	0.358807	3.78705	1.98467	0.158935	0.999916	Tb427_05_v4	hypothetical
Tb427tmp.160.2480	Tb427tmp.160.2480	957	0.180816	5.7875	1.9812	0.1593	0.999916	Tb427_09_v4	hypothetical
Tb427.03.510	Tb427.03.510	687	0.39533	2.26701	1.98101	0.15932	0.999916	Tb427_03_v4	hypothetical
Tb427.04.2890	Tb427.04.2890	1896	0.184302	5.73689	1.97682	0.159762	0.999916	Tb427_04_v4	hypothetical
Tb427.01.2990	Tb427.01.2990	3075	0.148198	6.47626	1.97606	0.159842	0.999916	Tb427_01_v4	hypothetical
Tb427_06_v4.snoRNA.0030	Tb427_06_v4.snoRNA.0030	89	0.396531	1.47115	1.97	0.160484	0.999916	Tb427_06_v4
Tb427.08.1620	Tb427.08.1620	1764	0.135283	7.43775	1.96773	0.160725	0.999916	Tb427_08_v4	MSP-B
Tb427tmp.01.0860	Tb427tmp.01.0860	2334	0.213183	5.41691	1.96281	0.161249	0.999916	Tb427_11_01_v4	hypothetical
Tb427.08.4010	Tb427.08.4010	1641	0.205169	5.50697	1.96255	0.161277	0.999916	Tb427_08_v4	flagellum-adhesion
Tb427.04.1230	Tb427.04.1230	789	0.136147	7.22048	1.96109	0.161433	0.999916	Tb427_04_v4	hypothetical
Tb427tmp.01.3280	Tb427tmp.01.3280	2049	0.252908	5.03204	1.96086	0.161457	0.999916	Tb427_11_01_v4	hypothetical
Tb427.04.5270	Tb427.04.5270	1203	0.129814	8.65996	1.95868	0.161691	0.999916	Tb427_04_v4	UDP-Gal
Tb427.04.4140	Tb427.04.4140	1989	0.207919	5.46565	1.95494	0.162091	0.999916	Tb427_04_v4	unspecified
Tb427.04.1300	Tb427.04.1300	1125	-0.127831	9.01307	1.95423	0.162167	0.999916	Tb427_04_v4	hypothetical
Tb427.02.560	Tb427.02.560	2538	0.129701	8.09474	1.95244	0.16236	0.999916	Tb427_02_v4	retrotransposon
Tb427.06.3750	Tb427.06.3750	1974	-0.106568	11.2404	1.95006	0.162616	0.999916	Tb427_06_v4	heat
Tb427.01.520	Tb427.01.520	846	0.389516	0.950579	1.94482	0.163182	0.999916	Tb427_01_v4	variant
Tb427.BES15.9	Tb427.BES15.9	1383	0.393101	1.22352	1.93847	0.16387	0.999916	Tb427_telo15_v2	expression
Tb427.05.390	Tb427.05.390	1656	0.129443	8.01217	1.93832	0.163886	0.999916	Tb427_05_v4	75
Tb427.03.2050	Tb427.03.2050	4716	-0.155181	6.2419	1.93703	0.164027	0.999916	Tb427_03_v4	hypothetical
Tb427.04.5390	Tb427.04.5390	1296	0.176712	5.81094	1.92986	0.164809	0.999916	Tb427_04_v4	unspecified
Tb427.01.2750	Tb427.01.2750	507	0.203631	5.49747	1.92916	0.164886	0.999916	Tb427_01_v4	hypothetical
Tb427.10.5810	Tb427.10.5810	1302	-0.128628	8.50559	1.92898	0.164906	0.999916	Tb427_10_v5	hypothetical
Tb427tmp.160.1000	Tb427tmp.160.1000	1152	0.319612	4.27151	1.92484	0.16536	0.999916	Tb427_09_v4	hypothetical
Tb427tmp.160.3630	Tb427tmp.160.3630	2778	-0.133581	7.40705	1.92307	0.165554	0.999916	Tb427_09_v4	cAMP-specific
Tb427.01.2120	Tb427.01.2120	2199	-0.28283	4.72837	1.92009	0.165882	0.999916	Tb427_01_v4	calpain
Tb427tmp.01.0120	Tb427tmp.01.0120	864	-0.196074	5.57854	1.9197	0.165925	0.999916	Tb427_11_01_v4	haloacid
Tb427_11_01_v4.snoRNA.0011	Tb427_11_01_v4.snoRNA.0011	80	0.395709	1.23285	1.91798	0.166116	0.999916	Tb427_11_01_v4
Tb427tmp.18.0016	Tb427tmp.18.0016	1905	0.211993	5.40604	1.9174	0.166179	0.999916	Tb427_11_01_v4	hypothetical
Tb427.10.6720	Tb427.10.6720	1470	0.12814	8.37074	1.91358	0.166602	0.999916	Tb427_10_v5	hypothetical
Tb427.BES153.4	Tb427.BES153.4	1440	0.23621	5.16173	1.91263	0.166707	0.999916	Tb427_telo153_v2	expression
Tb427.08.7470	Tb427.08.7470	1713	0.159374	6.09031	1.91092	0.166897	0.999916	Tb427_08_v4	hypothetical
Tb427.02.3580	Tb427.02.3580	1404	-0.229306	5.27578	1.90979	0.167022	0.999916	Tb427_02_v4	transcription
Tb427.BES126.2	Tb427.BES126.2	1023	-0.136446	7.00971	1.90944	0.167061	0.999916	Tb427_telo126_v2	transferrin-binding
Tb427.BES64.1	Tb427.BES64.1	1020	0.383512	2.71375	1.90899	0.167112	0.999916	Tb427_telo64_v1	transferrin-binding
Tb427.07.3190	Tb427.07.3190	1770	0.235588	5.17233	1.90889	0.167123	0.999916	Tb427_07_v4	hypothetical
Tb427_10_v4.snoRNA.0029	Tb427_10_v4.snoRNA.0029	69	0.353076	3.75408	1.90702	0.16733	0.999916	Tb427_10_v5
Tb427.06.920	Tb427.06.920	6384	0.158892	6.09328	1.90657	0.16738	0.999916	Tb427_06_v4	helicase
Tb427.03.4870	Tb427.03.4870	1041	0.32949	4.11539	1.90528	0.167525	0.999916	Tb427_03_v4	hypothetical
Tb427.05.170	Tb427.05.170	396	0.383607	2.73819	1.90322	0.167754	0.999916	Tb427_05_v4	hypothetical
Tb427tmp.01.8010	Tb427tmp.01.8010	2823	0.161201	6.02916	1.90272	0.16781	0.999916	Tb427_11_01_v4	hypothetical
Tb427tmp.03.0390	Tb427tmp.03.0390	1227	-0.13453	7.17805	1.90022	0.168089	0.999916	Tb427_11_01_v4	Note 3.1.3.16
Tb427_10_v4.snoRNA.0041	Tb427_10_v4.snoRNA.0041	69	0.375546	3.30782	1.89971	0.168146	0.999916	Tb427_10_v5
Tb427.02.1060	Tb427.02.1060	453	0.365121	3.51603	1.89738	0.168407	0.999916	Tb427_02_v4	retrotransposon
Tb427tmp.01.7120	Tb427tmp.01.7120	627	-0.157264	6.12775	1.89431	0.168752	0.999916	Tb427_11_01_v4	hypothetical
Tb427.04.5350	Tb427.04.5350	1404	0.178374	5.76123	1.8918	0.169034	0.999916	Tb427_04_v4	unspecified
Tb427.08.2910	Tb427.08.2910	1767	0.127554	8.25329	1.89166	0.16905	0.999916	Tb427_08_v4	mannosyl-oligosaccharide
Tb427.08.7690	Tb427.08.7690	597	0.143403	6.55066	1.88975	0.169265	0.999916	Tb427_08_v4	amino
Tb427.03.4780	Tb427.03.4780	1275	0.147407	6.40873	1.88552	0.169744	0.999916	Tb427_03_v4	hypothetical
Tb427tmp.244.2350	Tb427tmp.244.2350	1305	0.289126	4.58891	1.88333	0.169991	0.999916	Tb427_09_v4	expression
Tb427.06.3840	Tb427.06.3840	561	-0.13406	7.16329	1.88015	0.170353	0.999916	Tb427_06_v4	unspecified
Tb427.05.360	Tb427.05.360	1572	0.12293	9.35842	1.87851	0.170539	0.999916	Tb427_05_v4	75
Tb427tmp.02.1106	Tb427tmp.02.1106	1323	0.158183	6.08905	1.87754	0.170649	0.999916	Tb427_11_01_v4	nucleobase/nucleoside
Tb427.07.4770	Tb427.07.4770	522	0.127153	8.11587	1.87751	0.170653	0.999916	Tb427_07_v4	Note 5.2.1.8
Tb427.01.4920	Tb427.01.4920	588	0.385312	1.26835	1.87558	0.170873	0.999916	Tb427_01_v4	hypothetical
Tb427tmp.160.4830	Tb427tmp.160.4830	2169	0.31068	4.33885	1.87528	0.170907	0.999916	Tb427_09_v4	hypothetical
Tb427.08.2920	Tb427.08.2920	1794	0.126601	8.40388	1.86754	0.171792	0.999916	Tb427_08_v4	mannosyl-oligosaccharide
Tb427.07.1360	Tb427.07.1360	1101	0.186256	5.64901	1.86403	0.172196	0.999916	Tb427_07_v4	hypothetical
Tb427.07.4330	Tb427.07.4330	2805	0.16978	5.85681	1.86201	0.172429	0.999916	Tb427_07_v4	hypothetical
Tb427tmp.160.4020	Tb427tmp.160.4020	4029	-0.228326	5.20769	1.86032	0.172623	0.999916	Tb427_09_v4	Note 3.1.2.15
N19B2.005	N19B2.005	543	0.387896	1.91766	1.86022	0.172635	0.999916	TPN19B2	RHS5
Tb427_11_01_v4.snoRNA.0035	Tb427_11_01_v4.snoRNA.0035	66	0.389331	2.20694	1.85974	0.17269	0.999916	Tb427_11_01_v4
Tb427.10.4980	Tb427.10.4980	909	0.14616	6.40381	1.85831	0.172855	0.999916	Tb427_10_v5	ubiquitin-like
Tb427.05.1510	Tb427.05.1510	978	0.276399	4.71758	1.8567	0.173042	0.999916	Tb427_05_v4	hypothetical
Tb427.BES5.9	Tb427.BES5.9	1470	0.214697	5.34374	1.85568	0.17316	0.999916	Tb427_telo3_v2	expression
Tb427.10.2600	Tb427.10.2600	1818	0.26667	4.82192	1.85523	0.173211	0.999916	Tb427_10_v5	hypothetical
Tb427.10.4850	Tb427.10.4850	1419	0.150486	6.27025	1.8528	0.173494	0.999916	Tb427_10_v5	hypothetical
Tb427_10_v4.snoRNA.0032	Tb427_10_v4.snoRNA.0032	64	0.323082	4.11519	1.85021	0.173795	0.999916	Tb427_10_v5
Tb427tmp.01.8820	Tb427tmp.01.8820	3762	0.248092	5.00357	1.85002	0.173817	0.999916	Tb427_11_01_v4	Note 4.6.1.1
Tb427tmp.160.2620	Tb427tmp.160.2620	1656	0.177062	5.75152	1.8498	0.173842	0.999916	Tb427_09_v4	hypothetical
Tb427.01.1380	Tb427.01.1380	1722	-0.394228	2.8106	1.84849	0.173994	0.999916	Tb427_01_v4	serine/threonine
Tb427.10.8530	Tb427.10.8530	1590	-0.139373	6.78051	1.84638	0.17424	0.999916	Tb427_10_v5	glucose
Tb427_09_v4.snoRNA.0036	Tb427_09_v4.snoRNA.0036	79	0.409777	1.55514	1.84464	0.174444	0.999916	Tb427_09_v4
Tb427.04.3580	Tb427.04.3580	312	0.277495	4.69247	1.84327	0.174603	0.999916	Tb427_04_v4	hypothetical
Tb427.04.5010	Tb427.04.5010	1185	-0.122912	9.22121	1.84316	0.174617	0.999916	Tb427_04_v4	unspecified
Tb427.08.5570	Tb427.08.5570	1950	0.162134	5.94861	1.8393	0.175068	0.999916	Tb427_08_v4	hypothetical
Tb427.10.1060	Tb427.10.1060	1611	-0.128635	7.65744	1.83592	0.175465	0.999916	Tb427_10_v5	T-complex
Tb427.03.5100	Tb427.03.5100	2817	0.159036	6.00484	1.83095	0.17605	0.999916	Tb427_03_v4	Note 3.6.1.-
Tb427.04.5200	Tb427.04.5200	1926	0.139997	6.69031	1.82671	0.176551	0.999916	Tb427_04_v4	nucleoporin
Tb427.04.2380	Tb427.04.2380	1875	0.206706	5.40461	1.82527	0.176723	0.999916	Tb427_04_v4	sarcoplasmic
Tb427.04.3870	Tb427.04.3870	3699	0.146071	6.37232	1.8247	0.176791	0.999916	Tb427_04_v4	Note 4.6.1.1
Tb427tmp.01.3730	Tb427tmp.01.3730	2628	0.16874	5.84737	1.82414	0.176857	0.999916	Tb427_11_01_v4	hypothetical
Tb427.10.16190	Tb427.10.16190	3765	0.17201	5.80409	1.82141	0.177181	0.999916	Tb427_10_v5	Note 4.6.1.1
Tb427.02.5410	Tb427.02.5410	3846	0.185992	5.6263	1.818	0.177587	0.999916	Tb427_02_v4	ABC
Tb427.10.6910	Tb427.10.6910	1080	0.137313	6.74246	1.81658	0.177756	0.999916	Tb427_10_v5	Sterol
Tb427.08.890	Tb427.08.890	627	-0.140573	6.56384	1.81589	0.177838	0.999916	Tb427_08_v4	small
Tb427tmp.02.1150	Tb427tmp.02.1150	1374	0.204521	5.4202	1.81088	0.178438	0.999916	Tb427_11_01_v4	hypothetical
Tb427.08.6290	Tb427.08.6290	1266	0.207946	5.38121	1.80761	0.178831	0.999916	Tb427_08_v4	hypothetical
Tb427.06.3000	Tb427.06.3000	1047	-0.214341	5.33033	1.80698	0.178907	0.999916	Tb427_06_v4	fatty
Tb427.07.2560	Tb427.07.2560	3618	0.17412	5.76311	1.80572	0.179057	0.999916	Tb427_07_v4	hypothetical
Tb427.08.7760	Tb427.08.7760	2697	0.205417	5.4053	1.80366	0.179305	0.999916	Tb427_08_v4	hypothetical
Tb427.02.1100	Tb427.02.1100	1743	0.156592	6.06851	1.80315	0.179368	0.999916	Tb427_02_v4	retrotransposon
Tb427.01.470	Tb427.01.470	426	0.348663	3.62251	1.80209	0.179495	0.999916	Tb427_01_v4	hypothetical
Tb427.06.4310	Tb427.06.4310	741	0.151726	6.18059	1.79698	0.180113	0.999916	Tb427_06_v4	hypothetical
Tb427.02.5260	Tb427.02.5260	375	0.279934	4.63136	1.7948	0.180377	0.999916	Tb427_02_v4	hypothetical
Tb427.10.6050	Tb427.10.6050	5112	-0.124054	8.69408	1.79119	0.180817	0.999916	Tb427_10_v5	clathrin
Tb427_08_v4.snoRNA.0007	Tb427_08_v4.snoRNA.0007	74	0.157058	6.01004	1.79067	0.180879	0.999916	Tb427_08_v4
Tb427.10.10090	Tb427.10.10090	3261	0.150319	6.19666	1.78799	0.181206	0.999916	Tb427_10_v5	hypothetical
Tb427.07.5230	Tb427.07.5230	2721	0.140627	6.47538	1.78069	0.1821	0.999916	Tb427_07_v4	lanosterol
Tb427.BES122.1	Tb427.BES122.1	1032	0.365754	3.06807	1.78054	0.182118	0.999916	Tb427_telo122_v2	transferrin-binding
Tb427.06.850	Tb427.06.850	903	-0.284273	4.5689	1.77692	0.182563	0.999916	Tb427_06_v4	unspecified
Tb427.04.3860	Tb427.04.3860	3699	0.138983	6.55842	1.77458	0.182851	0.999916	Tb427_04_v4	Note 4.6.1.1
Tb427tmp.02.1565	Tb427tmp.02.1565	675	0.378615	1.89628	1.77333	0.183005	0.999916	Tb427_11_01_v4	hypothetical
Tb427.03.4210	Tb427.03.4210	5313	0.154136	6.07071	1.77221	0.183144	0.999916	Tb427_03_v4	hypothetical
Tb427tmp.02.2630	Tb427tmp.02.2630	2502	0.234558	5.09197	1.76971	0.183453	0.999916	Tb427_11_01_v4	kinetoplastid-specific
Tb427.04.5310	Tb427.04.5310	1323	-0.32026	4.08211	1.7694	0.183492	0.999916	Tb427_04_v4	Note 2.7.1.37
Tb427.01.5150	Tb427.01.5150	96	0.371683	1.05244	1.76782	0.183687	0.999916	Tb427_01_v4	hypothetical
Tb427.02.2390	Tb427.02.2390	486	0.228083	5.14722	1.76631	0.183875	0.999916	Tb427_02_v4	hypothetical
Tb427.BES153.10	Tb427.BES153.10	1413	0.117517	9.5765	1.76584	0.183932	0.999916	Tb427_telo153_v2	expression
Tb427.08.5260	Tb427.08.5260	156	-0.123141	8.23656	1.76397	0.184166	0.999916	Tb427_08_v4	60S
Tb427.03.4740	Tb427.03.4740	1275	0.141175	6.45126	1.76348	0.184226	0.999916	Tb427_03_v4	hypothetical
Tb427.04.2200	Tb427.04.2200	5016	0.148774	6.20794	1.76235	0.184367	0.999916	Tb427_04_v4	hypothetical
Tb427tmp.02.5060	Tb427tmp.02.5060	2859	0.172111	5.75845	1.75638	0.185112	0.999916	Tb427_11_01_v4	SNF2
Tb427.10.3570	Tb427.10.3570	2724	0.155878	5.99659	1.75424	0.185379	0.999916	Tb427_10_v5	KREX2
Tb427.08.7410	Tb427.08.7410	1209	-0.119732	9.23034	1.75184	0.18568	0.999916	Tb427_08_v4	calreticulin
Tb427.03.580	Tb427.03.580	1743	0.29893	4.34758	1.75128	0.185751	0.999916	Tb427_03_v4	leucine-rich
Tb427.03.5030	Tb427.03.5030	2214	0.182021	5.63538	1.7512	0.185761	0.999916	Tb427_03_v4	KU70
Tb427.06.350	Tb427.06.350	858	0.294475	4.40386	1.75112	0.185771	0.999916	Tb427_06_v4	hypothetical
Tb427_10_v4.snoRNA.0054	Tb427_10_v4.snoRNA.0054	73	0.339306	3.65539	1.74559	0.186466	0.999916	Tb427_10_v5
Tb427.04.4780	Tb427.04.4780	540	0.317118	4.06482	1.74465	0.186586	0.999916	Tb427_04_v4	hypothetical
Tb427.07.7210	Tb427.07.7210	2091	0.23185	5.10473	1.74322	0.186766	0.999916	Tb427_07_v4	hypothetical
Tb427_10_snoRNA_0034	Tb427_10_snoRNA_0034	65	0.369754	1.12231	1.74317	0.186772	0.999916	Tb427_10_v5
Tb427.06.2360	Tb427.06.2360	1038	-0.123555	7.89692	1.74204	0.186916	0.999916	Tb427_06_v4	Note 2.7.1.20
Tb427.07.1780	Tb427.07.1780	708	-0.156668	5.96364	1.7411	0.187034	0.999916	Tb427_07_v4	Note 2.4.2.7
Tb427.04.3070	Tb427.04.3070	1347	0.17437	5.71603	1.74053	0.187106	0.999916	Tb427_04_v4	hypothetical
Tb427.08.5490	Tb427.08.5490	1872	0.16325	5.87372	1.73982	0.187196	0.999916	Tb427_08_v4	hypothetical
Tb427.05.1870	Tb427.05.1870	2664	0.135951	6.64085	1.73911	0.187286	0.999916	Tb427_05_v4	hypothetical
Tb427.07.6420	Tb427.07.6420	393	0.163213	5.86552	1.73285	0.188083	0.999916	Tb427_07_v4	hypothetical
Tb427.10.15940	Tb427.10.15940	1101	0.211896	5.29343	1.73174	0.188224	0.999916	Tb427_10_v5	cation
Tb427_09_v4.snoRNA.0089	Tb427_09_v4.snoRNA.0089	73	0.30442	4.23956	1.73134	0.188275	0.999916	Tb427_09_v4
Tb427.04.5280	Tb427.04.5280	1203	0.141923	6.42425	1.73106	0.18831	0.999916	Tb427_04_v4	UDP-Gal
Tb427.10.11280	Tb427.10.11280	444	0.367946	0.3259	1.72733	0.188787	0.999916	Tb427_10_v5	hypothetical
Tb427_11_01_v4.snoRNA.0023	Tb427_11_01_v4.snoRNA.0023	97	0.348649	3.40779	1.72591	0.188969	0.999916	Tb427_11_01_v4
Tb427.04.4270	Tb427.04.4270	1155	0.129446	7.02034	1.7255	0.189021	0.999916	Tb427_04_v4	UDP-Gal
Tb427tmp.211.1070	Tb427tmp.211.1070	3090	-0.13158	6.89471	1.72503	0.189081	0.999916	Tb427_09_v4	hypothetical
Tb427.07.7450	Tb427.07.7450	1806	0.168351	5.78789	1.72354	0.189273	0.999916	Tb427_07_v4	GTP-binding
Tb427.02.5870	Tb427.02.5870	5982	-0.179768	5.64991	1.72339	0.189292	0.999916	Tb427_02_v4	hypothetical
Tb427tmp.211.2670	Tb427tmp.211.2670	1140	0.255044	4.83732	1.72222	0.189442	0.999916	Tb427_09_v4	hypothetical
Tb427tmp.211.4840	Tb427tmp.211.4840	2367	0.13604	6.60176	1.72193	0.189479	0.999916	Tb427_09_v4	mismatch
Tb427_08_v4.snoRNA.0032	Tb427_08_v4.snoRNA.0032	94	0.374926	2.20968	1.72174	0.189504	0.999916	Tb427_08_v4
Tb427tmp.211.0720	Tb427tmp.211.0720	1125	0.26193	4.75753	1.71842	0.189931	0.999916	Tb427_09_v4	developmentally
Tb427.04.2470	Tb427.04.2470	4035	0.146822	6.20882	1.71459	0.190425	0.999916	Tb427_04_v4	hypothetical
Tb427tmp.03.0350	Tb427tmp.03.0350	1845	-0.326298	3.87049	1.7118	0.190786	0.999916	Tb427_11_01_v4	hypothetical
Tb427.01.3110	Tb427.01.3110	846	0.176648	5.67107	1.71152	0.190823	0.999916	Tb427_01_v4	soluble
Tb427tmp.01.6690	Tb427tmp.01.6690	1431	0.172613	5.72276	1.71103	0.190887	0.999916	Tb427_11_01_v4	hypothetical
Tb427.BES122.2	Tb427.BES122.2	1206	0.364453	2.77083	1.7108	0.190917	0.999916	Tb427_telo122_v2	expression
Tb427tmp.01.4170	Tb427tmp.01.4170	2547	0.256149	4.81339	1.7102	0.190995	0.999916	Tb427_11_01_v4	Note 4.1.99.3
Tb427.07.5000	Tb427.07.5000	783	0.11296	9.92689	1.70867	0.191193	0.999916	Tb427_07_v4	60S
Tb427.01.1770	Tb427.01.1770	324	-0.361372	2.91048	1.70436	0.191753	0.999916	Tb427_01_v4	glutaredoxin
Tb427tmp.01.3820	Tb427tmp.01.3820	897	0.36788	1.15005	1.704	0.1918	0.999916	Tb427_11_01_v4	hypothetical
Tb427.05.3810	Tb427.05.3810	1377	-0.133742	6.69122	1.7024	0.192009	0.999916	Tb427_05_v4	Note 2.4.2.10
Tb427.07.7150	Tb427.07.7150	1686	0.278796	4.54063	1.6993	0.192414	0.999916	Tb427_07_v4	hypothetical
Tb427.10.6610	Tb427.10.6610	825	0.168682	5.76773	1.69887	0.19247	0.999916	Tb427_10_v5	chaperone
Tb427.BES15.12	Tb427.BES15.12	1590	0.370237	1.44425	1.69887	0.192471	0.999916	Tb427_telo15_v2	variant
Tb427tmp.01.3805	Tb427tmp.01.3805	366	-0.120215	8.62662	1.69817	0.192562	0.999916	Tb427_11_01_v4	corset-associated
Tb427.08.4210	Tb427.08.4210	1260	-0.28088	4.53101	1.69636	0.192799	0.999916	Tb427_08_v4	hypothetical
Tb427.06.4910	Tb427.06.4910	1194	0.120253	8.58482	1.6951	0.192965	0.999916	Tb427_06_v4	Note 2.5.1.6
Tb427.08.1360	Tb427.08.1360	12675	0.127575	7.0478	1.68861	0.193819	0.999916	Tb427_08_v4	hypothetical
Tb427.08.7600	Tb427.08.7600	1620	0.129556	6.89915	1.6865	0.194097	0.999916	Tb427_08_v4	amino
Tb427.05.400	Tb427.05.400	1569	0.126795	7.13803	1.6857	0.194204	0.999916	Tb427_05_v4	75
Tb427.05.380	Tb427.05.380	1818	-0.369008	1.70619	1.67584	0.195512	0.999916	Tb427_05_v4	75
Tb427.04.1280	Tb427.04.1280	1197	0.163352	5.82328	1.67402	0.195756	0.999916	Tb427_04_v4	hypothetical
Tb427_10_v4.snoRNA.0003	Tb427_10_v4.snoRNA.0003	67	0.318789	3.92231	1.67113	0.196142	0.999916	Tb427_10_v5
Tb427.08.3430	Tb427.08.3430	1506	0.245217	4.90469	1.6706	0.196212	0.999916	Tb427_08_v4	hypothetical
Tb427.07.4230	Tb427.07.4230	696	0.167858	5.7564	1.6695	0.19636	0.999916	Tb427_07_v4	hypothetical
Tb427tmp.12.0017	Tb427tmp.12.0017	1050	0.146467	6.15662	1.6685	0.196494	0.999916	Tb427_11_01_v4	hypothetical
Tb427.08.443	Tb427.08.443	136	0.379849	1.98548	1.66665	0.196742	0.999916	Tb427_08_v4
Tb427.10.10000	Tb427.10.10000	1224	0.149312	6.06796	1.6653	0.196923	0.999916	Tb427_10_v5	hypothetical
Tb427.03.3600	Tb427.03.3600	471	0.338838	3.52706	1.66441	0.197043	0.999916	Tb427_03_v4	hypothetical
Tb427.04.340	Tb427.04.340	690	0.354161	2.95022	1.662	0.197368	0.999916	Tb427_04_v4	hypothetical
Tb427.02.1997	Tb427.02.1997	78	0.344278	3.35249	1.65867	0.197818	0.999916	Tb427_02_v4
Tb427.08.3640	Tb427.08.3640	1107	0.15852	5.88127	1.65734	0.197997	0.999916	Tb427_08_v4	hypothetical
Tb427tmp.30D13.160	Tb427tmp.30D13.160	801	0.22199	5.13852	1.65733	0.197999	0.999916	Tb427_07_v4	hypothetical
Tb427.10.1310	Tb427.10.1310	2835	0.179608	5.60334	1.65593	0.198188	0.999916	Tb427_10_v5	hypothetical
Tb427.02.5980	Tb427.02.5980	2613	-0.174618	5.66396	1.65305	0.198579	0.999916	Tb427_02_v4	ATP-dependent
Tb427.10.9140	Tb427.10.9140	1935	0.166658	5.76288	1.65229	0.198682	0.999916	Tb427_10_v5	hypothetical
Tb427.10.2890	Tb427.10.2890	1290	-0.103475	10.6966	1.64988	0.19901	0.999916	Tb427_10_v5	Note 4.2.1.11
Tb427.10.3020	Tb427.10.3020	2322	0.131894	6.67155	1.64956	0.199054	0.999916	Tb427_10_v5	hypothetical
Tb427.08.1700	Tb427.08.1700	2256	0.167605	5.74524	1.64531	0.199633	0.999916	Tb427_08_v4	hypothetical
Tb427_10_v4.snoRNA.0051	Tb427_10_v4.snoRNA.0051	66	0.361675	2.37779	1.64433	0.199767	0.999916	Tb427_10_v5
Tb427.04.150	Tb427.04.150	426	0.343019	3.35202	1.63814	0.200615	0.999916	Tb427_04_v4	hypothetical
Tb427.06.3740	Tb427.06.3740	1974	-0.102201	10.7825	1.63752	0.200701	0.999916	Tb427_06_v4	heat
Tb427.10.14490	Tb427.10.14490	1263	-0.137376	6.39656	1.63398	0.201187	0.999916	Tb427_10_v5	hypothetical
Tb427.08.7440	Tb427.08.7440	1107	0.179941	5.5897	1.63341	0.201266	0.999916	Tb427_08_v4	Note 3.1.1.-
Tb427.BES28.11	Tb427.BES28.11	1470	0.200147	5.35643	1.6318	0.201488	0.999916	Tb427_telo28_v2	expression
Tb427_11_01_v4.snoRNA.0030	Tb427_11_01_v4.snoRNA.0030	101	0.35822	2.26737	1.63001	0.201735	0.999916	Tb427_11_01_v4
Tb427.BES4.11	Tb427.BES4.11	1590	0.362585	1.4475	1.62994	0.201746	0.999916	Tb427_telo4_v3	variant
Tb427_09_v4.snoRNA.0102	Tb427_09_v4.snoRNA.0102	97	-0.362241	1.86107	1.62763	0.202065	0.999916	Tb427_09_v4
Tb427tmp.211.2730	Tb427tmp.211.2730	732	-0.117162	8.93661	1.62711	0.202137	0.999916	Tb427_09_v4	Gim5A
Tb427.07.6410	Tb427.07.6410	4371	0.14449	6.16189	1.62627	0.202253	0.999916	Tb427_07_v4	hypothetical
Tb427.07.7040	Tb427.07.7040	930	-0.122806	7.40037	1.62608	0.202281	0.999916	Tb427_07_v4	methylthioadenosine
Tb427_09_v4.snoRNA.0093	Tb427_09_v4.snoRNA.0093	73	0.302089	4.14198	1.62339	0.202654	0.999916	Tb427_09_v4
Tb427_09_snoRNA_0005	Tb427_09_snoRNA_0005	97	0.308272	4.01447	1.62034	0.203079	0.999916	Tb427_09_v4
Tb427_06_v4.snoRNA.0016	Tb427_06_v4.snoRNA.0016	72	0.345422	3.23368	1.61723	0.203512	0.999916	Tb427_06_v4
Tb427.05.150	Tb427.05.150	816	0.195786	5.40097	1.61684	0.203567	0.999916	Tb427_05_v4	hypothetical
Tb427.04.5370	Tb427.04.5370	351	0.292318	4.26088	1.615	0.203825	0.999916	Tb427_04_v4	unspecified
Tb427.02.1150	Tb427.02.1150	1347	0.122336	7.39315	1.61161	0.2043	0.999916	Tb427_02_v4	retrotransposon
Tb427.07.5020	Tb427.07.5020	783	0.109902	9.89453	1.61058	0.204444	0.999916	Tb427_07_v4	60S
Tb427.08.2940	Tb427.08.2940	1314	0.117667	8.24879	1.60966	0.204574	0.999916	Tb427_08_v4	mannosyl-oligosaccharide
Tb427tmp.01.3240	Tb427tmp.01.3240	2046	0.306577	4.03189	1.60921	0.204638	0.999916	Tb427_11_01_v4	trans-sialidase
Tb427_10_v4.snoRNA.0050	Tb427_10_v4.snoRNA.0050	66	0.360255	2.16755	1.60601	0.205088	0.999916	Tb427_10_v5
Tb427.05.2200	Tb427.05.2200	405	0.304925	4.05848	1.60574	0.205126	0.999916	Tb427_05_v4	hypothetical
Tb427.07.5220	Tb427.07.5220	5037	0.133529	6.47067	1.60141	0.205737	0.999916	Tb427_07_v4	protein
Tb427tmp.160.1010	Tb427tmp.160.1010	1200	0.2391	4.92114	1.59868	0.206124	0.999916	Tb427_09_v4	hypothetical
Tb427_08_v4.snoRNA.0010	Tb427_08_v4.snoRNA.0010	74	0.184286	5.50977	1.59767	0.206268	0.999916	Tb427_08_v4
Tb427_09_v4.snoRNA.0090	Tb427_09_v4.snoRNA.0090	73	0.34291	3.18138	1.59727	0.206324	0.999916	Tb427_09_v4
Tb427.07.3780	Tb427.07.3780	2064	0.141019	6.22532	1.59438	0.206735	0.999916	Tb427_07_v4	Note 2.7.7.19
Tb427.03.5530	Tb427.03.5530	7410	0.121755	7.3937	1.59421	0.20676	0.999916	Tb427_03_v4	Tb-292
Tb427tmp.211.3900	Tb427tmp.211.3900	1905	0.161388	5.79224	1.59129	0.207176	0.999916	Tb427_09_v4	hypothetical
Tb427.03.4850	Tb427.03.4850	804	0.251691	4.76164	1.59023	0.207327	0.999916	Tb427_03_v4	Note 4.2.1.17
Tb427.10.12030	Tb427.10.12030	753	-0.297149	4.26196	1.58928	0.207463	0.999916	Tb427_10_v5	hypothetical
Tb427_10_v4.snoRNA.0037	Tb427_10_v4.snoRNA.0037	65	0.356738	0.751232	1.58896	0.207509	0.999916	Tb427_10_v5
Tb427.02.5300	Tb427.02.5300	1098	0.22974	5.01482	1.5869	0.207803	0.999916	Tb427_02_v4	hypothetical
Tb427.08.5220	Tb427.08.5220	3147	0.140404	6.22712	1.58476	0.20811	0.999916	Tb427_08_v4	hypothetical
Tb427.10.9250	Tb427.10.9250	810	0.14425	6.10912	1.58374	0.208257	0.999916	Tb427_10_v5	CAP/Srv2p
Tb427.10.5390	Tb427.10.5390	4101	0.126577	6.82971	1.58368	0.208266	0.999916	Tb427_10_v5	hypothetical
Tb427tmp.01.6960	Tb427tmp.01.6960	2229	0.176552	5.59262	1.58239	0.208451	0.999916	Tb427_11_01_v4	hypothetical
Tb427_08_v4.snoRNA.0017	Tb427_08_v4.snoRNA.0017	83	0.122939	7.13903	1.58231	0.208461	0.999916	Tb427_08_v4
Tb427.03.3150	Tb427.03.3150	2358	0.201958	5.302	1.58164	0.208558	0.999916	Tb427_03_v4	hypothetical
Tb427.08.6970	Tb427.08.6970	2220	0.146434	6.0427	1.58142	0.20859	0.999916	Tb427_08_v4	3-methylcrotonyl-CoA
Tb427_09_v4.snoRNA.0055	Tb427_09_v4.snoRNA.0055	71	0.315964	3.81889	1.58083	0.208675	0.999916	Tb427_09_v4
Tb427.08.6780	Tb427.08.6780	1182	0.178927	5.56809	1.57927	0.2089	0.999916	Tb427_08_v4	hypothetical
Tb427.08.7330	Tb427.08.7330	684	0.342822	3.15833	1.57823	0.20905	0.999916	Tb427_08_v4	hypothetical
Tb427.01.1910	Tb427.01.1910	3777	0.148187	5.98263	1.57433	0.209612	0.999916	Tb427_01_v4	hypothetical
H25N7.05	H25N7.05	369	0.312373	3.87714	1.57348	0.209737	0.999916	TPH25N7	hypothetical
Tb427.10.15830	Tb427.10.15830	801	0.22627	5.02845	1.57333	0.209758	0.999916	Tb427_10_v5	hypothetical
Tb427tmp.211.0070	Tb427tmp.211.0070	1620	0.292613	4.20863	1.57234	0.209901	0.999916	Tb427_09_v4	hypothetical
Tb427.06.430	Tb427.06.430	3738	0.180674	5.5349	1.57039	0.210184	0.999916	Tb427_06_v4	Note 4.6.1.1
Tb427_10_v4.snoRNA.0057	Tb427_10_v4.snoRNA.0057	95	0.284341	4.32208	1.56896	0.210392	0.999916	Tb427_10_v5
N19B2.035	N19B2.035	321	0.356364	1.49486	1.56421	0.211083	0.999916	TPN19B2	hypothetical
Tb427.10.9600	Tb427.10.9600	1617	-0.350666	0.629281	1.56401	0.211113	0.999916	Tb427_10_v5	Note 2.7.1.-
Tb427tmp.01.5650	Tb427tmp.01.5650	3588	-0.366357	2.41767	1.56359	0.211174	0.999916	Tb427_11_01_v4	Note 2.7.1.-
Tb427tmp.211.5010	Tb427tmp.211.5010	5427	0.342986	3.05842	1.56358	0.211175	0.999916	Tb427_09_v4	SLACS
Tb427_09_v4.snoRNA.0025	Tb427_09_v4.snoRNA.0025	96	0.323557	3.66332	1.56319	0.211232	0.999916	Tb427_09_v4
Tb427.10.12600	Tb427.10.12600	1788	0.162498	5.75535	1.56174	0.211444	0.999916	Tb427_10_v5	hypothetical
Tb427.03.2360	Tb427.03.2360	1428	0.27245	4.48472	1.55983	0.211724	0.999916	Tb427_03_v4	hypothetical
Tb427_10_v4.snoRNA.0001	Tb427_10_v4.snoRNA.0001	67	0.314754	3.79499	1.55942	0.211783	0.999916	Tb427_10_v5
Tb427.BES40.2	Tb427.BES40.2	1023	-0.105903	10.455	1.55927	0.211806	0.999916	Tb427_telo40_v2	transferrin-binding
Tb427.10.15330	Tb427.10.15330	1818	-0.220013	5.09201	1.55685	0.21216	0.999916	Tb427_10_v5	hypothetical
Tb427.03.4800	Tb427.03.4800	1860	0.196062	5.34749	1.55658	0.2122	0.999916	Tb427_03_v4	hypothetical
Tb427tmp.02.4430	Tb427tmp.02.4430	2142	0.189675	5.42078	1.55446	0.212511	0.999916	Tb427_11_01_v4	hypothetical
Tb427.10.10820	Tb427.10.10820	1002	0.226466	5.01185	1.55444	0.212515	0.999916	Tb427_10_v5	hypothetical
Tb427tmp.160.5240	Tb427tmp.160.5240	1416	0.201042	5.28789	1.55152	0.212944	0.999916	Tb427_09_v4	hypothetical
Tb427_09_v4.snoRNA.0070	Tb427_09_v4.snoRNA.0070	107	0.145548	6.02782	1.55137	0.212967	0.999916	Tb427_09_v4
Tb427.10.180	Tb427.10.180	918	0.152073	5.89862	1.54976	0.213205	0.999916	Tb427_10_v5	Note 3.6.3.14
Tb427_10_v4.snoRNA.0004	Tb427_10_v4.snoRNA.0004	67	0.304572	3.96466	1.54892	0.213328	0.999916	Tb427_10_v5
Tb427tmp.01.3340	Tb427tmp.01.3340	2241	0.172468	5.61654	1.54731	0.213566	0.999916	Tb427_11_01_v4	2 3-bisphosphoglycerate-independent
Tb427tmp.01.6420	Tb427tmp.01.6420	2460	0.263614	4.57347	1.5404	0.214591	0.999916	Tb427_11_01_v4	DNA
Tb427.08.1480	Tb427.08.1480	7407	0.127897	6.64486	1.53949	0.214727	0.999916	Tb427_08_v4	hypothetical
Tb427tmp.02.2320	Tb427tmp.02.2320	1329	0.181214	5.50813	1.53768	0.214997	0.999916	Tb427_11_01_v4	hypothetical
Tb427.10.8900	Tb427.10.8900	1299	-0.285512	4.26378	1.53676	0.215134	0.999916	Tb427_10_v5	Note 2.7.8.1
Tb427.07.6040	Tb427.07.6040	3804	0.11876	7.48509	1.53546	0.215328	0.999916	Tb427_07_v4	Note 4.6.1.1
Tb427.07.6500	Tb427.07.6500	1467	0.348919	0.2008	1.53335	0.215644	0.999916	Tb427_07_v4	variant
Tb427.10.12040	Tb427.10.12040	1242	-0.268261	4.52563	1.5324	0.215786	0.999916	Tb427_10_v5	mitogen-activated
Tb427tmp.01.7400	Tb427tmp.01.7400	1134	0.143645	6.05549	1.53173	0.215887	0.999916	Tb427_11_01_v4	GPI
Tb427.07.4610	Tb427.07.4610	1368	0.247206	4.75655	1.5293	0.216251	0.999916	Tb427_07_v4	hypothetical
Tb427.05.3820	Tb427.05.3820	984	0.148766	5.93385	1.52897	0.2163	0.999916	Tb427_05_v4	Note 2.1.3.2
Tb427.03.4060	Tb427.03.4060	2571	0.196642	5.32198	1.52812	0.216428	0.999916	Tb427_03_v4	hypothetical
Tb427.04.3020	Tb427.04.3020	4323	0.145942	5.98191	1.52805	0.21644	0.999916	Tb427_04_v4	ATP-dependent
Tb427.10.8210	Tb427.10.8210	1764	0.154053	5.85067	1.52577	0.216782	0.999916	Tb427_10_v5	KREPA2
Tb427.08.7750	Tb427.08.7750	3315	0.151	5.89344	1.52324	0.217163	0.999916	Tb427_08_v4	hypothetical
Tb427.07.1350	Tb427.07.1350	1053	0.222038	5.03913	1.52248	0.217279	0.999916	Tb427_07_v4	hypothetical
Tb427.10.13520	Tb427.10.13520	1608	0.143577	6.04218	1.52104	0.217496	0.999916	Tb427_10_v5	hypothetical
Tb427.02.4200	Tb427.02.4200	3114	-0.3493	2.22304	1.52016	0.217629	0.999916	Tb427_02_v4	protein
Tb427.10.11000	Tb427.10.11000	1017	0.214432	5.11328	1.51756	0.218023	0.999916	Tb427_10_v5	hypothetical
Tb427.BES40.10	Tb427.BES40.10	1107	0.111533	9.20539	1.51624	0.218223	0.999916	Tb427_telo40_v2	expression
Tb427.08.5360	Tb427.08.5360	528	0.346121	2.21648	1.51619	0.21823	0.999916	Tb427_08_v4	hypothetical
Tb427.10.16090	Tb427.10.16090	2412	0.174231	5.57211	1.5157	0.218305	0.999916	Tb427_10_v5	hypothetical
Tb427tmp.01.5100	Tb427tmp.01.5100	1779	-0.114199	8.074	1.51445	0.218494	0.999916	Tb427_11_01_v4	par1
Tb427.08.6550	Tb427.08.6550	822	0.274582	4.39738	1.51402	0.21856	0.999916	Tb427_08_v4	hypothetical
Tb427.04.5260	Tb427.04.5260	1203	0.119192	7.34578	1.51348	0.218642	0.999916	Tb427_04_v4	UDP-Gal
Tb427.04.5300	Tb427.04.5300	1011	0.127136	6.67931	1.51303	0.218711	0.999916	Tb427_04_v4	UDP-Gal
Tb427_10_v4.snoRNA.0068	Tb427_10_v4.snoRNA.0068	111	0.286813	4.20999	1.51233	0.218817	0.999916	Tb427_10_v5
Tb427tmp.01.4930	Tb427tmp.01.4930	1266	0.196723	5.30687	1.51142	0.218956	0.999916	Tb427_11_01_v4	hypothetical
Tb427.10.7360	Tb427.10.7360	1941	0.216584	5.08801	1.51014	0.219151	0.999916	Tb427_10_v5	ATP-binding
Tb427.02.5330	Tb427.02.5330	1110	0.252257	4.67753	1.50997	0.219177	0.999916	Tb427_02_v4	hypothetical
Tb427.06.4430	Tb427.06.4430	1008	0.223813	5.00608	1.50813	0.219459	0.999916	Tb427_06_v4	Note 2.7.1.39
Tb427.08.3150	Tb427.08.3150	1671	-0.117735	7.47594	1.50662	0.219689	0.999916	Tb427_08_v4	T-complex
Tb427tmp.01.4420	Tb427tmp.01.4420	1182	0.139938	6.12962	1.50435	0.220037	0.999916	Tb427_11_01_v4	hypothetical
Tb427.05.1400	Tb427.05.1400	525	0.153425	5.84871	1.49997	0.220709	0.999916	Tb427_05_v4	hypothetical
Tb427.BES56.4	Tb427.BES56.4	1443	0.319364	3.53708	1.4969	0.221182	0.999916	Tb427_telo56_v2	expression
Tb427.01.4830	Tb427.01.4830	903	-0.195596	5.31442	1.49665	0.221221	0.999916	Tb427_01_v4	unspecified
Tb427.10.1290	Tb427.10.1290	252	0.33129	3.17436	1.49567	0.221372	0.999916	Tb427_10_v5	hypothetical
Tb427.02.2260	Tb427.02.2260	12834	-0.177441	5.53027	1.49381	0.221659	0.999916	Tb427_02_v4	phosphatidylinositol
Tb427.08.6860	Tb427.08.6860	2247	0.162364	5.70719	1.49339	0.221724	0.999916	Tb427_08_v4	hypothetical
Tb427tmp.160.4950	Tb427tmp.160.4950	879	0.338851	2.78372	1.49284	0.221809	0.999916	Tb427_09_v4	hypothetical
Tb427.03.4000	Tb427.03.4000	480	0.150666	5.8739	1.49137	0.222037	0.999916	Tb427_03_v4	clathrin
Tb427tmp.244.2340	Tb427tmp.244.2340	378	0.34063	2.52342	1.49081	0.222124	0.999916	Tb427_09_v4	hypothetical
Tb427tmp.11.0006	Tb427tmp.11.0006	1014	-0.117762	7.37194	1.48868	0.222455	0.999916	Tb427_11_01_v4	Note 1.17.4.1
Tb427.03.3350	Tb427.03.3350	1752	0.151738	5.85565	1.48848	0.222485	0.999916	Tb427_03_v4	hypothetical
Tb427.08.7810	Tb427.08.7810	921	0.3128	3.7164	1.4884	0.222497	0.999916	Tb427_08_v4	hypothetical
Tb427.01.3940	Tb427.01.3940	2739	0.130391	6.41376	1.48797	0.222566	0.999916	Tb427_01_v4	hypothetical
Tb427.04.4610	Tb427.04.4610	960	0.269225	4.43344	1.48722	0.222682	0.999916	Tb427_04_v4	hypothetical
Tb427.03.590	Tb427.03.590	1389	0.344911	2.35294	1.4864	0.222809	0.999916	Tb427_03_v4	adenosine
Tb427.06.4290	Tb427.06.4290	804	0.133618	6.31433	1.48334	0.223286	0.999916	Tb427_06_v4	hypothetical
Tb427.05.370	Tb427.05.370	1572	0.112465	8.4788	1.47911	0.223947	0.999916	Tb427_05_v4	75
Tb427.BES134.4	Tb427.BES134.4	1440	0.216582	5.05769	1.47889	0.223982	0.999916	Tb427_telo134_v1	expression
Tb427.BES134.1	Tb427.BES134.1	2061	0.315968	3.57157	1.4786	0.224027	0.999916	Tb427_telo134_v1	folate
Tb427.06.800	Tb427.06.800	3741	0.125066	6.68556	1.4779	0.224137	0.999916	Tb427_06_v4	Note 4.6.1.1
Tb427.BES65.2	Tb427.BES65.2	1206	0.315027	3.64392	1.47781	0.22415	0.999916	Tb427_telo65_v2	transferrin-binding
Tb427.04.4600	Tb427.04.4600	783	0.251384	4.65771	1.47778	0.224155	0.999916	Tb427_04_v4	hypothetical
Tb427tmp.244.2460	Tb427tmp.244.2460	768	0.166132	5.65417	1.47774	0.224161	0.999916	Tb427_09_v4	unspecified
Tb427.07.6300	Tb427.07.6300	1650	-0.350587	-0.00378933	1.47632	0.224384	0.999916	Tb427_07_v4	hypothetical
Tb427.07.6480	Tb427.07.6480	2280	0.18558	5.40743	1.47602	0.224431	0.999916	Tb427_07_v4	hypothetical
Tb427.05.3040	Tb427.05.3040	597	0.302056	3.90657	1.47573	0.224477	0.999916	Tb427_05_v4	hypothetical
Tb427.05.1760	Tb427.05.1760	1986	-0.265501	4.47089	1.47296	0.224912	0.999916	Tb427_05_v4	hypothetical
Tb427.10.1850	Tb427.10.1850	1302	0.202196	5.21211	1.47019	0.225348	0.999916	Tb427_10_v5	hypothetical
Tb427.BES5.3	Tb427.BES5.3	1434	0.111582	8.70296	1.46712	0.225833	0.999916	Tb427_telo3_v2	expression
Tb427.10.6170	Tb427.10.6170	4527	0.127123	6.50004	1.46322	0.226452	0.999916	Tb427_10_v5	hypothetical
Tb427.10.7380	Tb427.10.7380	1050	0.208126	5.14203	1.46276	0.226524	0.999916	Tb427_10_v5	hypothetical
Tb427_09_v4.snoRNA.0065	Tb427_09_v4.snoRNA.0065	107	0.343618	1.94497	1.4627	0.226534	0.999916	Tb427_09_v4
Tb427.08.7920	Tb427.08.7920	3795	0.119129	6.99081	1.46017	0.226936	0.999916	Tb427_08_v4	Note 4.6.1.1
Tb427tmp.211.2290	Tb427tmp.211.2290	864	-0.341062	2.03934	1.45987	0.226984	0.999916	Tb427_09_v4	chaperone
Tb427_10_v4.snoRNA.0011	Tb427_10_v4.snoRNA.0011	101	0.257672	4.54619	1.45731	0.227392	0.999916	Tb427_10_v5
Tb427.02.5350	Tb427.02.5350	1110	0.255434	4.58376	1.45726	0.2274	0.999916	Tb427_02_v4	hypothetical
Tb427.07.2240	Tb427.07.2240	1635	-0.116106	7.41878	1.45672	0.227485	0.999916	Tb427_07_v4	hypothetical
13J3.16	13J3.16	3806	0.288101	4.0851	1.45472	0.227805	0.999916	TP13J3	expression
Tb427.08.7850	Tb427.08.7850	2967	-0.251816	4.66264	1.45303	0.228076	0.999916	Tb427_08_v4	hypothetical
Tb427.10.13260	Tb427.10.13260	3474	0.126642	6.49506	1.45199	0.228242	0.999916	Tb427_10_v5	hypothetical
Tb427.06.3520	Tb427.06.3520	1953	0.179445	5.46488	1.45188	0.22826	0.999916	Tb427_06_v4	hypothetical
Tb427tmp.160.2000	Tb427tmp.160.2000	1221	0.219844	5.00483	1.45161	0.228303	0.999916	Tb427_09_v4	pseudouridylate
Tb427.03.2230	Tb427.03.2230	906	0.117026	7.24999	1.45143	0.228332	0.999916	Tb427_03_v4	Note 6.2.1.4
Tb427.08.4000	Tb427.08.4000	1911	0.150118	5.85002	1.44979	0.228594	0.999916	Tb427_08_v4	hypothetical
Tb427.01.2700	Tb427.01.2700	1233	0.246547	4.67805	1.44922	0.228686	0.999916	Tb427_01_v4	hypothetical
Tb427.04.1910	Tb427.04.1910	729	-0.340225	0.811124	1.44306	0.229677	0.999916	Tb427_04_v4	hypothetical
Tb427tmp.160.5560	Tb427tmp.160.5560	1416	-0.208038	5.12779	1.44231	0.229798	0.999916	Tb427_09_v4	Note 4.3.2.2
Tb427tmp.01.1660	Tb427tmp.01.1660	1662	0.163279	5.65669	1.44087	0.230031	0.999916	Tb427_11_01_v4	hypothetical
Tb427tmp.211.1620	Tb427tmp.211.1620	4350	0.124447	6.61147	1.4403	0.230123	0.999916	Tb427_09_v4	hypothetical
Tb427.01.3230	Tb427.01.3230	2148	0.153946	5.78628	1.43537	0.230923	0.999916	Tb427_01_v4	cell
Tb427tmp.211.1290	Tb427tmp.211.1290	1008	0.171603	5.54917	1.43391	0.23116	0.999916	Tb427_09_v4	hypothetical
Tb427_11_snoRNA_0038	Tb427_11_snoRNA_0038	183	0.256809	4.52746	1.43257	0.231379	0.999916	Tb427_11_01_v4
Tb427.BES40.11	Tb427.BES40.11	375	0.139734	6.02953	1.43234	0.231415	0.999916	Tb427_telo40_v2	expression
Tb427.01.720	Tb427.01.720	1656	-0.112133	7.89696	1.43087	0.231656	0.999916	Tb427_01_v4	Note 2.7.2.3
Tb427.10.10840	Tb427.10.10840	1710	0.157979	5.71577	1.42922	0.231925	0.999916	Tb427_10_v5	hypothetical
Tb427tmp.160.3670	Tb427tmp.160.3670	381	-0.131731	6.28809	1.42763	0.232185	0.999916	Tb427_09_v4	NHP2/RS6-like
Tb427.10.10830	Tb427.10.10830	963	0.222532	4.94858	1.42667	0.232341	0.999916	Tb427_10_v5	HNRNPA
Tb427tmp.01.3660	Tb427tmp.01.3660	1518	0.218784	5.0031	1.42538	0.232553	0.999916	Tb427_11_01_v4	DNA
Tb427_10_v4.snoRNA.0020	Tb427_10_v4.snoRNA.0020	87	0.335107	2.27771	1.42324	0.232904	0.999916	Tb427_10_v5
Tb427tmp.52.0008	Tb427tmp.52.0008	3909	0.116292	7.19194	1.42034	0.23338	0.999916	Tb427_11_01_v4	hypothetical
Tb427.04.3600	Tb427.04.3600	312	0.251475	4.5912	1.41883	0.233628	0.999916	Tb427_04_v4	hypothetical
Tb427.06.260	Tb427.06.260	468	0.276369	4.24592	1.41781	0.233796	0.999916	Tb427_06_v4	hypothetical
Tb427tmp.02.2250	Tb427tmp.02.2250	4563	0.129318	6.34921	1.41602	0.234092	0.999916	Tb427_11_01_v4	hypothetical
Tb427tmp.160.5120	Tb427tmp.160.5120	4956	0.141682	5.9548	1.41586	0.234118	0.999916	Tb427_09_v4	hypothetical
Tb427.07.960	Tb427.07.960	2550	-0.289619	4.03379	1.4139	0.234442	0.999916	Tb427_07_v4	protein
Tb427.06.184	Tb427.06.184	516	0.174659	5.53837	1.41359	0.234494	0.999916	Tb427_06_v4
Tb427.08.7080	Tb427.08.7080	4566	0.132263	6.23853	1.41225	0.234716	0.999916	Tb427_08_v4	hypothetical
Tb427.10.12960	Tb427.10.12960	693	0.124229	6.53182	1.41201	0.234755	0.999916	Tb427_10_v5	ras-related
Tb427.08.2864	Tb427.08.2864	144	0.369621	0.641178	1.41189	0.234775	0.999916	Tb427_08_v4
Tb427.BES51.6	Tb427.BES51.6	3804	0.287918	4.01263	1.41166	0.234813	0.999916	Tb427_telo51_v2	expression
Tb427.06.210	Tb427.06.210	1503	0.335464	0.854997	1.40958	0.235159	0.999916	Tb427_06_v4	leucine-rich
Tb427.01.1890	Tb427.01.1890	3525	0.154459	5.75267	1.40678	0.235624	0.999916	Tb427_01_v4	hypothetical
Tb427.10.5900	Tb427.10.5900	1404	0.128749	6.3466	1.40621	0.235719	0.999916	Tb427_10_v5	hypothetical
Tb427tmp.211.4830	Tb427tmp.211.4830	1983	0.218023	4.98699	1.40598	0.235758	0.999916	Tb427_09_v4	hypothetical
Tb427.10.5420	Tb427.10.5420	4086	0.195831	5.24189	1.40438	0.236024	0.999916	Tb427_10_v5	hypothetical
N19B2.150	N19B2.150	453	0.23987	4.7112	1.40371	0.236136	0.999916	TPN19B2	hypothetical
Tb427.08.6490	Tb427.08.6490	3237	-0.338011	2.4681	1.40153	0.2365	0.999916	Tb427_08_v4	Note 2.7.1.-
Tb427_10_v4.snoRNA.0019	Tb427_10_v4.snoRNA.0019	87	0.331181	2.51679	1.4012	0.236556	0.999916	Tb427_10_v5
Tb427tmp.50.0002	Tb427tmp.50.0002	1206	0.121666	6.6544	1.39876	0.236964	0.999916	Tb427_11_01_v4	hypothetical
Tb427.01.2850	Tb427.01.2850	1959	0.113855	7.43806	1.39795	0.2371	0.999916	Tb427_01_v4	pteridine
Tb427.06.5110	Tb427.06.5110	3813	0.134353	6.14727	1.39769	0.237143	0.999916	Tb427_06_v4	damage-specific
Tb427.05.2050	Tb427.05.2050	1107	0.176998	5.45002	1.3974	0.237193	0.999916	Tb427_05_v4	hypothetical
Tb427tmp.160.3220	Tb427tmp.160.3220	4038	0.13229	6.21814	1.39647	0.237348	0.999916	Tb427_09_v4	hypothetical
Tb427.10.9440	Tb427.10.9440	1476	-0.156276	5.72004	1.3956	0.237494	0.999916	Tb427_10_v5	Note 1.6.99.3
Tb427tmp.02.3950	Tb427tmp.02.3950	5217	-0.210153	5.07859	1.39447	0.237684	0.999916	Tb427_11_01_v4	ABC
Tb427tmp.02.4470	Tb427tmp.02.4470	1269	0.253674	4.52676	1.39343	0.237859	0.999916	Tb427_11_01_v4	nucleic
Tb427tmp.47.0035	Tb427tmp.47.0035	17505	-0.115971	7.05851	1.393	0.237931	0.999916	Tb427_11_01_v4	antigen
Tb427_09_v4.snoRNA.0050	Tb427_09_v4.snoRNA.0050	75	0.243836	4.65259	1.39081	0.2383	0.999916	Tb427_09_v4
Tb427tmp.01.8560	Tb427tmp.01.8560	2550	0.163254	5.62072	1.39005	0.238429	0.999916	Tb427_11_01_v4	hypothetical
Tb427tmp.211.2740	Tb427tmp.211.2740	726	-0.106841	9.24368	1.38954	0.238516	0.999916	Tb427_09_v4	Gim5B
Tb427.06.1120	Tb427.06.1120	2220	0.156925	5.70204	1.38929	0.238557	0.999916	Tb427_06_v4	hypothetical
Tb427.07.3910	Tb427.07.3910	1515	0.215383	4.99471	1.38292	0.239636	0.999916	Tb427_07_v4	hypothetical
Tb427.10.8600	Tb427.10.8600	3270	0.124867	6.4452	1.38216	0.239766	0.999916	Tb427_10_v5	hypothetical
N19B2.020	N19B2.020	2908	0.303301	3.66028	1.38207	0.239782	0.999916	TPN19B2	ESAG4
N19B2.105	N19B2.105	327	0.332445	1.70759	1.38166	0.239851	0.999916	TPN19B2	hypothetical
Tb427.10.1050	Tb427.10.1050	1401	0.108983	8.24109	1.38159	0.239863	0.999916	Tb427_10_v5	Note 3.4.16.5
Tb427tmp.211.0740	Tb427tmp.211.0740	573	0.126902	6.36958	1.37848	0.240392	0.999916	Tb427_09_v4	p21
Tb427.06.2480	Tb427.06.2480	1161	0.18826	5.30461	1.37835	0.240415	0.999916	Tb427_06_v4	chaperone
Tb427.BES40.7	Tb427.BES40.7	3807	0.108896	8.09075	1.37756	0.24055	0.999916	Tb427_telo40_v2	receptor-type
Tb427.07.2330	Tb427.07.2330	3300	-0.119767	6.76634	1.37727	0.240599	0.999916	Tb427_07_v4	hypothetical
Tb427tmp.211.3650	Tb427tmp.211.3650	1344	-0.148187	5.82222	1.37254	0.241408	0.999916	Tb427_09_v4	phospholipase
Tb427.07.440	Tb427.07.440	993	0.182592	5.36431	1.37166	0.241558	0.999916	Tb427_07_v4	hypothetical
Tb427tmp.03.0230	Tb427tmp.03.0230	1242	-0.121547	6.62926	1.37041	0.241773	0.999916	Tb427_11_01_v4	Note 1.1.1.42
Tb427.07.5950	Tb427.07.5950	1773	0.125941	6.39334	1.37015	0.241819	0.999916	Tb427_07_v4	hypothetical
Tb427tmp.01.0660	Tb427tmp.01.0660	1437	0.18745	5.30403	1.36746	0.242282	0.999916	Tb427_11_01_v4	hypothetical
Tb427.10.6920	Tb427.10.6920	963	0.121242	6.59656	1.36663	0.242423	0.999916	Tb427_10_v5	hypothetical
Tb427.07.2660	Tb427.07.2660	1218	-0.261747	4.45354	1.36479	0.242741	0.999916	Tb427_07_v4	hypothetical
H25N7.07	H25N7.07	609	0.306991	3.50383	1.36061	0.243464	0.999916	TPH25N7	hypothetical
Tb427.08.5400	Tb427.08.5400	2826	0.174873	5.44592	1.35967	0.243626	0.999916	Tb427_08_v4	hypothetical
Tb427.07.250	Tb427.07.250	1755	0.184319	5.33293	1.35849	0.243831	0.999916	Tb427_07_v4	hypothetical
Tb427.05.2070	Tb427.05.2070	1905	0.157008	5.67903	1.35695	0.244099	0.999916	Tb427_05_v4	hypothetical
Tb427tmp.01.1890	Tb427tmp.01.1890	975	0.272341	4.19575	1.35674	0.244136	0.999916	Tb427_11_01_v4	hypothetical
Tb427.07.5080	Tb427.07.5080	2172	0.154003	5.7137	1.3558	0.244298	0.999916	Tb427_07_v4	Note 2.7.1.23
Tb427tmp.01.6210	Tb427tmp.01.6210	1254	0.134591	6.07033	1.35413	0.24459	0.999916	Tb427_11_01_v4	procyclin-associated
Tb427tmp.01.4570	Tb427tmp.01.4570	1479	0.210577	5.02213	1.35384	0.24464	0.999916	Tb427_11_01_v4	hypothetical
Tb427.07.4110	Tb427.07.4110	2685	-0.317212	3.1724	1.35324	0.244745	0.999916	Tb427_07_v4	kinesin
Tb427.BES10.3	Tb427.BES10.3	1440	0.212299	4.99855	1.35204	0.244954	0.999916	Tb427_telo10_v1	expression
Tb427.06.2300	Tb427.06.2300	1038	-0.109916	7.68947	1.34612	0.245989	0.999916	Tb427_06_v4	Note 2.7.1.20
Tb427.10.780	Tb427.10.780	522	-0.3005	3.65861	1.34497	0.246192	0.999916	Tb427_10_v5	hypothetical
Tb427tmp.01.3720	Tb427tmp.01.3720	4116	0.128593	6.24937	1.34194	0.246724	0.999916	Tb427_11_01_v4	hypothetical
Tb427.08.2060	Tb427.08.2060	8850	0.120403	6.57902	1.34172	0.246763	0.999916	Tb427_08_v4	hypothetical
Tb427.08.7880	Tb427.08.7880	315	0.312084	3.27381	1.34169	0.246768	0.999916	Tb427_08_v4	receptor-type
Tb427.10.4050	Tb427.10.4050	1674	-0.30644	3.54576	1.34023	0.247026	0.999916	Tb427_10_v5	Note 2.3.1.50
Tb427tmp.55.0001	Tb427tmp.55.0001	231	0.111291	7.44061	1.33949	0.247156	0.999916	Tb427_11_01_v4	histone
Tb427.06.470	Tb427.06.470	1374	0.315073	3.11967	1.33914	0.247217	0.999916	Tb427_06_v4	unspecified
Tb427.07.6370	Tb427.07.6370	1305	0.193675	5.20483	1.33887	0.247266	0.999916	Tb427_07_v4	hypothetical
Tb427.07.2920	Tb427.07.2920	405	0.112522	7.2385	1.33823	0.247378	0.999916	Tb427_07_v4	histone
Tb427.04.1860	Tb427.04.1860	504	-0.106166	8.84588	1.3372	0.247561	0.999916	Tb427_04_v4	ribosomal
Tb427_10_v4.snoRNA.0069	Tb427_10_v4.snoRNA.0069	111	0.303681	3.48	1.33604	0.247766	0.999916	Tb427_10_v5
Tb427.07.6900	Tb427.07.6900	1755	0.116413	6.81613	1.33575	0.247817	0.999916	Tb427_07_v4	double-strand-break
Tb427.06.4200	Tb427.06.4200	1644	0.186927	5.28103	1.33224	0.248439	0.999916	Tb427_06_v4	hypothetical
Tb427_09_v4.snoRNA.0101	Tb427_09_v4.snoRNA.0101	97	-0.327816	2.05251	1.32988	0.248858	0.999916	Tb427_09_v4
Tb427.08.7150	Tb427.08.7150	1131	0.127892	6.25581	1.32988	0.248859	0.999916	Tb427_08_v4	UDP-Gal
Tb427.03.1360	Tb427.03.1360	1866	0.183815	5.3167	1.32974	0.248883	0.999916	Tb427_03_v4	cytosine-specific
Tb427.10.10750	Tb427.10.10750	4713	0.122577	6.43777	1.32881	0.249049	0.999916	Tb427_10_v5	metallo-
Tb427.10.11330	Tb427.10.11330	687	0.131596	6.1278	1.3283	0.24914	0.999916	Tb427_10_v5	hypothetical
Tb427tmp.01.6740	Tb427tmp.01.6740	3519	-0.105254	9.06334	1.32732	0.249315	0.999916	Tb427_11_01_v4	Tb5.20
Tb427.07.5600	Tb427.07.5600	3081	-0.261969	4.31159	1.32722	0.249332	0.999916	Tb427_07_v4	hypothetical
Tb427_09_v4.snoRNA.0116	Tb427_09_v4.snoRNA.0116	88	0.298012	3.6589	1.32618	0.249517	0.999916	Tb427_09_v4
Tb427tmp.42.0003	Tb427tmp.42.0003	1590	-0.10692	8.03348	1.3256	0.249621	0.999916	Tb427_11_01_v4	T-complex
Tb427tmp.01.0580	Tb427tmp.01.0580	1047	0.255158	4.43114	1.32469	0.249783	0.999916	Tb427_11_01_v4	glycerophosphoryl
Tb427.06.5200	Tb427.06.5200	366	0.326742	2.17143	1.32329	0.250034	0.999916	Tb427_06_v4	hypothetical
Tb427tmp.01.7950	Tb427tmp.01.7950	2334	0.144547	5.83544	1.3232	0.25005	0.999916	Tb427_11_01_v4	Note 3.6.1.-
Tb427tmp.01.6120	Tb427tmp.01.6120	783	0.214286	4.95176	1.32213	0.250242	0.999916	Tb427_11_01_v4	polypeptide
Tb427tmp.211.1640	Tb427tmp.211.1640	1809	0.171416	5.4599	1.32196	0.250273	0.999916	Tb427_09_v4	hypothetical
Tb427tmp.160.4840	Tb427tmp.160.4840	630	0.310292	3.23678	1.32148	0.250358	0.999916	Tb427_09_v4	hypothetical
Tb427_08_v4.snoRNA.0020	Tb427_08_v4.snoRNA.0020	83	0.115874	6.85053	1.32133	0.250385	0.999916	Tb427_08_v4
Tb427.10.2370	Tb427.10.2370	1008	-0.116523	6.77156	1.32002	0.250621	0.999916	Tb427_10_v5	RNA-binding
Tb427_08_v4.snoRNA.0016	Tb427_08_v4.snoRNA.0016	83	0.136064	6.00003	1.31916	0.250774	0.999916	Tb427_08_v4
Tb427.03.1320	Tb427.03.1320	3444	0.120962	6.47514	1.31659	0.251237	0.999916	Tb427_03_v4	hypothetical
Tb427.03.4250	Tb427.03.4250	669	-0.259785	4.33107	1.31637	0.251277	0.999916	Tb427_03_v4	hypothetical
Tb427tmp.02.2560	Tb427tmp.02.2560	2361	-0.26985	4.18282	1.31633	0.251284	0.999916	Tb427_11_01_v4	hypothetical
Tb427tmp.211.4760	Tb427tmp.211.4760	1503	0.123845	6.37459	1.31553	0.251428	0.999916	Tb427_09_v4	metacaspase
Tb427.08.1870	Tb427.08.1870	1851	-0.105903	8.65417	1.315	0.251523	0.999916	Tb427_08_v4	Golgi/lysosome
Tb427.10.4240	Tb427.10.4240	363	0.228921	4.75929	1.3142	0.251667	0.999916	Tb427_10_v5	hypothetical
Tb427.10.4910	Tb427.10.4910	2115	0.167056	5.51257	1.31395	0.251713	0.999916	Tb427_10_v5	mitochondrial
Tb427.05.1450	Tb427.05.1450	3747	0.205339	5.06291	1.31361	0.251773	0.999916	Tb427_05_v4	Note 4.6.1.1
Tb427.03.4960	Tb427.03.4960	4785	0.121628	6.44433	1.31304	0.251877	0.999916	Tb427_03_v4	kinesin
Tb427.10.2260	Tb427.10.2260	2355	0.149106	5.75115	1.3122	0.252029	0.999916	Tb427_10_v5	hypothetical
Tb427.08.7370	Tb427.08.7370	1014	0.164655	5.53701	1.30899	0.252609	0.999916	Tb427_08_v4	hypothetical
Tb427.08.6710	Tb427.08.6710	1785	-0.126418	6.27214	1.30888	0.25263	0.999916	Tb427_08_v4	hypothetical
Tb427.08.1260	Tb427.08.1260	3105	0.150989	5.72335	1.30875	0.252653	0.999916	Tb427_08_v4	hypothetical
Tb427.08.550	Tb427.08.550	534	0.307864	3.33729	1.308	0.252789	0.999916	Tb427_08_v4	Note 1.8.4.6
Tb427.BES56.3	Tb427.BES56.3	1023	0.317829	2.83521	1.30761	0.25286	0.999916	Tb427_telo56_v2	transferrin-binding
Tb427tmp.03.0080	Tb427tmp.03.0080	1935	-0.153987	5.68621	1.30609	0.253136	0.999916	Tb427_11_01_v4	hypothetical
Tb427.07.1170	Tb427.07.1170	480	0.225432	4.79073	1.30607	0.253138	0.999916	Tb427_07_v4	RNA-binding
Tb427.10.11180	Tb427.10.11180	2265	0.171106	5.4532	1.30575	0.253197	0.999916	Tb427_10_v5	ATG7/CVT2/APG7
Tb427.07.5900	Tb427.07.5900	351	0.252707	4.4243	1.30333	0.253638	0.999916	Tb427_07_v4	ATG8/AUT7/APG8/PAZ2
Tb427.07.7420	Tb427.07.7420	1755	0.105652	8.41338	1.30155	0.253962	0.999916	Tb427_07_v4	ATP
Tb427_10_snoRNA_0041	Tb427_10_snoRNA_0041	69	0.321548	1.58336	1.30012	0.254222	0.999916	Tb427_10_v5
Tb427.10.5690	Tb427.10.5690	1164	-0.146804	5.77869	1.29961	0.254317	0.999916	Tb427_10_v5	procyclin-associated
Tb427.08.6670	Tb427.08.6670	1533	0.205305	5.03479	1.29816	0.254581	0.999916	Tb427_08_v4	hypothetical
Tb427.08.5840	Tb427.08.5840	594	0.263089	4.2442	1.29763	0.254678	0.999916	Tb427_08_v4	hypothetical
Tb427.BES126.4	Tb427.BES126.4	1443	0.215556	4.91797	1.29734	0.254731	0.999916	Tb427_telo126_v2	expression
Tb427_11_01_v4.snoRNA.0013	Tb427_11_01_v4.snoRNA.0013	80	0.299138	3.48136	1.2961	0.254959	0.999916	Tb427_11_01_v4
Tb427.08.6390	Tb427.08.6390	843	-0.109757	7.37563	1.29576	0.255021	0.999916	Tb427_08_v4	alpha/beta
Tb427.10.14550	Tb427.10.14550	1980	-0.340155	1.51184	1.29503	0.255155	0.999916	Tb427_10_v5	ATP-dependent
Tb427tmp.160.2380	Tb427tmp.160.2380	261	0.286862	3.79512	1.29498	0.255164	0.999916	Tb427_09_v4	hypothetical
Tb427.10.6950	Tb427.10.6950	1080	0.116212	6.7212	1.29496	0.255167	0.999916	Tb427_10_v5	Note 2.1.1.41
Tb427tmp.03.0160	Tb427tmp.03.0160	1974	0.191178	5.19799	1.2946	0.255233	0.999916	Tb427_11_01_v4	ATPase
Tb427.05.730	Tb427.05.730	705	0.175235	5.38757	1.29359	0.25542	0.999916	Tb427_05_v4	hypothetical
Tb427.08.1400	Tb427.08.1400	483	0.263502	4.2399	1.29186	0.255736	0.999916	Tb427_08_v4	hypothetical
Tb427.07.2670	Tb427.07.2670	1386	-0.318369	2.85873	1.29141	0.25582	0.999916	Tb427_07_v4	hypothetical
Tb427_11_01_v4.snoRNA.0012	Tb427_11_01_v4.snoRNA.0012	80	0.308686	3.11403	1.29107	0.255882	0.999916	Tb427_11_01_v4
Tb427tmp.02.3710	Tb427tmp.02.3710	3774	0.118409	6.55385	1.2904	0.256005	0.999916	Tb427_11_01_v4	hypothetical
Tb427_11_01_v4.snoRNA.0022	Tb427_11_01_v4.snoRNA.0022	97	0.311853	2.95242	1.29028	0.256027	0.999916	Tb427_11_01_v4
Tb427.06.3360	Tb427.06.3360	492	0.308715	3.16268	1.28996	0.256087	0.999916	Tb427_06_v4	hypothetical
Tb427tmp.211.1950	Tb427tmp.211.1950	966	0.114765	6.79125	1.2894	0.25619	0.999916	Tb427_09_v4	hypothetical
Tb427.07.3850	Tb427.07.3850	2985	0.129569	6.12884	1.28902	0.256261	0.999916	Tb427_07_v4	hypothetical
Tb427.07.5390	Tb427.07.5390	4080	0.198351	5.11115	1.28834	0.256385	0.999916	Tb427_07_v4	hypothetical
Tb427tmp.03.0460	Tb427tmp.03.0460	3891	0.128519	6.16528	1.28679	0.256672	0.999916	Tb427_11_01_v4	hypothetical
Tb427tmp.01.3270	Tb427tmp.01.3270	1365	0.223281	4.80028	1.28642	0.25674	0.999916	Tb427_11_01_v4	Note 3.2.2.-
Tb427tmp.211.0430	Tb427tmp.211.0430	2817	0.173883	5.40066	1.28575	0.256863	0.999916	Tb427_09_v4	chloride
Tb427.07.5340	Tb427.07.5340	1497	-0.316254	2.89816	1.28478	0.257043	0.999916	Tb427_07_v4	hypothetical
N19B2.055	N19B2.055	2959	0.16142	5.56472	1.2845	0.257095	0.999916	TPN19B2	RHS2
Tb427.10.9280	Tb427.10.9280	2874	0.132016	6.04252	1.28449	0.257096	0.999916	Tb427_10_v5	hypothetical
Tb427tmp.160.3470	Tb427tmp.160.3470	3777	0.118804	6.50961	1.2843	0.257132	0.999916	Tb427_09_v4	condensin
Tb427_09_v4.snoRNA.0024	Tb427_09_v4.snoRNA.0024	96	0.331016	1.72524	1.28429	0.257133	0.999916	Tb427_09_v4
Tb427tmp.01.7810	Tb427tmp.01.7810	2196	0.152095	5.68348	1.28406	0.257177	0.999916	Tb427_11_01_v4	minichromosome
Tb427.10.15250	Tb427.10.15250	1476	-0.112772	6.91779	1.28164	0.257626	0.999916	Tb427_10_v5	paraflagellar
Tb427.10.2310	Tb427.10.2310	1446	0.218126	4.87068	1.28142	0.257667	0.999916	Tb427_10_v5	hypothetical
Tb427_09_v4.snoRNA.0053	Tb427_09_v4.snoRNA.0053	75	0.321681	1.00988	1.28017	0.257899	0.999916	Tb427_09_v4
Tb427tmp.01.4110	Tb427tmp.01.4110	1512	0.130437	6.08446	1.27991	0.257948	0.999916	Tb427_11_01_v4	hypothetical
Tb427_09_v4.snoRNA.0018	Tb427_09_v4.snoRNA.0018	109	0.28266	3.88395	1.27971	0.257983	0.999916	Tb427_09_v4
Tb427tmp.01.7550	Tb427tmp.01.7550	597	-0.109935	7.25209	1.27826	0.258255	0.999916	Tb427_11_01_v4	Note 1.15.1.1
Tb427.03.5300	Tb427.03.5300	519	0.267487	4.14223	1.27745	0.258404	0.999916	Tb427_03_v4	hypothetical
Tb427_06_v4.snoRNA.0017	Tb427_06_v4.snoRNA.0017	68	0.3157	0.297841	1.27475	0.258909	0.999916	Tb427_06_v4
Tb427tmp.211.2790	Tb427tmp.211.2790	3675	0.127142	6.18791	1.27217	0.259391	0.999916	Tb427_09_v4	hypothetical
Tb427.10.14880	Tb427.10.14880	2553	0.174429	5.37912	1.27049	0.259707	0.999916	Tb427_10_v5	hypothetical
Tb427tmp.142.0300	Tb427tmp.142.0300	687	0.313667	2.72711	1.27011	0.259778	0.999916	Tb427_09_v4	hypothetical
Tb427tmp.160.5530	Tb427tmp.160.5530	1041	-0.237628	4.5928	1.26949	0.259893	0.999916	Tb427_09_v4	hypothetical
Tb427tmp.211.4540	Tb427tmp.211.4540	918	-0.151757	5.68193	1.26949	0.259894	0.999916	Tb427_09_v4	RNA-binding
Tb427.08.5520	Tb427.08.5520	555	0.242703	4.52289	1.26894	0.259997	0.999916	Tb427_08_v4	hypothetical
Tb427.05.2060	Tb427.05.2060	2184	0.124545	6.26666	1.2685	0.260079	0.999916	Tb427_05_v4	cell
Tb427.07.7160	Tb427.07.7160	2901	-0.241003	4.5707	1.26762	0.260246	0.999916	Tb427_07_v4	kinetoplastid-specific
Tb427.08.5820	Tb427.08.5820	1137	0.23089	4.68004	1.26699	0.260364	0.999916	Tb427_08_v4	hypothetical
Tb427_09_snoRNA_0001	Tb427_09_snoRNA_0001	97	0.270483	4.05301	1.26588	0.260572	0.999916	Tb427_09_v4
Tb427tmp.211.2540	Tb427tmp.211.2540	426	0.141578	5.82919	1.26422	0.260884	0.999916	Tb427_09_v4	calmodulin-like
Tb427.10.4650	Tb427.10.4650	2295	0.159379	5.57027	1.26405	0.260916	0.999916	Tb427_10_v5	hypothetical
Tb427.10.950	Tb427.10.950	1407	0.19272	5.14852	1.26379	0.260967	0.999916	Tb427_10_v5	hypothetical
Tb427.06.5130	Tb427.06.5130	324	0.103787	8.5584	1.26271	0.261169	0.999916	Tb427_06_v4	60S
Tb427_06_v4.snoRNA.0010	Tb427_06_v4.snoRNA.0010	64	0.316568	1.49873	1.2625	0.26121	0.999916	Tb427_06_v4
Tb427.10.4340	Tb427.10.4340	306	0.318202	1.52245	1.262	0.261304	0.999916	Tb427_10_v5	hypothetical
Tb427_09_rRNA_4	Tb427_09_rRNA_4	183	0.24635	4.46093	1.26183	0.261335	0.999916	Tb427_09_v4
Tb427.10.1990	Tb427.10.1990	2592	0.108336	7.36321	1.26055	0.261577	0.999916	Tb427_10_v5	major
Tb427tmp.211.1130	Tb427tmp.211.1130	1038	-0.27647	4.08092	1.25944	0.261788	0.999916	Tb427_09_v4	hypothetical
Tb427tmp.160.4560	Tb427tmp.160.4560	1215	-0.0962441	10.0449	1.25902	0.261868	0.999916	Tb427_09_v4	Note 2.7.3.3
Tb427.10.6790	Tb427.10.6790	5184	0.12114	6.37012	1.25894	0.261883	0.999916	Tb427_10_v5	hypothetical
Tb427.03.4730	Tb427.03.4730	1152	0.118093	6.49155	1.25891	0.261889	0.999916	Tb427_03_v4	hypothetical
Tb427.08.2840	Tb427.08.2840	1413	0.205574	4.99464	1.25824	0.262016	0.999916	Tb427_08_v4	hypothetical
Tb427_10_v4.snoRNA.0002	Tb427_10_v4.snoRNA.0002	67	0.321836	2.32448	1.25808	0.262046	0.999916	Tb427_10_v5
Tb427.08.5410	Tb427.08.5410	1887	0.203471	5.01516	1.25801	0.26206	0.999916	Tb427_08_v4	hypothetical
Tb427_06_v4.snoRNA.0015	Tb427_06_v4.snoRNA.0015	72	0.315877	1.54441	1.25604	0.262434	0.999916	Tb427_06_v4
Tb427.03.680	Tb427.03.680	1755	0.265605	4.13937	1.256	0.26244	0.999916	Tb427_03_v4	Note 1.14.-.-
Tb427tmp.01.2840	Tb427tmp.01.2840	1005	0.244871	4.46953	1.25556	0.262524	0.999916	Tb427_11_01_v4	hypothetical
Tb427.04.4160	Tb427.04.4160	2748	0.132021	5.99182	1.2555	0.262536	0.999916	Tb427_04_v4	unspecified
Tb427.05.700	Tb427.05.700	2064	0.112123	6.86705	1.25522	0.262588	0.999916	Tb427_05_v4	hypothetical
Tb427.08.2570	Tb427.08.2570	1302	0.150857	5.67986	1.25522	0.262589	0.999916	Tb427_08_v4	hypothetical
Tb427.10.10720	Tb427.10.10720	906	0.163271	5.50853	1.25428	0.262767	0.999916	Tb427_10_v5	hypothetical
Tb427.07.7430	Tb427.07.7430	1755	0.103553	8.50782	1.25368	0.262882	0.999916	Tb427_07_v4	ATP
Tb427_06_v4.snoRNA.0011	Tb427_06_v4.snoRNA.0011	64	0.304431	3.12165	1.25312	0.262989	0.999916	Tb427_06_v4
Tb427.08.7740	Tb427.08.7740	1404	0.164876	5.49282	1.25194	0.263214	0.999916	Tb427_08_v4	amino
Tb427.10.9230	Tb427.10.9230	2310	0.181306	5.27476	1.25095	0.263402	0.999916	Tb427_10_v5	adaptin
Tb427.10.7030	Tb427.10.7030	807	0.189849	5.17118	1.2508	0.263431	0.999916	Tb427_10_v5	hypothetical
Tb427.08.5860	Tb427.08.5860	906	0.258461	4.24757	1.25067	0.263456	0.999916	Tb427_08_v4	50S
Tb427_09_v4.snoRNA.0092	Tb427_09_v4.snoRNA.0092	73	0.31284	2.40157	1.25004	0.263575	0.999916	Tb427_09_v4
Tb427.02.280	Tb427.02.280	2370	0.100869	9.26133	1.24911	0.263753	0.999916	Tb427_02_v4	retrotransposon
Tb427.06.5120	Tb427.06.5120	324	0.103353	8.48051	1.24907	0.263761	0.999916	Tb427_06_v4	60S
Tb427.08.7730	Tb427.08.7730	1194	0.29267	3.51414	1.24419	0.264697	0.999916	Tb427_08_v4	Note 2.3.1.24
Tb427.07.3700	Tb427.07.3700	918	-0.234953	4.61145	1.24236	0.265049	0.999916	Tb427_07_v4	hypothetical
Tb427.06.770	Tb427.06.770	3732	0.136736	5.88615	1.24075	0.265358	0.999916	Tb427_06_v4	Note 4.6.1.1
Tb427.01.2740	Tb427.01.2740	1620	0.189211	5.1714	1.23875	0.265743	0.999916	Tb427_01_v4	Note 3.1.1.3
Tb427.08.5610	Tb427.08.5610	1497	0.239563	4.52041	1.23872	0.265749	0.999916	Tb427_08_v4	hypothetical
Tb427.01.2780	Tb427.01.2780	225	0.311475	0.623429	1.2382	0.265849	0.999916	Tb427_01_v4	hypothetical
Tb427.10.13390	Tb427.10.13390	2052	0.185414	5.21033	1.23718	0.266046	0.999916	Tb427_10_v5	hypothetical
Tb427.02.5240	Tb427.02.5240	1530	0.124031	6.22569	1.23441	0.266581	0.999916	Tb427_02_v4	PRP19-like
Tb427.06.950	Tb427.06.950	2358	-0.107044	7.38973	1.23394	0.266672	0.999916	Tb427_06_v4	Note 6.1.1.16
Tb427.07.3160	Tb427.07.3160	15873	0.110395	6.91553	1.23178	0.267092	0.999916	Tb427_07_v4	dynein
Tb427tmp.01.5390	Tb427tmp.01.5390	942	0.206899	4.95339	1.23071	0.2673	0.999916	Tb427_11_01_v4	hypothetical
Tb427.10.12270	Tb427.10.12270	807	0.313507	2.0923	1.23007	0.267424	0.999916	Tb427_10_v5	hypothetical
Tb427.06.2580	Tb427.06.2580	2094	0.226513	4.69155	1.22979	0.267479	0.999916	Tb427_06_v4	hypothetical
Tb427.01.3910	Tb427.01.3910	2724	0.130544	5.99539	1.22924	0.267586	0.999916	Tb427_01_v4	hypothetical
Tb427tmp.02.0060	Tb427tmp.02.0060	930	0.289341	3.55296	1.22918	0.267598	0.999916	Tb427_11_01_v4	hypothetical
Tb427tmp.01.7160	Tb427tmp.01.7160	2307	0.142069	5.78899	1.22772	0.267882	0.999916	Tb427_11_01_v4	hypothetical
Tb427.10.11830	Tb427.10.11830	1047	0.186371	5.1955	1.22759	0.267908	0.999916	Tb427_10_v5	hypothetical
Tb427.04.4290	Tb427.04.4290	1158	0.111436	6.85316	1.22751	0.267922	0.999916	Tb427_04_v4	UDP-Gal
Tb427.01.3830	Tb427.01.3830	1824	-0.10162	8.94884	1.22711	0.268	0.999916	Tb427_01_v4	Note 5.3.1.9
Tb427.03.1640	Tb427.03.1640	549	-0.312906	2.14703	1.22653	0.268114	0.999916	Tb427_03_v4	hypothetical
Tb427.10.15900	Tb427.10.15900	333	0.255286	4.26412	1.22584	0.268249	0.999916	Tb427_10_v5	hypothetical
Tb427.05.4640	Tb427.05.4640	687	0.310608	2.33461	1.22545	0.268325	0.999916	Tb427_05_v4	unspecified
Tb427.04.3530	Tb427.04.3530	2133	0.14456	5.74782	1.22524	0.268365	0.999916	Tb427_04_v4	hypothetical
Tb427tmp.01.4200	Tb427tmp.01.4200	1245	0.164734	5.4644	1.22487	0.268437	0.999916	Tb427_11_01_v4	hypothetical
Tb427.06.4260	Tb427.06.4260	972	0.129084	6.03478	1.22478	0.268456	0.999916	Tb427_06_v4	hypothetical
Tb427.BES59.6	Tb427.BES59.6	3804	0.270616	3.96043	1.22322	0.26876	0.999916	Tb427_telo59_v2	expression
Tb427tmp.211.0440	Tb427tmp.211.0440	633	0.197927	5.04564	1.22145	0.269106	0.999916	Tb427_09_v4	hypothetical
Tb427.10.11230	Tb427.10.11230	972	0.270169	3.97258	1.22108	0.269179	0.999916	Tb427_10_v5	hypothetical
Tb427tmp.01.0520	Tb427tmp.01.0520	498	0.279974	3.76695	1.21886	0.269616	0.999916	Tb427_11_01_v4	hypothetical
Tb427tmp.02.5820	Tb427tmp.02.5820	1584	0.198206	5.04765	1.21861	0.269663	0.999916	Tb427_11_01_v4	Note 2.7.7.19
Tb427.07.6881	Tb427.07.6881	75	-0.206694	4.93679	1.21814	0.269757	0.999916	Tb427_07_v4
Tb427.10.11190	Tb427.10.11190	1461	0.139713	5.81912	1.21809	0.269766	0.999916	Tb427_10_v5	hypothetical
Tb427tmp.160.3510	Tb427tmp.160.3510	1098	0.192682	5.10537	1.21754	0.269874	0.999916	Tb427_09_v4	presenilin-like
Tb427.07.7190	Tb427.07.7190	3957	0.144743	5.73399	1.21671	0.270039	0.999916	Tb427_07_v4	hypothetical
Tb427tmp.02.4190	Tb427tmp.02.4190	1419	0.134862	5.89593	1.21647	0.270085	0.999916	Tb427_11_01_v4	hypothetical
Tb427.10.14870	Tb427.10.14870	2046	0.131231	5.95652	1.21518	0.270339	0.999916	Tb427_10_v5	hypothetical
Tb427.04.3690	Tb427.04.3690	1320	0.194484	5.07932	1.21341	0.270688	0.999916	Tb427_04_v4	hypothetical
Tb427_10_v4.snoRNA.0030	Tb427_10_v4.snoRNA.0030	69	0.236596	4.52856	1.21225	0.270917	0.999916	Tb427_10_v5
Tb427.08.3050	Tb427.08.3050	1704	0.18743	5.16483	1.2117	0.271026	0.999916	Tb427_08_v4	hypothetical
Tb427_09_v4.snoRNA.0094	Tb427_09_v4.snoRNA.0094	73	0.2335	4.57806	1.21144	0.271078	0.999916	Tb427_09_v4
Tb427.04.5290	Tb427.04.5290	1203	0.114516	6.62652	1.20834	0.271691	0.999916	Tb427_04_v4	UDP-Gal
Tb427.10.3850	Tb427.10.3850	1911	0.23836	4.51035	1.20817	0.271726	0.999916	Tb427_10_v5	hypothetical
Tb427.10.15760	Tb427.10.15760	948	-0.102558	7.95599	1.20808	0.271743	0.999916	Tb427_10_v5	hypothetical
Tb427_11_snoRNA_0029	Tb427_11_snoRNA_0029	90	0.312058	2.16713	1.20756	0.271846	0.999916	Tb427_11_01_v4
Tb427.10.720	Tb427.10.720	3252	0.126603	6.08688	1.20745	0.271867	0.999916	Tb427_10_v5	hypothetical
Tb427.06.900	Tb427.06.900	2943	0.165074	5.44395	1.20738	0.271882	0.999916	Tb427_06_v4	hypothetical
Tb427tmp.160.0920	Tb427tmp.160.0920	4278	0.115251	6.50653	1.20715	0.271927	0.999916	Tb427_09_v4	hypothetical
Tb427.10.12060	Tb427.10.12060	4482	-0.285022	3.60469	1.20638	0.272081	0.999916	Tb427_10_v5	hypothetical
Tb427tmp.02.3740	Tb427tmp.02.3740	3735	0.149043	5.66142	1.2059	0.272176	0.999916	Tb427_11_01_v4	Note 4.6.1.1
Tb427tmp.12.0005	Tb427tmp.12.0005	1533	0.211426	4.85794	1.20296	0.272762	0.999916	Tb427_11_01_v4	hypothetical
Tb427.10.170	Tb427.10.170	1284	0.108786	6.94094	1.20215	0.272923	0.999916	Tb427_10_v5	pseudouridine
Tb427tmp.211.0100	Tb427tmp.211.0100	1731	0.144253	5.72685	1.2021	0.272932	0.999916	Tb427_09_v4	hypothetical
Tb427.05.3770	Tb427.05.3770	1146	0.291925	3.38434	1.19973	0.273407	0.999916	Tb427_05_v4	hypothetical
Tb427.10.16040	Tb427.10.16040	1866	0.175778	5.30051	1.19945	0.273463	0.999916	Tb427_10_v5	oxidoreductase-protein
Tb427.10.1960	Tb427.10.1960	2247	0.162064	5.47846	1.19926	0.2735	0.999916	Tb427_10_v5	hypothetical
Tb427.02.2020	Tb427.02.2020	1152	0.233955	4.5423	1.19871	0.27361	0.999916	Tb427_02_v4	expression
Tb427tmp.211.2750	Tb427tmp.211.2750	741	-0.238457	4.47542	1.19813	0.273725	0.999916	Tb427_09_v4	hypothetical
Tb427_09_v4.snoRNA.0009	Tb427_09_v4.snoRNA.0009	90	0.307659	1.38576	1.19782	0.273787	0.999916	Tb427_09_v4
Tb427.10.3960	Tb427.10.3960	471	-0.289242	3.5298	1.19749	0.273854	0.999916	Tb427_10_v5	hypothetical
Tb427.10.7560	Tb427.10.7560	855	0.263112	4.05997	1.19676	0.274001	0.999916	Tb427_10_v5	hypothetical
Tb427.08.7570	Tb427.08.7570	1563	0.155367	5.56607	1.19519	0.274316	0.999916	Tb427_08_v4	tRNA-dihydrouridine
Tb427.08.1860	Tb427.08.1860	3093	0.114885	6.49335	1.19423	0.274508	0.999916	Tb427_08_v4	metallo-peptidase
Tb427.03.4770	Tb427.03.4770	1152	0.115396	6.4735	1.19408	0.274539	0.999916	Tb427_03_v4	hypothetical
Tb427tmp.02.1540	Tb427tmp.02.1540	5025	-0.126376	6.08211	1.19396	0.274562	0.999916	Tb427_11_01_v4	hypothetical
Tb427.04.260	Tb427.04.260	1674	0.310895	1.67448	1.19171	0.275016	0.999916	Tb427_04_v4	retrotransposon
Tb427.04.4930	Tb427.04.4930	4338	0.105716	7.30268	1.19112	0.275134	0.999916	Tb427_04_v4	unspecified
H25N7.18	H25N7.18	375	0.10258	7.82775	1.19048	0.275263	0.999916	TPH25N7	hypothetical
Tb427.04.2670	Tb427.04.2670	669	0.245712	4.36605	1.18787	0.27579	0.999916	Tb427_04_v4	cysteine
Tb427.08.5010	Tb427.08.5010	1803	-0.101242	8.40227	1.18707	0.275952	0.999916	Tb427_08_v4	69
Tb427tmp.160.0520	Tb427tmp.160.0520	4818	-0.11018	6.79038	1.18634	0.276098	0.999916	Tb427_09_v4	hypothetical
Tb427.03.1230	Tb427.03.1230	2847	0.137324	5.82626	1.18593	0.276183	0.999916	Tb427_03_v4	Note 3.1.26.3
Tb427.10.9900	Tb427.10.9900	1695	0.150689	5.6184	1.18531	0.276308	0.999916	Tb427_10_v5	ABC1
Tb427tmp.02.0690	Tb427tmp.02.0690	4953	0.113885	6.53391	1.18514	0.276343	0.999916	Tb427_11_01_v4	hypothetical
Tb427.08.2850	Tb427.08.2850	1761	0.201648	4.96639	1.18512	0.276346	0.999916	Tb427_08_v4	ribonuclease
Tb427.07.4390	Tb427.07.4390	2028	0.193993	5.06636	1.18458	0.276457	0.999916	Tb427_07_v4	Note 4.2.3.1
Tb427.10.12950	Tb427.10.12950	2880	0.119085	6.31039	1.18187	0.277007	0.999916	Tb427_10_v5	hypothetical
Tb427.07.4810	Tb427.07.4810	1377	0.19375	5.05946	1.18107	0.277168	0.999916	Tb427_07_v4	hypothetical
Tb427.05.3940	Tb427.05.3940	2016	0.15169	5.60258	1.18033	0.277318	0.999916	Tb427_05_v4	helicase
Tb427_09_v4.snoRNA.0019	Tb427_09_v4.snoRNA.0019	109	0.259562	4.09315	1.17964	0.277459	0.999916	Tb427_09_v4
Tb427tmp.160.5170	Tb427tmp.160.5170	381	0.208314	4.87487	1.17917	0.277556	0.999916	Tb427_09_v4	hypothetical
Tb427_10_v4.snoRNA.0056	Tb427_10_v4.snoRNA.0056	73	0.291219	3.29842	1.1791	0.277569	0.999916	Tb427_10_v5
Tb427.07.1660	Tb427.07.1660	3195	0.169271	5.36426	1.17897	0.277596	0.999916	Tb427_07_v4	hypothetical
Tb427tmp.02.5165	Tb427tmp.02.5165	237	0.307722	1.87261	1.17837	0.277718	0.999916	Tb427_11_01_v4	hypothetical
Tb427.03.1650	Tb427.03.1650	522	-0.312297	1.94058	1.17684	0.278029	0.999916	Tb427_03_v4	hypothetical
Tb427tmp.46.0004	Tb427tmp.46.0004	1707	0.137028	5.82205	1.17504	0.278397	0.999916	Tb427_11_01_v4	hypothetical
Tb427.06.4140	Tb427.06.4140	348	-0.10556	7.20907	1.17453	0.278504	0.999916	Tb427_06_v4	paraflagellar
Tb427.10.9570	Tb427.10.9570	3249	-0.100544	8.26968	1.17429	0.278552	0.999916	Tb427_10_v5	paraflagellar
Tb427_10_v4.snoRNA.0058	Tb427_10_v4.snoRNA.0058	95	0.279193	3.62697	1.17386	0.278641	0.999916	Tb427_10_v5
Tb427tmp.02.0970	Tb427tmp.02.0970	2136	0.121443	6.20964	1.17325	0.278765	0.999916	Tb427_11_01_v4	hypothetical
Tb427tmp.01.1625	Tb427tmp.01.1625	312	-0.101583	7.86221	1.17292	0.278831	0.999916	Tb427_11_01_v4	hypothetical
Tb427.05.600	Tb427.05.600	384	0.225831	4.63097	1.17158	0.279107	0.999916	Tb427_05_v4	hypothetical
Tb427.02.960	Tb427.02.960	174	0.305099	1.18159	1.17059	0.279309	0.999916	Tb427_02_v4	hypothetical
Tb427.BES98.11	Tb427.BES98.11	987	0.104435	7.37537	1.17048	0.279333	0.999916	Tb427_telo98_v2	expression
Tb427tmp.160.3830	Tb427tmp.160.3830	1143	0.194071	5.04126	1.16817	0.279808	0.999916	Tb427_09_v4	hypothetical
Tb427.06.4880	Tb427.06.4880	1194	0.0964925	9.44103	1.16635	0.280183	0.999916	Tb427_06_v4	Note 2.5.1.6
Tb427tmp.160.1520	Tb427tmp.160.1520	1287	-0.105168	7.22728	1.16632	0.280188	0.999916	Tb427_09_v4	hypothetical
Tb427tmp.02.0790	Tb427tmp.02.0790	2160	-0.135758	5.84275	1.1658	0.280295	0.999916	Tb427_11_01_v4	kinesin
Tb427tmp.30D13.180	Tb427tmp.30D13.180	672	0.244598	4.33794	1.16556	0.280346	0.999916	Tb427_07_v4	hypothetical
Tb427.01.4010	Tb427.01.4010	3750	-0.299328	2.86476	1.16496	0.280469	0.999916	Tb427_01_v4	hypothetical
Tb427tmp.160.5110	Tb427tmp.160.5110	681	0.288681	3.37136	1.16456	0.280553	0.999916	Tb427_09_v4	hypothetical
Tb427.08.2020	Tb427.08.2020	996	0.185362	5.14193	1.16401	0.280666	0.999916	Tb427_08_v4	Note 3.5.3.11
Tb427tmp.01.0930	Tb427tmp.01.0930	4113	0.124037	6.09719	1.16389	0.280691	0.999916	Tb427_11_01_v4	Note 2.7.1.-
Tb427_10_v4.snoRNA.0080	Tb427_10_v4.snoRNA.0080	66	0.299915	2.74501	1.16385	0.280698	0.999916	Tb427_10_v5
Tb427tmp.01.0760	Tb427tmp.01.0760	1152	0.105223	7.15468	1.16321	0.280831	0.999916	Tb427_11_01_v4	cation
Tb427.10.15110	Tb427.10.15110	693	0.107244	6.94382	1.16262	0.280953	0.999916	Tb427_10_v5	hypothetical
Tb427tmp.03.0810	Tb427tmp.03.0810	2955	0.122431	6.14934	1.16213	0.281055	0.999916	Tb427_11_01_v4	Myosin-like
Tb427.08.3520	Tb427.08.3520	1773	0.179812	5.20988	1.16173	0.281137	0.999916	Tb427_08_v4	hypothetical
Tb427.08.4860	Tb427.08.4860	2040	0.178185	5.2345	1.16108	0.281272	0.999916	Tb427_08_v4	hypothetical
Tb427.06.2050	Tb427.06.2050	642	0.177561	5.24037	1.16062	0.281367	0.999916	Tb427_06_v4	ribosome
Tb427.03.3090	Tb427.03.3090	2892	0.13528	5.83441	1.15992	0.281512	0.999916	Tb427_03_v4	helicase
Tb427.10.11780	Tb427.10.11780	3492	-0.111142	6.63713	1.15984	0.281529	0.999916	Tb427_10_v5	hypothetical
Tb427_10_v4.snoRNA.0012	Tb427_10_v4.snoRNA.0012	101	0.208506	4.84736	1.15979	0.281539	0.999916	Tb427_10_v5
Tb427.BES65.11	Tb427.BES65.11	987	0.101803	7.73504	1.15935	0.28163	0.999916	Tb427_telo65_v2	expression
Tb427.02.1760	Tb427.02.1760	2409	0.113773	6.46364	1.15829	0.281851	0.999916	Tb427_02_v4	hypothetical
Tb427_09_snoRNA_0076	Tb427_09_snoRNA_0076	69	-0.300707	0.805606	1.15722	0.282073	0.999916	Tb427_09_v4
Tb427.07.690	Tb427.07.690	1467	-0.299989	2.75243	1.15697	0.282125	0.999916	Tb427_07_v4	zinc
Tb427.08.8340	Tb427.08.8340	843	-0.257948	4.07833	1.15675	0.282171	0.999916	Tb427_08_v4	hypothetical
Tb427.10.3000	Tb427.10.3000	2358	0.105987	6.98493	1.1547	0.282597	0.999916	Tb427_10_v5	hypothetical
Tb427.04.1990	Tb427.04.1990	1881	0.162486	5.42825	1.15293	0.282967	0.999916	Tb427_04_v4	mitochondrial
Tb427.10.2680	Tb427.10.2680	1728	0.122387	6.12857	1.15016	0.283545	0.999916	Tb427_10_v5	hypothetical
Tb427.02.1964	Tb427.02.1964	215	-0.309556	0.735208	1.14962	0.283658	0.999916	Tb427_02_v4
Tb427.BES40.12	Tb427.BES40.12	423	0.190986	5.05657	1.1481	0.283978	0.999916	Tb427_telo40_v2	hypothetical
Tb427tmp.02.4120	Tb427tmp.02.4120	810	0.181157	5.1801	1.14786	0.284027	0.999916	Tb427_11_01_v4	hypothetical
Tb427.10.13270	Tb427.10.13270	2820	0.155547	5.52703	1.14672	0.284268	0.999916	Tb427_10_v5	periodic
Tb427.05.850	Tb427.05.850	1176	0.149756	5.59585	1.14514	0.284599	0.999916	Tb427_05_v4	hypothetical
Tb427.BES153.12	Tb427.BES153.12	987	0.10109	7.748	1.14487	0.284654	0.999916	Tb427_telo153_v2	expression
Tb427.07.5300	Tb427.07.5300	2124	0.149398	5.60043	1.1446	0.284712	0.999916	Tb427_07_v4	hypothetical
Tb427.07.3220	Tb427.07.3220	621	0.194729	5.0123	1.1442	0.284795	0.999916	Tb427_07_v4	hypothetical
Tb427tmp.02.3380	Tb427tmp.02.3380	1116	0.291038	3.24592	1.14309	0.285029	0.999916	Tb427_11_01_v4	hypothetical
Tb427.06.2530	Tb427.06.2530	300	0.305042	-0.0580657	1.14304	0.28504	0.999916	Tb427_06_v4	hypothetical
Tb427.03.1830	Tb427.03.1830	1428	0.200786	4.93196	1.14274	0.285103	0.999916	Tb427_03_v4	hypothetical
Tb427.10.1030	Tb427.10.1030	1395	0.0990956	8.2396	1.14243	0.28517	0.999916	Tb427_10_v5	Note 3.4.16.5
Tb427.07.4640	Tb427.07.4640	2205	0.174486	5.25852	1.14079	0.285515	0.999916	Tb427_07_v4	hypothetical
Tb427tmp.02.5150	Tb427tmp.02.5150	1524	0.114593	6.39635	1.14046	0.285586	0.999916	Tb427_11_01_v4	hypothetical
Tb427.08.620	Tb427.08.620	1182	0.21115	4.7856	1.14025	0.28563	0.999916	Tb427_08_v4	KREPA3
Tb427_08_v4.snoRNA.0029	Tb427_08_v4.snoRNA.0029	78	0.120401	6.1946	1.13987	0.28571	0.999916	Tb427_08_v4
Tb427tmp.02.4550	Tb427tmp.02.4550	3174	0.136117	5.80092	1.13955	0.285776	0.999916	Tb427_11_01_v4	hypothetical
Tb427.10.14760	Tb427.10.14760	570	0.100029	7.88131	1.13953	0.28578	0.999916	Tb427_10_v5	hypothetical
Tb427.10.14180	Tb427.10.14180	1125	0.108952	6.71219	1.13894	0.285906	0.999916	Tb427_10_v5	cytosolic
Tb427.07.3240	Tb427.07.3240	492	0.203152	4.89654	1.13855	0.285988	0.999916	Tb427_07_v4	hypothetical
Tb427tmp.160.5510	Tb427tmp.160.5510	471	-0.295044	2.84324	1.13847	0.286007	0.999916	Tb427_09_v4	unspecified
Tb427.02.1810	Tb427.02.1810	3483	-0.105551	6.95544	1.13703	0.286311	0.999916	Tb427_02_v4	transcription
Tb427.08.3410	Tb427.08.3410	4557	-0.227244	4.58885	1.13605	0.286518	0.999916	Tb427_08_v4	hypothetical
Tb427.BES40.21	Tb427.BES40.21	1362	0.267764	3.80821	1.13527	0.286683	0.999916	Tb427_telo40_v2	variant
H25N7.34	H25N7.34	1479	0.267179	3.81821	1.13342	0.287077	0.999916	TPH25N7	variant
Tb427tmp.01.7930	Tb427tmp.01.7930	1821	0.169127	5.32251	1.13322	0.287118	0.999916	Tb427_11_01_v4	hypothetical
Tb427.04.210	Tb427.04.210	1497	0.112467	6.46905	1.13285	0.287197	0.999916	Tb427_04_v4	retrotransposon
Tb427tmp.211.0990	Tb427tmp.211.0990	921	-0.303847	0.540996	1.13264	0.287242	0.999916	Tb427_09_v4	hypothetical
Tb427.06.360	Tb427.06.360	1212	0.220299	4.64389	1.13079	0.287636	0.999916	Tb427_06_v4	UDP-Gal
Tb427.10.11040	Tb427.10.11040	2313	0.185026	5.11887	1.13006	0.287793	0.999916	Tb427_10_v5	hypothetical
H25N7.24	H25N7.24	375	0.107224	6.8127	1.1299	0.287826	0.999916	TPH25N7	hypothetical
Tb427.05.130	Tb427.05.130	1020	0.22937	4.51118	1.12981	0.287846	0.999916	Tb427_05_v4	variant
Tb427.05.1260	Tb427.05.1260	1722	-0.292188	3.04492	1.12894	0.288032	0.999916	Tb427_05_v4	hypothetical
Tb427tmp.160.0730	Tb427tmp.160.0730	648	0.251807	4.12653	1.12873	0.288075	0.999916	Tb427_09_v4	hypothetical
Tb427.02.4980	Tb427.02.4980	840	0.174609	5.24793	1.12634	0.288588	0.999916	Tb427_02_v4	hypothetical
Tb427.07.5500	Tb427.07.5500	3537	0.13203	5.85608	1.1254	0.288787	0.999916	Tb427_07_v4	hypothetical
Tb427tmp.01.1910	Tb427tmp.01.1910	3636	0.107016	6.8059	1.12515	0.288842	0.999916	Tb427_11_01_v4	hypothetical
Tb427.10.2500	Tb427.10.2500	1065	0.264901	3.87035	1.12466	0.288947	0.999916	Tb427_10_v5	hypothetical
Tb427.10.11450	Tb427.10.11450	2190	-0.253046	4.09846	1.1242	0.289045	0.999916	Tb427_10_v5	TFIIF-stimulated
Tb427.08.3140	Tb427.08.3140	921	0.214526	4.72585	1.12218	0.28948	0.999916	Tb427_08_v4	Note 3.5.1.-
Tb427.08.3870	Tb427.08.3870	3615	0.0982008	8.38552	1.12083	0.28977	0.999916	Tb427_08_v4	hypothetical
Tb427.03.2660	Tb427.03.2660	2190	0.139833	5.7188	1.12069	0.289799	0.999916	Tb427_03_v4	hypothetical
Tb427.05.1180	Tb427.05.1180	2589	0.131943	5.8517	1.11906	0.290151	0.999916	Tb427_05_v4	hypothetical
Tb427.02.2530	Tb427.02.2530	2496	0.154051	5.51156	1.11862	0.290245	0.999916	Tb427_02_v4	hypothetical
Tb427.10.15880	Tb427.10.15880	2439	0.195997	4.96839	1.11757	0.290472	0.999916	Tb427_10_v5	protein
Tb427.02.3330	Tb427.02.3330	492	0.296148	1.09764	1.11734	0.290521	0.999916	Tb427_02_v4	hypothetical
Tb427tmp.3A7.960	Tb427tmp.3A7.960	933	0.136723	5.76519	1.117	0.290595	0.999916	Tb427_06_v4	hypothetical
Tb427.01.2880	Tb427.01.2880	1959	0.100413	7.6674	1.11613	0.290782	0.999916	Tb427_01_v4	pteridine
Tb427.06.550	Tb427.06.550	558	0.297229	1.07704	1.11563	0.290892	0.999916	Tb427_06_v4	hypothetical
Tb427.10.2980	Tb427.10.2980	918	0.101694	7.40009	1.11469	0.291093	0.999916	Tb427_10_v5	19S
Tb427.08.1380	Tb427.08.1380	1065	0.228471	4.4963	1.11291	0.29148	0.999916	Tb427_08_v4	hypothetical
Tb427.02.380	Tb427.02.380	2370	0.0960929	9.11212	1.11289	0.291485	0.999916	Tb427_02_v4	retrotransposon
Tb427.01.3050	Tb427.01.3050	1680	0.118971	6.18739	1.11272	0.29152	0.999916	Tb427_01_v4	hypothetical
Tb427.03.4970	Tb427.03.4970	3192	0.112846	6.40514	1.11033	0.292039	0.999916	Tb427_03_v4	hypothetical
Tb427.06.1170	Tb427.06.1170	1290	0.127176	5.92439	1.11027	0.292053	0.999916	Tb427_06_v4	hypothetical
Tb427.03.920	Tb427.03.920	3810	0.120112	6.13477	1.1098	0.292155	0.999916	Tb427_03_v4	hypothetical
Tb427tmp.160.1560	Tb427tmp.160.1560	7896	0.138665	5.7312	1.10906	0.292316	0.999916	Tb427_09_v4	hypothetical
Tb427tmp.211.1850	Tb427tmp.211.1850	1221	0.155847	5.47722	1.10888	0.292354	0.999916	Tb427_09_v4	hypothetical
Tb427tmp.160.4250	Tb427tmp.160.4250	600	-0.0964882	8.92103	1.10864	0.292406	0.999916	Tb427_09_v4	Note 1.11.1.15
Tb427.02.2940	Tb427.02.2940	900	0.230211	4.45966	1.10643	0.292889	0.999916	Tb427_02_v4	hypothetical
Tb427.06.4210	Tb427.06.4210	1788	0.126087	5.93895	1.10639	0.292897	0.999916	Tb427_06_v4	Note 1.2.1.3
Tb427_10_v4.snoRNA.0009	Tb427_10_v4.snoRNA.0009	86	0.301214	2.22382	1.10551	0.29309	0.999916	Tb427_10_v5
Tb427.04.1120	Tb427.04.1120	1527	0.141551	5.67721	1.10543	0.293107	0.999916	Tb427_04_v4	hypothetical
Tb427.07.3520	Tb427.07.3520	405	0.209143	4.76648	1.10477	0.29325	0.999916	Tb427_07_v4	hypothetical
Tb427.10.12380	Tb427.10.12380	1743	0.144448	5.63531	1.10449	0.293312	0.999916	Tb427_10_v5	chaperone
Tb427.04.4050	Tb427.04.4050	2052	0.103906	6.96626	1.1041	0.293397	0.999916	Tb427_04_v4	70
Tb427tmp.02.5680	Tb427tmp.02.5680	720	-0.140914	5.68613	1.10373	0.293478	0.999916	Tb427_11_01_v4	hypothetical
Tb427.01.1730	Tb427.01.1730	2082	0.119675	6.13922	1.1035	0.293529	0.999916	Tb427_01_v4	hypothetical
Tb427.10.8400	Tb427.10.8400	885	0.164361	5.35393	1.10296	0.293648	0.999916	Tb427_10_v5	legume-like
Tb427.08.5200	Tb427.08.5200	5367	0.105473	6.84253	1.1028	0.293682	0.999916	Tb427_08_v4	hypothetical
Tb427tmp.01.3710	Tb427tmp.01.3710	1050	0.20016	4.88697	1.10111	0.294052	0.999916	Tb427_11_01_v4	hypothetical
H25N7.25	H25N7.25	423	0.185709	5.07199	1.09905	0.294505	0.999916	TPH25N7	hypothetical
Tb427tmp.01.1380	Tb427tmp.01.1380	2295	0.174933	5.2073	1.09758	0.294828	0.999916	Tb427_11_01_v4	hypothetical
Tb427.08.4600	Tb427.08.4600	1038	0.240711	4.26772	1.09675	0.29501	0.999916	Tb427_08_v4	hypothetical
Tb427.06.2240	Tb427.06.2240	1218	0.194573	4.95748	1.09667	0.295028	0.999916	Tb427_06_v4	hypothetical
Tb427.01.2100	Tb427.01.2100	3441	0.097117	8.12086	1.09617	0.295136	0.999916	Tb427_01_v4	Note 3.4.22.17
Tb427.08.7630	Tb427.08.7630	1404	0.100612	7.43012	1.09545	0.295295	0.999916	Tb427_08_v4	amino
Tb427.03.990	Tb427.03.990	1440	0.201754	4.86646	1.09542	0.295303	0.999916	Tb427_03_v4	hypothetical
N19B2.160	N19B2.160	1023	-0.20371	4.84713	1.09338	0.295753	0.999916	TPN19B2	Ontology_term GO:0004998,GO:0020016,GO:0006898
Tb427.04.5320	Tb427.04.5320	2667	0.146514	5.59627	1.09307	0.295822	0.999916	Tb427_04_v4	hypothetical
Tb427.10.6630	Tb427.10.6630	1707	0.11828	6.17678	1.09051	0.296387	0.999916	Tb427_10_v5	ATP-dependent
Tb427.04.1650	Tb427.04.1650	1686	-0.190411	5.00679	1.08965	0.296578	0.999916	Tb427_04_v4	hypothetical
Tb427tmp.47.0011	Tb427tmp.47.0011	8997	-0.111169	6.44566	1.08961	0.296586	0.999916	Tb427_11_01_v4	hypothetical
Tb427.10.15310	Tb427.10.15310	1353	-0.291877	0.511024	1.08936	0.296642	0.999916	Tb427_10_v5	hypothetical
Tb427.10.7280	Tb427.10.7280	3189	0.115043	6.27861	1.08841	0.296853	0.999916	Tb427_10_v5	pre-mRNA
Tb427.01.4050	Tb427.01.4050	2778	-0.162633	5.36873	1.08812	0.296917	0.999916	Tb427_01_v4	protein
Tb427.08.4710	Tb427.08.4710	1605	0.0993319	7.59575	1.08592	0.297407	0.999916	Tb427_08_v4	unspecified
Tb427.02.4970	Tb427.02.4970	1728	0.171356	5.24311	1.08589	0.297412	0.999916	Tb427_02_v4	hypothetical
Tb427.06.4250	Tb427.06.4250	711	0.132	5.8147	1.08463	0.297693	0.999916	Tb427_06_v4	hypothetical
Tb427.10.9400	Tb427.10.9400	816	0.167151	5.29716	1.08368	0.297906	0.999916	Tb427_10_v5	branch
Tb427.10.7450	Tb427.10.7450	759	0.215993	4.63696	1.08345	0.297956	0.999916	Tb427_10_v5	exosome
Tb427.10.13690	Tb427.10.13690	2052	0.176627	5.16807	1.08258	0.298151	0.999916	Tb427_10_v5	hypothetical
Tb427tmp.01.1950	Tb427tmp.01.1950	3579	0.108895	6.52382	1.081	0.298503	0.999916	Tb427_11_01_v4	telomerase
N19B2.075	N19B2.075	2131	0.186091	5.04818	1.08028	0.298663	0.999916	TPN19B2	RHS4
Tb427tmp.211.4680	Tb427tmp.211.4680	1563	-0.170973	5.24594	1.07993	0.298741	0.999916	Tb427_09_v4	hypothetical
Tb427tmp.160.4180	Tb427tmp.160.4180	2355	0.105291	6.76713	1.07888	0.298978	0.999916	Tb427_09_v4	inositol/phosphatidylinositol
Tb427.03.1120	Tb427.03.1120	654	-0.0988491	7.61283	1.07777	0.299225	0.999916	Tb427_03_v4	GTP-binding
Tb427.10.15240	Tb427.10.15240	3645	0.107308	6.61398	1.07659	0.299491	0.999916	Tb427_10_v5	hypothetical
Tb427.08.480	Tb427.08.480	999	0.272784	3.52361	1.07296	0.300308	0.999916	Tb427_08_v4	phosphatidic
Tb427.BES29.7	Tb427.BES29.7	594	0.288703	0.479366	1.07084	0.300784	0.999916	Tb427_telo29_v3	expression
Tb427tmp.03.0310	Tb427tmp.03.0310	2508	0.121062	6.02779	1.07082	0.30079	0.999916	Tb427_11_01_v4	hypothetical
Tb427.04.2240	Tb427.04.2240	1173	0.14129	5.6474	1.07053	0.300855	0.999916	Tb427_04_v4	hypothetical
Tb427tmp.01.6820	Tb427tmp.01.6820	1131	-0.260519	3.82766	1.06936	0.30112	0.999916	Tb427_11_01_v4	hypothetical
Tb427_10_v4.snoRNA.0026	Tb427_10_v4.snoRNA.0026	96	0.287054	2.65428	1.06899	0.301204	0.999916	Tb427_10_v5
Tb427_11_rRNA_1	Tb427_11_rRNA_1	169	0.25871	4.01903	1.06882	0.301241	0.999916	Tb427_11_01_v4
Tb427tmp.160.4850	Tb427tmp.160.4850	1407	0.154304	5.45646	1.06813	0.301397	0.999916	Tb427_09_v4	hypothetical
Tb427.10.1860	Tb427.10.1860	1083	0.183769	5.06069	1.06691	0.301674	0.999916	Tb427_10_v5	hypothetical
Tb427tmp.01.8510	Tb427tmp.01.8510	1518	-0.0974659	7.7574	1.06682	0.301695	0.999916	Tb427_11_01_v4	T-complex
Tb427.10.5960	Tb427.10.5960	1380	-0.29082	2.48752	1.06669	0.301723	0.999916	Tb427_10_v5	hypothetical
Tb427.08.3880	Tb427.08.3880	912	0.111388	6.37375	1.06598	0.301883	0.999916	Tb427_08_v4	hypothetical
Tb427.08.2790	Tb427.08.2790	288	0.246626	4.08284	1.06595	0.30189	0.999916	Tb427_08_v4	acetyl-CoA
Tb427.10.13560	Tb427.10.13560	1149	0.120567	6.03518	1.06536	0.302025	0.999916	Tb427_10_v5	Note 4.1.1.33
Tb427.02.5200	Tb427.02.5200	2028	0.122517	5.96142	1.06522	0.302057	0.999916	Tb427_02_v4	hypothetical
Tb427.08.446	Tb427.08.446	78	0.284572	3.08936	1.06501	0.302105	0.999916	Tb427_08_v4
Tb427tmp.01.2620	Tb427tmp.01.2620	1260	0.165479	5.29896	1.06359	0.302426	0.999916	Tb427_11_01_v4	hypothetical
Tb427tmp.02.4950	Tb427tmp.02.4950	612	0.198363	4.86698	1.06321	0.302514	0.999916	Tb427_11_01_v4	hypothetical
Tb427tmp.244.2790	Tb427tmp.244.2790	756	0.196486	4.90031	1.063	0.30256	0.999916	Tb427_09_v4	rRNA
Tb427.07.1070	Tb427.07.1070	2685	0.12211	5.9672	1.06116	0.302979	0.999916	Tb427_07_v4	exonuclease
Tb427.07.4530	Tb427.07.4530	2091	0.180297	5.10394	1.06041	0.303151	0.999916	Tb427_07_v4	hypothetical
Tb427_09_v4.snoRNA.0108	Tb427_09_v4.snoRNA.0108	76	0.195498	4.90034	1.06029	0.303178	0.999916	Tb427_09_v4
Tb427.10.6960	Tb427.10.6960	963	0.10239	6.9264	1.06012	0.303217	0.999916	Tb427_10_v5	hypothetical
Tb427_10_v4.snoRNA.0023	Tb427_10_v4.snoRNA.0023	70	0.293157	2.09428	1.06008	0.303227	0.999916	Tb427_10_v5
Tb427.05.4020	Tb427.05.4020	819	0.290056	2.48471	1.05925	0.303416	0.999916	Tb427_05_v4	hypothetical
Tb427.10.9620	Tb427.10.9620	408	0.302885	2.44623	1.05838	0.303613	0.999916	Tb427_10_v5	NADH-ubiquinone
Tb427.BES122.3	Tb427.BES122.3	1437	0.286059	2.64943	1.05796	0.303709	0.999916	Tb427_telo122_v2	expression
Tb427tmp.01.3840	Tb427tmp.01.3840	684	0.254997	3.89245	1.05571	0.304225	0.999916	Tb427_11_01_v4	hypothetical
Tb427tmp.211.3230	Tb427tmp.211.3230	1779	0.133485	5.75637	1.05489	0.304413	0.999916	Tb427_09_v4	hypothetical
Tb427_10_v4.snoRNA.0060	Tb427_10_v4.snoRNA.0060	96	0.280332	3.1388	1.05481	0.304431	0.999916	Tb427_10_v5
Tb427tmp.02.1600	Tb427tmp.02.1600	1863	0.106326	6.59334	1.0516	0.305167	0.999916	Tb427_11_01_v4	ubiquitin-like
Tb427.10.14070	Tb427.10.14070	1149	0.130748	5.80383	1.05034	0.305456	0.999916	Tb427_10_v5	Note 4.1.1.33
Tb427_08_v4.snoRNA.0026	Tb427_08_v4.snoRNA.0026	78	0.103339	6.80612	1.04974	0.305596	0.999916	Tb427_08_v4
Tb427.10.1040	Tb427.10.1040	1395	0.0939993	8.83353	1.04761	0.306086	0.999916	Tb427_10_v5	Note 3.4.16.5
Tb427.10.1180	Tb427.10.1180	1446	0.167616	5.25163	1.04635	0.306378	0.999916	Tb427_10_v5	hypothetical
Tb427.04.2850	Tb427.04.2850	2046	0.153145	5.44971	1.0461	0.306436	0.999916	Tb427_04_v4	hypothetical
Tb427tmp.160.3500	Tb427tmp.160.3500	1230	0.179177	5.10017	1.04602	0.306454	0.999916	Tb427_09_v4	hypothetical
Tb427.07.4710	Tb427.07.4710	891	0.197482	4.8575	1.04594	0.306473	0.999916	Tb427_07_v4	hypothetical
Tb427.10.1220	Tb427.10.1220	438	0.286846	1.02975	1.0453	0.306621	0.999916	Tb427_10_v5	hypothetical
Tb427tmp.01.0670	Tb427tmp.01.0670	1665	0.202499	4.77811	1.04515	0.306656	0.999916	Tb427_11_01_v4	Note 2.7.1.-
Tb427.10.3250	Tb427.10.3250	924	0.223212	4.47612	1.04438	0.306834	0.999916	Tb427_10_v5	hypothetical
Tb427tmp.02.4990	Tb427tmp.02.4990	942	0.136742	5.69005	1.04367	0.306997	0.999916	Tb427_11_01_v4	hypothetical
Tb427.10.9630	Tb427.10.9630	483	0.298232	2.43728	1.04364	0.307006	0.999916	Tb427_10_v5	hypothetical
Tb427tmp.01.7980	Tb427tmp.01.7980	1077	0.229029	4.38554	1.04328	0.307088	0.999916	Tb427_11_01_v4	hypothetical
Tb427.07.220	Tb427.07.220	1221	0.118702	6.04942	1.04299	0.307156	0.999916	Tb427_07_v4	Note 2.7.7.41
Tb427.08.2820	Tb427.08.2820	3879	0.0955156	7.94494	1.04291	0.307173	0.999916	Tb427_08_v4	hypothetical
Tb427.10.7620	Tb427.10.7620	1974	0.116359	6.13495	1.04254	0.307259	0.999916	Tb427_10_v5	metallo-peptidase
Tb427_08_v4.snoRNA.0040	Tb427_08_v4.snoRNA.0040	65	0.289214	2.04946	1.04125	0.307561	0.999916	Tb427_08_v4
Tb427.01.1030	Tb427.01.1030	1374	0.145289	5.56053	1.04108	0.307599	0.999916	Tb427_01_v4	hypothetical
Tb427tmp.02.0353	Tb427tmp.02.0353	1986	0.156977	5.39218	1.04083	0.307657	0.999916	Tb427_11_01_v4	hypothetical
Tb427.10.7790	Tb427.10.7790	921	0.137206	5.67934	1.04077	0.307672	0.999916	Tb427_10_v5	ubiquitin
Tb427.07.4930	Tb427.07.4930	906	0.228234	4.39855	1.04036	0.307766	0.999916	Tb427_07_v4	Note 3.1.26.4
Tb427.10.9130	Tb427.10.9130	2070	0.147555	5.526	1.0403	0.307779	0.999916	Tb427_10_v5	pre-mRNA
Tb427.05.3980	Tb427.05.3980	1125	0.214115	4.59572	1.03939	0.307992	0.999916	Tb427_05_v4	hypothetical
Tb427tmp.01.4440	Tb427tmp.01.4440	2538	0.110876	6.33609	1.03858	0.308181	0.999916	Tb427_11_01_v4	ATP-dependent
Tb427.07.4590	Tb427.07.4590	1530	0.156304	5.39744	1.03794	0.308329	0.999916	Tb427_07_v4	chaperone
Tb427_11_01_v4.snoRNA.0024	Tb427_11_01_v4.snoRNA.0024	97	0.287472	1.17452	1.03765	0.308398	0.999916	Tb427_11_01_v4
Tb427.01.3750	Tb427.01.3750	420	0.296965	0.869025	1.03745	0.308444	0.999916	Tb427_01_v4	unspecified
Tb427.10.1380	Tb427.10.1380	2964	0.129172	5.81284	1.03732	0.308475	0.999916	Tb427_10_v5	serine/threonine-protein
Tb427.10.5830	Tb427.10.5830	1641	0.129807	5.79961	1.03678	0.3086	0.999916	Tb427_10_v5	hypothetical
Tb427.10.16150	Tb427.10.16150	1734	0.136265	5.68847	1.0364	0.30869	0.999916	Tb427_10_v5	ATP-dependent
Tb427.10.10780	Tb427.10.10780	645	0.150427	5.48158	1.03575	0.308841	0.999916	Tb427_10_v5	hypothetical
Tb427tmp.01.1230	Tb427tmp.01.1230	1062	0.18101	5.06212	1.03559	0.308877	0.999916	Tb427_11_01_v4	ADP-ribosylation
Tb427tmp.02.4880	Tb427tmp.02.4880	1272	0.147926	5.51728	1.03518	0.308973	0.999916	Tb427_11_01_v4	hypothetical
Tb427tmp.160.1760	Tb427tmp.160.1760	1206	0.136149	5.69178	1.03486	0.309049	0.999916	Tb427_09_v4	hypothetical
Tb427.10.3770	Tb427.10.3770	2103	0.151236	5.47017	1.03482	0.309058	0.999916	Tb427_10_v5	hypothetical
Tb427tmp.160.0890	Tb427tmp.160.0890	1509	0.19791	4.83357	1.03469	0.309088	0.999916	Tb427_09_v4	hypothetical
Tb427.06.120	Tb427.06.120	474	0.271883	3.37818	1.03467	0.309093	0.999916	Tb427_06_v4	hypothetical
Tb427.07.6390	Tb427.07.6390	2904	0.15075	5.47199	1.0339	0.309272	0.999916	Tb427_07_v4	hypothetical
Tb427.03.4540	Tb427.03.4540	1491	0.193558	4.89627	1.03311	0.309458	0.999916	Tb427_03_v4	hypothetical
Tb427.08.5650	Tb427.08.5650	2748	0.106545	6.50516	1.03084	0.30999	0.999916	Tb427_08_v4	hypothetical
Tb427tmp.01.4680	Tb427tmp.01.4680	1086	0.187844	4.96817	1.03001	0.310184	0.999916	Tb427_11_01_v4	hypothetical
Tb427.10.1560	Tb427.10.1560	2484	0.107866	6.43963	1.02946	0.310313	0.999916	Tb427_10_v5	hypothetical
Tb427tmp.01.7530	Tb427tmp.01.7530	1155	0.113144	6.22977	1.02898	0.310426	0.999916	Tb427_11_01_v4	hypothetical
Tb427.06.540	Tb427.06.540	1365	0.262205	3.61763	1.02819	0.310613	0.999916	Tb427_06_v4	gene
Tb427.10.4790	Tb427.10.4790	411	0.248224	3.96391	1.02818	0.310615	0.999916	Tb427_10_v5	hypothetical
Tb427.10.1120	Tb427.10.1120	1842	0.197863	4.82252	1.02782	0.3107	0.999916	Tb427_10_v5	hypothetical
Tb427tmp.211.4570	Tb427tmp.211.4570	1281	0.162418	5.30067	1.02748	0.31078	0.999916	Tb427_09_v4	short-chain
Tb427tmp.01.3390	Tb427tmp.01.3390	4275	0.109971	6.35047	1.02742	0.310794	0.999916	Tb427_11_01_v4	Note 5.99.1.3
Tb427.10.11370	Tb427.10.11370	441	0.223446	4.44	1.02646	0.31102	0.999916	Tb427_10_v5	hypothetical
Tb427tmp.01.2970	Tb427tmp.01.2970	1005	0.189539	4.94362	1.02595	0.311141	0.999916	Tb427_11_01_v4	hypothetical
Tb427tmp.211.4520	Tb427tmp.211.4520	1020	0.176798	5.10625	1.02572	0.311195	0.999916	Tb427_09_v4	hypothetical
Tb427.04.2870	Tb427.04.2870	852	0.200645	4.777	1.02561	0.311221	0.999916	Tb427_04_v4	hypothetical
Tb427.04.5040	Tb427.04.5040	1818	0.157044	5.3744	1.0256	0.311223	0.999916	Tb427_04_v4	Note 1.8.1.4
Tb427.05.3840	Tb427.05.3840	1728	0.20551	4.70395	1.02462	0.311455	0.999916	Tb427_05_v4	hypothetical
Tb427tmp.211.0790	Tb427tmp.211.0790	735	0.210987	4.62559	1.02451	0.311481	0.999916	Tb427_09_v4	Note 2.1.1.33
Tb427.05.1620	Tb427.05.1620	804	0.188662	4.94776	1.0227	0.311908	0.999916	Tb427_05_v4	hypothetical
Tb427tmp.01.4130	Tb427tmp.01.4130	2310	0.14038	5.61066	1.02101	0.312307	0.999916	Tb427_11_01_v4	Note 2.7.1.-
Tb427.08.4920	Tb427.08.4920	1566	0.197267	4.82801	1.02099	0.312312	0.999916	Tb427_08_v4	hypothetical
Tb427tmp.02.0810	Tb427tmp.02.0810	2799	-0.202883	4.74989	1.02067	0.312388	0.999916	Tb427_11_01_v4	hypothetical
Tb427tmp.160.4280	Tb427tmp.160.4280	600	-0.0925952	8.89866	1.0198	0.312595	0.999916	Tb427_09_v4	Note 1.11.1.15
Tb427tmp.211.0950	Tb427tmp.211.0950	2901	0.116189	6.09425	1.01921	0.312734	0.999916	Tb427_09_v4	hypothetical
Tb427tmp.01.6610	Tb427tmp.01.6610	2472	-0.112279	6.24252	1.01877	0.312839	0.999916	Tb427_11_01_v4	hypothetical
Tb427tmp.160.3370	Tb427tmp.160.3370	897	0.234476	4.22995	1.01835	0.312939	0.999916	Tb427_09_v4	hypothetical
Tb427.04.3940	Tb427.04.3940	2379	0.1844	5.01	1.01811	0.312996	0.999916	Tb427_04_v4	calpain-like
Tb427.04.4710	Tb427.04.4710	3090	0.133483	5.71473	1.01717	0.313218	0.999916	Tb427_04_v4	hypothetical
Tb427.03.1490	Tb427.03.1490	2451	0.238291	4.13708	1.01615	0.313462	0.999916	Tb427_03_v4	leucine-rich
N19B2.080	N19B2.080	348	0.125602	5.85479	1.01614	0.313465	0.999916	TPN19B2	hypothetical
Tb427.03.3910	Tb427.03.3910	1068	0.220905	4.45579	1.01512	0.313709	0.999916	Tb427_03_v4	hypothetical
Tb427tmp.160.5640	Tb427tmp.160.5640	5574	-0.141995	5.58558	1.01492	0.313755	0.999916	Tb427_09_v4	hypothetical
Tb427.06.4710	Tb427.06.4710	2022	-0.119796	5.95568	1.01491	0.313757	0.999916	Tb427_06_v4	calmodulin
Tb427.10.4820	Tb427.10.4820	1026	0.187233	4.9551	1.01427	0.31391	0.999916	Tb427_10_v5	hypothetical
Tb427tmp.160.0580	Tb427tmp.160.0580	834	0.182492	5.01851	1.01411	0.313949	0.999916	Tb427_09_v4	metallo-peptidase
Tb427tmp.01.1600	Tb427tmp.01.1600	594	0.237354	4.16037	1.01346	0.314103	0.999916	Tb427_11_01_v4	hypothetical
Tb427.04.3100	Tb427.04.3100	1095	0.172033	5.15744	1.01304	0.314205	0.999916	Tb427_04_v4	hypothetical
Tb427tmp.01.3200	Tb427tmp.01.3200	819	0.200865	4.75881	1.0119	0.314476	0.999916	Tb427_11_01_v4	hypothetical
Tb427.BES40.6	Tb427.BES40.6	375	0.0933381	8.12388	1.01157	0.314555	0.999916	Tb427_telo40_v2	hypothetical
Tb427.10.5480	Tb427.10.5480	378	0.0925811	8.72646	1.0111	0.314667	0.999916	Tb427_10_v5	60S
Tb427tmp.211.5015	Tb427tmp.211.5015	1911	0.284246	2.15375	1.01057	0.314795	0.999916	Tb427_09_v4	SLACS
Tb427.08.3570	Tb427.08.3570	711	-0.284475	2.12733	1.00999	0.314933	0.999916	Tb427_08_v4	hypothetical
Tb427.10.8020	Tb427.10.8020	2097	0.0964734	7.46978	1.00974	0.314992	0.999916	Tb427_10_v5	Note 3.4.21.26
Tb427.04.2500	Tb427.04.2500	3027	-0.199474	4.77364	1.00867	0.315249	0.999916	Tb427_04_v4	Note 2.7.1.-
Tb427tmp.160.2250	Tb427tmp.160.2250	597	0.183898	4.99226	1.00811	0.315384	0.999916	Tb427_09_v4	hypothetical
Tb427.10.4260	Tb427.10.4260	1413	0.10303	6.67341	1.00775	0.315471	0.999916	Tb427_10_v5	hypothetical
Tb427.04.2680	Tb427.04.2680	2136	-0.186528	4.95967	1.00682	0.315694	0.999916	Tb427_04_v4	hypothetical
Tb427.01.730	Tb427.01.730	1710	0.138188	5.62978	1.00661	0.315744	0.999916	Tb427_01_v4	hypothetical
Tb427.08.7260	Tb427.08.7260	3087	0.145217	5.52538	1.00628	0.315823	0.999916	Tb427_08_v4	kinetoplast-associated
Tb427.10.15680	Tb427.10.15680	7203	0.0982778	7.07457	1.00612	0.315862	0.999916	Tb427_10_v5	hypothetical
Tb427.02.3160	Tb427.02.3160	1290	0.228223	4.30841	1.00501	0.316129	0.999916	Tb427_02_v4	hypothetical
Tb427.08.2800	Tb427.08.2800	1098	0.137865	5.63413	1.00457	0.316234	0.999916	Tb427_08_v4	hypothetical
H25N7.30	H25N7.30	375	0.0937029	7.90421	1.00158	0.316957	0.999916	TPH25N7	hypothetical
Tb427.07.4690	Tb427.07.4690	960	0.215406	4.52177	1.00142	0.316995	0.999916	Tb427_07_v4	hypothetical
Tb427.10.11470	Tb427.10.11470	4086	0.12135	5.9146	1.00031	0.317264	0.999916	Tb427_10_v5	hypothetical
Tb427.08.3920	Tb427.08.3920	2844	0.160031	5.30992	0.999965	0.317347	0.999916	Tb427_08_v4	hypothetical
Tb427.10.10050	Tb427.10.10050	3666	-0.107367	6.40552	0.999577	0.317441	0.999916	Tb427_10_v5	hypothetical
Tb427.10.40	Tb427.10.40	444	0.279452	2.42327	0.999551	0.317447	0.999916	Tb427_10_v5	unspecified
Tb427tmp.12.0016	Tb427tmp.12.0016	825	0.171337	5.14724	0.998924	0.317599	0.999916	Tb427_11_01_v4	glutathionylspermidine
Tb427.03.5000	Tb427.03.5000	1701	0.155486	5.3664	0.998539	0.317692	0.999916	Tb427_03_v4	hypothetical
Tb427.01.1550	Tb427.01.1550	2073	0.127644	5.79397	0.997142	0.318031	0.999916	Tb427_01_v4	tubulin-tyrosine
Tb427.10.3030	Tb427.10.3030	918	0.0955913	7.50869	0.996893	0.318091	0.999916	Tb427_10_v5	19S
Tb427.10.6970	Tb427.10.6970	2553	0.0922784	8.50636	0.996523	0.318181	0.999916	Tb427_10_v5	dipeptidyl-peptidase
Tb427.07.850	Tb427.07.850	1005	0.23234	4.21311	0.994467	0.318681	0.999916	Tb427_07_v4	hypothetical
Tb427.10.6680	Tb427.10.6680	2223	0.132134	5.71421	0.994219	0.318741	0.999916	Tb427_10_v5	hypothetical
Tb427tmp.02.5050	Tb427tmp.02.5050	3711	0.109436	6.2956	0.993613	0.318889	0.999916	Tb427_11_01_v4	Note 2.7.1.-
Tb427.07.1100	Tb427.07.1100	2214	0.110391	6.25971	0.993278	0.31897	0.999916	Tb427_07_v4	hypothetical
Tb427_10_v4.snoRNA.0053	Tb427_10_v4.snoRNA.0053	98	0.264121	3.40704	0.993138	0.319004	0.999916	Tb427_10_v5
Tb427.04.2660	Tb427.04.2660	270	0.277154	2.7519	0.992877	0.319068	0.999916	Tb427_04_v4	hypothetical
Tb427.08.2610	Tb427.08.2610	2346	0.173035	5.11944	0.992629	0.319128	0.999916	Tb427_08_v4	Note 2.1.1.14
Tb427.02.4400	Tb427.02.4400	3546	0.129251	5.75894	0.992595	0.319137	0.999916	Tb427_02_v4	hypothetical
Tb427tmp.01.0830	Tb427tmp.01.0830	1275	0.186693	4.93535	0.991131	0.319494	0.999916	Tb427_11_01_v4	hypothetical
Tb427tmp.160.2280	Tb427tmp.160.2280	1596	0.182463	4.98939	0.989987	0.319773	0.999916	Tb427_09_v4	hypothetical
Tb427.10.3490	Tb427.10.3490	1884	0.132293	5.70568	0.989862	0.319804	0.999916	Tb427_10_v5	kinetoplastid-specific
Tb427.10.8940	Tb427.10.8940	1236	-0.0915794	8.85218	0.989594	0.319869	0.999916	Tb427_10_v5	hypothetical
Tb427tmp.02.4580	Tb427tmp.02.4580	1728	0.21287	4.53945	0.988705	0.320087	0.999916	Tb427_11_01_v4	Note 6.5.1.1
Tb427.10.9580	Tb427.10.9580	573	0.258796	3.57953	0.988641	0.320102	0.999916	Tb427_10_v5	hypothetical
Tb427_09_v4.snoRNA.0113	Tb427_09_v4.snoRNA.0113	76	0.247591	3.89074	0.988398	0.320162	0.999916	Tb427_09_v4
Tb427_08_v4.snoRNA.0008	Tb427_08_v4.snoRNA.0008	74	0.140671	5.57109	0.987756	0.320319	0.999916	Tb427_08_v4
Tb427tmp.12.0003	Tb427tmp.12.0003	1716	-0.117118	5.99345	0.987737	0.320324	0.999916	Tb427_11_01_v4	Note 2.7.7.7
Tb427tmp.47.0002	Tb427tmp.47.0002	4347	0.112038	6.17953	0.987152	0.320467	0.999916	Tb427_11_01_v4	phosphatidylinositol
Tb427.10.90	Tb427.10.90	321	0.280011	1.592	0.986528	0.32062	0.999916	Tb427_10_v5	hypothetical
Tb427.10.1840	Tb427.10.1840	1551	0.18359	4.96876	0.986352	0.320663	0.999916	Tb427_10_v5	hypothetical
Tb427tmp.160.0450	Tb427tmp.160.0450	1398	0.100109	6.8131	0.983761	0.3213	0.999916	Tb427_09_v4	protein
Tb427.04.1000	Tb427.04.1000	666	-0.277114	2.59308	0.982665	0.321569	0.999916	Tb427_04_v4	hypothetical
Tb427.07.710	Tb427.07.710	1920	-0.0919707	8.04511	0.982572	0.321592	0.999916	Tb427_07_v4	heat
Tb427.02.1110	Tb427.02.1110	1833	-0.0984712	6.94193	0.982527	0.321603	0.999916	Tb427_02_v4	DNA-directed
Tb427.02.5010	Tb427.02.5010	1503	0.157638	5.31838	0.982501	0.32161	0.999916	Tb427_02_v4	hypothetical
Tb427_08_v4.snoRNA.0013	Tb427_08_v4.snoRNA.0013	67	0.281635	1.41548	0.981909	0.321756	0.999916	Tb427_08_v4
Tb427.05.1420	Tb427.05.1420	525	0.129367	5.75708	0.98178	0.321787	0.999916	Tb427_05_v4	hypothetical
Tb427.04.4760	Tb427.04.4760	2862	0.107945	6.32923	0.981694	0.321809	0.999916	Tb427_04_v4	hypothetical
Tb427.10.14920	Tb427.10.14920	3723	0.101172	6.71228	0.981664	0.321816	0.999916	Tb427_10_v5	hypothetical
Tb427.10.2610	Tb427.10.2610	1455	-0.139962	5.58143	0.981522	0.321851	0.999916	Tb427_10_v5	hypothetical
Tb427tmp.01.8580	Tb427tmp.01.8580	1107	-0.281528	2.03867	0.980464	0.322112	0.999916	Tb427_11_01_v4	hypothetical
Tb427.08.7520	Tb427.08.7520	1956	0.134465	5.65696	0.977927	0.322739	0.999916	Tb427_08_v4	aminopeptidase
Tb427tmp.02.2460	Tb427tmp.02.2460	1332	0.15335	5.3754	0.977889	0.322748	0.999916	Tb427_11_01_v4	hypothetical
Tb427tmp.02.0920	Tb427tmp.02.0920	618	0.196	4.77813	0.977615	0.322816	0.999916	Tb427_11_01_v4	hypothetical
Tb427.01.5090	Tb427.01.5090	120	0.282934	1.80082	0.977402	0.322869	0.999916	Tb427_01_v4	expression
Tb427.05.2610	Tb427.05.2610	918	0.223475	4.33824	0.977358	0.322879	0.999916	Tb427_05_v4	hypothetical
Tb427.04.810	Tb427.04.810	1452	0.129486	5.73818	0.977176	0.322925	0.999916	Tb427_04_v4	expression
Tb427tmp.160.0440	Tb427tmp.160.0440	471	0.213043	4.5208	0.976102	0.323191	0.999916	Tb427_09_v4	hypothetical
Tb427.08.6660	Tb427.08.6660	1824	-0.0948069	7.46556	0.974718	0.323534	0.999916	Tb427_08_v4	paraflagellar
Tb427tmp.02.2980	Tb427tmp.02.2980	1971	-0.215249	4.47637	0.974277	0.323643	0.999916	Tb427_11_01_v4	hypothetical
Tb427tmp.160.2110	Tb427tmp.160.2110	432	0.239947	3.99389	0.97284	0.324	0.999916	Tb427_09_v4	U5Cwc21
Tb427_09_v4.snoRNA.0079	Tb427_09_v4.snoRNA.0079	91	0.280332	2.26836	0.972796	0.324011	0.999916	Tb427_09_v4
Tb427tmp.01.0490	Tb427tmp.01.0490	1572	0.102711	6.57397	0.972589	0.324063	0.999916	Tb427_11_01_v4	hypothetical
H25N7.03	H25N7.03	4974	0.122689	5.86318	0.972584	0.324064	0.999916	TPH25N7	ingi
Tb427tmp.01.8460	Tb427tmp.01.8460	1281	-0.272808	2.88145	0.972118	0.32418	0.999916	Tb427_11_01_v4	cyclin
Tb427.05.3490	Tb427.05.3490	915	0.244768	3.88706	0.972008	0.324208	0.999916	Tb427_05_v4	hypothetical
Tb427.03.3460	Tb427.03.3460	1452	0.152544	5.37839	0.971925	0.324228	0.999916	Tb427_03_v4	hypothetical
Tb427tmp.01.4760	Tb427tmp.01.4760	1413	0.127025	5.77402	0.971089	0.324436	0.999916	Tb427_11_01_v4	hypothetical
Tb427.10.11170	Tb427.10.11170	5424	0.108334	6.2913	0.970472	0.32459	0.999916	Tb427_10_v5	hypothetical
Tb427.07.1030	Tb427.07.1030	2514	0.101213	6.66158	0.969422	0.324852	0.999916	Tb427_07_v4	heat
Tb427.10.15890	Tb427.10.15890	1254	0.195997	4.76651	0.969253	0.324894	0.999916	Tb427_10_v5	hypothetical
Tb427.01.450	Tb427.01.450	6660	0.0961106	7.17646	0.969023	0.324951	0.999916	Tb427_01_v4	retrotransposon
Tb427tmp.46.0011	Tb427tmp.46.0011	1248	0.162796	5.22846	0.968038	0.325197	0.999916	Tb427_11_01_v4	hypothetical
Tb427.08.3080	Tb427.08.3080	3912	0.124815	5.81048	0.967486	0.325336	0.999916	Tb427_08_v4	hypothetical
Tb427.07.1110	Tb427.07.1110	1056	-0.0959595	7.15382	0.966311	0.325629	0.999916	Tb427_07_v4	Note 6.3.1.1
Tb427.02.5630	Tb427.02.5630	645	0.147155	5.45183	0.965906	0.325731	0.999916	Tb427_02_v4	hypothetical
Tb427.02.1820	Tb427.02.1820	1866	-0.280123	2.17209	0.965427	0.325851	0.999916	Tb427_02_v4	protein
Tb427.01.2190	Tb427.01.2190	5244	-0.118222	5.93325	0.965334	0.325874	0.999916	Tb427_01_v4	unspecified
Tb427.05.1540	Tb427.05.1540	2208	0.183406	4.94759	0.964171	0.326166	0.999916	Tb427_05_v4	hypothetical
Tb427_11_snoRNA_0032	Tb427_11_snoRNA_0032	45	0.274772	0.402285	0.963395	0.32636	0.999916	Tb427_11_01_v4
Tb427.03.5390	Tb427.03.5390	1701	-0.253504	3.66593	0.963024	0.326454	0.999916	Tb427_03_v4	hypothetical
Tb427.08.3550	Tb427.08.3550	1116	-0.209023	4.55676	0.962074	0.326692	0.999916	Tb427_08_v4	Note 2.7.1.-
Tb427.02.650	Tb427.02.650	372	0.147905	5.43476	0.96166	0.326796	0.999916	Tb427_02_v4	hypothetical
Tb427tmp.01.7600	Tb427tmp.01.7600	1485	-0.17706	5.03058	0.961464	0.326846	0.999916	Tb427_11_01_v4	amino
Tb427.01.3760	Tb427.01.3760	687	0.276409	2.23461	0.961419	0.326857	0.999916	Tb427_01_v4	unspecified
Tb427.04.2450	Tb427.04.2450	1236	-0.0908916	8.05018	0.95991	0.327237	0.999916	Tb427_04_v4	thioredoxin
Tb427tmp.01.6060	Tb427tmp.01.6060	924	0.152524	5.36399	0.959059	0.327451	0.999916	Tb427_11_01_v4	ADP-ribosylation
Tb427.BES29.5	Tb427.BES29.5	696	-0.274321	0.130057	0.958804	0.327516	0.999916	Tb427_telo29_v3	expression
Tb427.06.5190	Tb427.06.5190	1986	0.0997393	6.73436	0.957875	0.32775	0.999916	Tb427_06_v4	DNA-directed
Tb427tmp.244.2450	Tb427tmp.244.2450	1041	-0.136387	5.60839	0.957479	0.32785	0.999916	Tb427_09_v4	unspecified
Tb427.05.3450	Tb427.05.3450	1584	0.101994	6.55306	0.957118	0.327941	0.999916	Tb427_05_v4	hypothetical
Tb427.07.4520	Tb427.07.4520	606	-0.0907018	8.23775	0.956938	0.327987	0.999916	Tb427_07_v4	hypothetical
Tb427.08.6520	Tb427.08.6520	1305	0.141632	5.52293	0.955503	0.32835	0.999916	Tb427_08_v4	hypothetical
Tb427.03.2190	Tb427.03.2190	762	0.178325	5.0013	0.955047	0.328465	0.999916	Tb427_03_v4	Note 3.6.1.15
Tb427tmp.160.3120	Tb427tmp.160.3120	3060	0.11506	5.99478	0.954901	0.328502	0.999916	Tb427_09_v4	hypothetical
Tb427.07.3840	Tb427.07.3840	162	0.254315	3.58546	0.954659	0.328564	0.999916	Tb427_07_v4	kinesin-like
Tb427.BES4.3	Tb427.BES4.3	1437	0.200994	4.66023	0.953914	0.328752	0.999916	Tb427_telo4_v3	expression
Tb427.05.2750	Tb427.05.2750	1281	0.1662	5.1659	0.953074	0.328965	0.999916	Tb427_05_v4	hypothetical
Tb427.08.5730	Tb427.08.5730	1422	0.137124	5.58792	0.952035	0.329229	0.999916	Tb427_08_v4	protein
Tb427.06.1940	Tb427.06.1940	2013	0.147407	5.42947	0.951115	0.329463	0.999916	Tb427_06_v4	hypothetical
Tb427tmp.211.4820	Tb427tmp.211.4820	1407	0.104519	6.40391	0.951034	0.329483	0.999916	Tb427_09_v4	hypothetical
Tb427.02.5290	Tb427.02.5290	1104	0.201302	4.6587	0.950617	0.32959	0.999916	Tb427_02_v4	hypothetical
Tb427.02.5500	Tb427.02.5500	645	0.144997	5.46456	0.949059	0.329986	0.999916	Tb427_02_v4	hypothetical
Tb427tmp.01.5440	Tb427tmp.01.5440	570	0.174683	5.04314	0.948656	0.330089	0.999916	Tb427_11_01_v4	hypothetical
N19B2.110	N19B2.110	1894	0.142765	5.49798	0.947845	0.330296	0.999916	TPN19B2	RNA
Tb427.03.4070	Tb427.03.4070	1758	-0.0758987	11.0321	0.947684	0.330337	0.999916	Tb427_03_v4	hypothetical
Tb427.04.4960	Tb427.04.4960	1404	0.138692	5.56045	0.947359	0.33042	0.999916	Tb427_04_v4	metal-ion
Tb427.10.11110	Tb427.10.11110	2322	0.111661	6.10528	0.946807	0.330561	0.999916	Tb427_10_v5	hypothetical
Tb427.01.4620	Tb427.01.4620	582	0.117438	5.97178	0.946757	0.330573	0.999916	Tb427_01_v4	hypothetical
Tb427.07.4200	Tb427.07.4200	1065	0.242868	3.85167	0.946712	0.330585	0.999916	Tb427_07_v4	hypothetical
Tb427tmp.01.5540	Tb427tmp.01.5540	1539	0.115097	5.97469	0.946632	0.330605	0.999916	Tb427_11_01_v4	Pab1p-dependent
Tb427.10.15800	Tb427.10.15800	1203	0.202657	4.6296	0.946212	0.330713	0.999916	Tb427_10_v5	actin
Tb427.08.4850	Tb427.08.4850	903	0.220894	4.32473	0.945399	0.33092	0.999916	Tb427_08_v4	hypothetical
Tb427tmp.22.0010	Tb427tmp.22.0010	3654	0.102762	6.46168	0.944604	0.331124	0.999916	Tb427_11_01_v4	hypothetical
Tb427tmp.01.3470	Tb427tmp.01.3470	5979	-0.0972041	6.88708	0.944021	0.331273	0.999916	Tb427_11_01_v4	hypothetical
Tb427tmp.160.3780	Tb427tmp.160.3780	1467	0.104203	6.40095	0.94374	0.331345	0.999916	Tb427_09_v4	hypothetical
Tb427.06.4840	Tb427.06.4840	1194	0.0900528	8.44092	0.943264	0.331467	0.999916	Tb427_06_v4	Note 2.5.1.6
Tb427.07.7410	Tb427.07.7410	1008	0.176936	5.0053	0.942771	0.331593	0.999916	Tb427_07_v4	Note 1.6.5.5
Tb427.03.5220	Tb427.03.5220	1767	-0.233944	4.04143	0.941804	0.331841	0.999916	Tb427_03_v4	hypothetical
Tb427.02.2008	Tb427.02.2008	136	0.288702	0.518302	0.941285	0.331975	0.999916	Tb427_02_v4
Tb427tmp.02.4600	Tb427tmp.02.4600	1980	0.142141	5.4988	0.940664	0.332134	0.999916	Tb427_11_01_v4	hypothetical
Tb427tmp.01.4340	Tb427tmp.01.4340	1056	0.142193	5.49654	0.940617	0.332146	0.999916	Tb427_11_01_v4	hypothetical
Tb427.07.4920	Tb427.07.4920	1821	0.0980733	6.78533	0.940342	0.332217	0.999916	Tb427_07_v4	hypothetical
Tb427.10.4880	Tb427.10.4880	675	0.202424	4.62278	0.940028	0.332298	0.999916	Tb427_10_v5	hypothetical
Tb427.BES10.1	Tb427.BES10.1	1020	0.107476	6.29737	0.938853	0.3326	0.999916	Tb427_telo10_v1	transferrin-binding
Tb427.03.1010	Tb427.03.1010	1803	-0.0979274	6.80864	0.938707	0.332638	0.999916	Tb427_03_v4	hypothetical
Tb427.10.12050	Tb427.10.12050	870	0.23193	4.08401	0.938602	0.332665	0.999916	Tb427_10_v5	hypothetical
Tb427tmp.02.0200	Tb427tmp.02.0200	2775	0.105338	6.33662	0.937853	0.332858	0.999916	Tb427_11_01_v4	hypothetical
Tb427.10.15590	Tb427.10.15590	591	0.122154	5.82491	0.937835	0.332862	0.999916	Tb427_10_v5	FKBP-type
Tb427.10.2700	Tb427.10.2700	2091	0.137032	5.57695	0.93756	0.332933	0.999916	Tb427_10_v5	hypothetical
Tb427.08.5270	Tb427.08.5270	840	0.231745	4.09026	0.937123	0.333046	0.999916	Tb427_08_v4	hypothetical
Tb427.10.7400	Tb427.10.7400	1563	0.161276	5.21466	0.937079	0.333057	0.999916	Tb427_10_v5	hypothetical
Tb427.02.6090	Tb427.02.6090	321	-0.0939123	7.26371	0.936636	0.333172	0.999916	Tb427_02_v4	60S
Tb427tmp.02.2050	Tb427tmp.02.2050	3342	0.137844	5.55956	0.93578	0.333392	0.999916	Tb427_11_01_v4	Note 2.7.1.-
Tb427.10.9940	Tb427.10.9940	486	0.264038	3.05891	0.935573	0.333446	0.999916	Tb427_10_v5	hypothetical
Tb427.07.1410	Tb427.07.1410	2493	0.145696	5.43795	0.935377	0.333496	0.999916	Tb427_07_v4	hypothetical
Tb427tmp.01.2820	Tb427tmp.01.2820	684	0.199193	4.65534	0.934134	0.333818	0.999916	Tb427_11_01_v4	exosome-associated
Tb427tmp.01.1080	Tb427tmp.01.1080	2772	0.143787	5.46841	0.933848	0.333892	0.999916	Tb427_11_01_v4	Note 4.2.1.70
Tb427tmp.50.0007	Tb427tmp.50.0007	273	-0.0943745	7.14284	0.933802	0.333904	0.999916	Tb427_11_01_v4	dynein
Tb427tmp.01.0340	Tb427tmp.01.0340	4050	-0.101498	6.50558	0.933497	0.333983	0.999916	Tb427_11_01_v4	RAD50
Tb427.10.8220	Tb427.10.8220	522	0.244804	3.74799	0.932784	0.334167	0.999916	Tb427_10_v5	hypothetical
Tb427.03.3540	Tb427.03.3540	1536	0.120996	5.84181	0.932431	0.334259	0.999916	Tb427_03_v4	Nucleoporin
Tb427.08.4650	Tb427.08.4650	507	0.212105	4.44793	0.932231	0.334311	0.999916	Tb427_08_v4	hypothetical
Tb427.03.4840	Tb427.03.4840	2196	0.0971408	6.82365	0.931914	0.334393	0.999916	Tb427_03_v4	Note 3.1.2.15
Tb427.03.4290	Tb427.03.4290	1770	-0.0894667	8.5485	0.931828	0.334415	0.999916	Tb427_03_v4	PFR1
Tb427tmp.01.8430	Tb427tmp.01.8430	2892	0.105079	6.3335	0.931643	0.334463	0.999916	Tb427_11_01_v4	hypothetical
Tb427.08.2530	Tb427.08.2530	345	0.230712	4.08535	0.931094	0.334606	0.999916	Tb427_08_v4	hypothetical
Tb427.03.4180	Tb427.03.4180	1227	0.23653	3.96933	0.930608	0.334732	0.999916	Tb427_03_v4	hypothetical
Tb427.08.1450	Tb427.08.1450	1434	0.19106	4.77955	0.930475	0.334766	0.999916	Tb427_08_v4	hypothetical
Tb427.07.4950	Tb427.07.4950	1215	0.224066	4.23715	0.930205	0.334837	0.999916	Tb427_07_v4	NAD(p)-dependent
Tb427tmp.160.4570	Tb427tmp.160.4570	1113	-0.0831348	9.9465	0.927175	0.335625	0.999916	Tb427_09_v4	Note 2.7.3.3
Tb427.07.6350	Tb427.07.6350	822	0.180455	4.93865	0.926991	0.335673	0.999916	Tb427_07_v4	Note 1.6.5.3
Tb427.10.4330	Tb427.10.4330	1107	0.217608	4.34615	0.926013	0.335928	0.999916	Tb427_10_v5	Note 1.2.4.4
Tb427.02.1700	Tb427.02.1700	2289	0.10269	6.42073	0.92598	0.335936	0.999916	Tb427_02_v4	hypothetical
Tb427.03.4170	Tb427.03.4170	360	0.239993	3.8577	0.925593	0.336038	0.999916	Tb427_03_v4	hypothetical
Tb427.10.3920	Tb427.10.3920	1467	-0.187866	4.8385	0.925468	0.33607	0.999916	Tb427_10_v5	hypothetical
Tb427.08.2810	Tb427.08.2810	2607	0.113715	5.98174	0.925343	0.336103	0.999916	Tb427_08_v4	5'-3'
Tb427.08.7490	Tb427.08.7490	4335	0.0936813	7.20658	0.925213	0.336137	0.999916	Tb427_08_v4	hypothetical
Tb427tmp.211.3940	Tb427tmp.211.3940	3738	0.112013	6.04015	0.925153	0.336152	0.999916	Tb427_09_v4	hypothetical
Tb427.04.1190	Tb427.04.1190	612	0.22758	4.13602	0.924938	0.336209	0.999916	Tb427_04_v4	hypothetical
Tb427.01.110	Tb427.01.110	327	0.133171	5.61744	0.924592	0.336299	0.999916	Tb427_01_v4	hypothetical
Tb427.08.8170	Tb427.08.8170	2718	0.111041	6.07775	0.924543	0.336312	0.999916	Tb427_08_v4	hypothetical
Tb427.06.1860	Tb427.06.1860	1029	0.238033	3.9311	0.924451	0.336336	0.999916	Tb427_06_v4	hypothetical
Tb427.10.15530	Tb427.10.15530	1809	0.110245	6.10698	0.923763	0.336516	0.999916	Tb427_10_v5	ABC
Tb427tmp.02.0650	Tb427tmp.02.0650	1254	0.144267	5.44264	0.922527	0.336839	0.999916	Tb427_11_01_v4	hypothetical
Tb427_06_v4.snoRNA.0034	Tb427_06_v4.snoRNA.0034	77	0.281745	1.62621	0.922388	0.336876	0.999916	Tb427_06_v4
Tb427tmp.01.3030	Tb427tmp.01.3030	639	0.190407	4.78064	0.921742	0.337045	0.999916	Tb427_11_01_v4	hypothetical
Tb427_09_v4.snoRNA.0107	Tb427_09_v4.snoRNA.0107	67	0.252773	3.47589	0.921733	0.337047	0.999916	Tb427_09_v4
Tb427.07.460	Tb427.07.460	1758	0.146286	5.41215	0.921444	0.337123	0.999916	Tb427_07_v4	protein
Tb427.08.1750	Tb427.08.1750	375	0.133283	5.6114	0.920719	0.337313	0.999916	Tb427_08_v4	hypothetical
Tb427.03.970	Tb427.03.970	1113	0.136828	5.56194	0.920222	0.337443	0.999916	Tb427_03_v4	hypothetical
Tb427.03.3860	Tb427.03.3860	3750	0.11201	6.02889	0.919822	0.337548	0.999916	Tb427_03_v4	lipase
Tb427.10.14770	Tb427.10.14770	1923	0.105227	6.29806	0.919751	0.337567	0.999916	Tb427_10_v5	protein
Tb427.10.9030	Tb427.10.9030	528	0.25972	3.14489	0.919309	0.337683	0.999916	Tb427_10_v5	hypothetical
Tb427_10_v4.snoRNA.0008	Tb427_10_v4.snoRNA.0008	99	0.255691	3.40045	0.91905	0.337751	0.999916	Tb427_10_v5
Tb427tmp.211.4700	Tb427tmp.211.4700	894	-0.150889	5.34652	0.918478	0.337902	0.999916	Tb427_09_v4	Note 1.10.2.2
Tb427tmp.02.5000	Tb427tmp.02.5000	846	0.142575	5.46611	0.918152	0.337987	0.999916	Tb427_11_01_v4	NGG1
Tb427.07.1010	Tb427.07.1010	516	0.215843	4.36745	0.917881	0.338059	0.999916	Tb427_07_v4	hypothetical
Tb427.01.830	Tb427.01.830	2841	0.121316	5.81696	0.917447	0.338173	0.999916	Tb427_01_v4	hypothetical
Tb427.10.250	Tb427.10.250	2172	0.178451	4.95546	0.915661	0.338644	0.999916	Tb427_10_v5	hypothetical
Tb427.04.5070	Tb427.04.5070	1338	0.139458	5.50826	0.915378	0.338718	0.999916	Tb427_04_v4	hypothetical
Tb427.10.4060	Tb427.10.4060	1107	0.126457	5.71392	0.914467	0.338959	0.999916	Tb427_10_v5	hypothetical
Tb427.02.400	Tb427.02.400	2370	0.0876537	8.88397	0.912694	0.339427	0.999916	Tb427_02_v4	retrotransposon
Tb427.08.8360	Tb427.08.8360	1521	0.256784	3.30043	0.911877	0.339643	0.999916	Tb427_08_v4	Note 4.6.1.1
Tb427tmp.52.0013	Tb427tmp.52.0013	1185	0.104032	6.32962	0.911085	0.339853	0.999916	Tb427_11_01_v4	hypothetical
Tb427tmp.11.0005	Tb427tmp.11.0005	1014	-0.0905958	7.66779	0.910381	0.34004	0.999916	Tb427_11_01_v4	Note 1.17.4.1
Tb427.06.3490	Tb427.06.3490	309	0.269353	2.36633	0.909584	0.340251	0.999916	Tb427_06_v4	zinc
Tb427.07.3490	Tb427.07.3490	2463	0.113702	5.94987	0.909436	0.340291	0.999916	Tb427_07_v4	synaptojanin
Tb427.10.150	Tb427.10.150	603	0.244305	3.67168	0.908839	0.340449	0.999916	Tb427_10_v5	hypothetical
Tb427.05.4100	Tb427.05.4100	1545	0.193613	4.70581	0.90872	0.340481	0.999916	Tb427_05_v4	hypothetical
Tb427.10.5210	Tb427.10.5210	1503	0.172973	5.01465	0.908336	0.340583	0.999916	Tb427_10_v5	hypothetical
Tb427tmp.01.7770	Tb427tmp.01.7770	2112	0.0938519	6.99326	0.908116	0.340641	0.999916	Tb427_11_01_v4	FG-GAP
Tb427.10.4010	Tb427.10.4010	2049	0.126398	5.71117	0.907502	0.340805	0.999916	Tb427_10_v5	hypothetical
Tb427_09_v4.snoRNA.0017	Tb427_09_v4.snoRNA.0017	109	0.191472	4.73315	0.907288	0.340862	0.999916	Tb427_09_v4
Tb427.02.3730	Tb427.02.3730	1764	-0.226538	4.10424	0.90647	0.341079	0.999916	Tb427_02_v4	hypothetical
Tb427.BES129.1	Tb427.BES129.1	795	0.11582	5.90695	0.905149	0.341431	0.999916	Tb427_telo129_v2	neomycin
Tb427.06.910	Tb427.06.910	1635	0.173769	4.99947	0.904561	0.341588	0.999916	Tb427_06_v4	hypothetical
Tb427_10_v4.snoRNA.0006	Tb427_10_v4.snoRNA.0006	99	0.179937	4.9081	0.904174	0.341692	0.999916	Tb427_10_v5
Tb427tmp.211.2450	Tb427tmp.211.2450	1431	0.164987	5.11798	0.903787	0.341795	0.999916	Tb427_09_v4	hypothetical
Tb427.01.3400	Tb427.01.3400	1050	0.160473	5.18554	0.903731	0.34181	0.999916	Tb427_01_v4	hypothetical
Tb427.07.240	Tb427.07.240	312	0.0880246	8.36111	0.903026	0.341998	0.999916	Tb427_07_v4	40S
Tb427.07.6990	Tb427.07.6990	903	0.204802	4.51665	0.90281	0.342056	0.999916	Tb427_07_v4	hypothetical
Tb427tmp.02.4670	Tb427tmp.02.4670	1635	0.13094	5.62742	0.902387	0.342169	0.999916	Tb427_11_01_v4	hypothetical
Tb427.05.160	Tb427.05.160	654	0.263494	2.78814	0.902336	0.342183	0.999916	Tb427_05_v4	retrotransposon
Tb427.10.14890	Tb427.10.14890	2463	-0.0863053	9.16378	0.901838	0.342316	0.999916	Tb427_10_v5	C-terminal
Tb427.10.11420	Tb427.10.11420	2181	0.168951	5.06297	0.90131	0.342457	0.999916	Tb427_10_v5	hypothetical
Tb427.05.300	Tb427.05.300	963	0.161103	5.17823	0.901252	0.342473	0.999916	Tb427_05_v4	Note 1.14.11.6
Tb427.10.14660	Tb427.10.14660	1176	0.136862	5.53787	0.900796	0.342595	0.999916	Tb427_10_v5	hypothetical
Tb427.05.2250	Tb427.05.2250	1341	0.0934024	6.9974	0.900465	0.342684	0.999916	Tb427_05_v4	hypothetical
Tb427tmp.02.3430	Tb427tmp.02.3430	1272	0.220359	4.22077	0.900167	0.342763	0.999916	Tb427_11_01_v4	chaperone
Tb427tmp.211.3760	Tb427tmp.211.3760	1596	0.200839	4.57456	0.899646	0.342903	0.999916	Tb427_09_v4	poly(ADP-ribose)
Tb427.10.10320	Tb427.10.10320	330	0.194951	4.66876	0.899625	0.342909	0.999916	Tb427_10_v5	dynein
Tb427tmp.02.3590	Tb427tmp.02.3590	732	0.222236	4.17708	0.89959	0.342918	0.999916	Tb427_11_01_v4	hypothetical
Tb427.08.3950	Tb427.08.3950	2745	0.117623	5.86298	0.899288	0.342999	0.999916	Tb427_08_v4	hypothetical
Tb427.08.5070	Tb427.08.5070	378	0.133209	5.58875	0.898207	0.343289	0.999916	Tb427_08_v4	hypothetical
Tb427.08.8320	Tb427.08.8320	1311	-0.273112	1.7325	0.897228	0.343553	0.999916	Tb427_08_v4	hypothetical
Tb427.04.3050	Tb427.04.3050	570	-0.112276	5.98016	0.896541	0.343737	0.999916	Tb427_04_v4	hypothetical
Tb427.06.340	Tb427.06.340	3594	0.180098	4.90802	0.896456	0.34376	0.999916	Tb427_06_v4	receptor-type
Tb427.07.4210	Tb427.07.4210	351	0.261188	2.87488	0.896347	0.343789	0.999916	Tb427_07_v4	hypothetical
Tb427.01.560	Tb427.01.560	1329	0.166317	5.09462	0.896104	0.343855	0.999916	Tb427_01_v4	hypothetical
Tb427.10.12160	Tb427.10.12160	1113	0.240081	3.76456	0.895667	0.343973	0.999916	Tb427_10_v5	hypothetical
Tb427tmp.01.5850	Tb427tmp.01.5850	3186	0.140875	5.46283	0.895127	0.344118	0.999916	Tb427_11_01_v4	hypothetical
Tb427.10.7840	Tb427.10.7840	897	0.135104	5.5569	0.894475	0.344294	0.999916	Tb427_10_v5	hypothetical
Tb427.08.4540	Tb427.08.4540	1653	-0.173721	5.00434	0.893967	0.344431	0.999916	Tb427_08_v4	hypothetical
Tb427.10.4490	Tb427.10.4490	2973	0.117971	5.84853	0.893883	0.344453	0.999916	Tb427_10_v5	hypothetical
Tb427.06.500	Tb427.06.500	1374	0.260508	2.92804	0.893877	0.344455	0.999916	Tb427_06_v4	gene
Tb427tmp.02.3210	Tb427tmp.02.3210	753	-0.0876642	8.09937	0.89311	0.344662	0.999916	Tb427_11_01_v4	Note 5.3.1.1
Tb427.02.4990	Tb427.02.4990	2598	0.103738	6.30248	0.89303	0.344684	0.999916	Tb427_02_v4	hypothetical
H25N7.02	H25N7.02	11909	0.0955939	6.79895	0.892617	0.344795	0.999916	TPH25N7	RHS
N19B2.100	N19B2.100	2058	0.225806	4.09272	0.891833	0.345007	0.999916	TPN19B2	Ontology_term GO:0005634
Tb427tmp.01.2730	Tb427tmp.01.2730	8472	0.0917067	7.23505	0.891206	0.345177	0.999916	Tb427_11_01_v4	hypothetical
Tb427.08.6300	Tb427.08.6300	1458	0.134863	5.55516	0.891138	0.345195	0.999916	Tb427_08_v4	hypothetical
Tb427.05.3070	Tb427.05.3070	1617	0.110563	6.0178	0.89094	0.345249	0.999916	Tb427_05_v4	hypothetical
Tb427.01.240	Tb427.01.240	5931	0.0941736	6.90737	0.890628	0.345334	0.999916	Tb427_01_v4	unspecified
Tb427.06.4870	Tb427.06.4870	1194	0.088051	7.98439	0.890467	0.345377	0.999916	Tb427_06_v4	Note 2.5.1.6
Tb427.10.5130	Tb427.10.5130	828	0.170244	5.03229	0.889813	0.345554	0.999916	Tb427_10_v5	hypothetical
Tb427tmp.02.4030	Tb427tmp.02.4030	2097	0.0979485	6.58665	0.889723	0.345579	0.999916	Tb427_11_01_v4	eukaryotic
Tb427.08.1940	Tb427.08.1940	1887	0.103716	6.29034	0.889671	0.345593	0.999916	Tb427_08_v4	endosomal
Tb427_11_01_v4.snoRNA.0028	Tb427_11_01_v4.snoRNA.0028	101	0.230987	3.95736	0.889521	0.345634	0.999916	Tb427_11_01_v4
Tb427.08.3600	Tb427.08.3600	267	0.254877	3.19167	0.889278	0.345699	0.999916	Tb427_08_v4	hypothetical
Tb427.08.6210	Tb427.08.6210	2850	0.108733	6.08136	0.888472	0.345918	0.999916	Tb427_08_v4	Note 2.7.1.137
Tb427.05.2970	Tb427.05.2970	2493	0.148992	5.33232	0.888208	0.34599	0.999916	Tb427_05_v4	suppressive
Tb427.03.740	Tb427.03.740	741	-0.137342	5.52562	0.887992	0.346048	0.999916	Tb427_03_v4	hypothetical
Tb427_09_v4.snoRNA.0049	Tb427_09_v4.snoRNA.0049	75	0.235553	3.87237	0.887955	0.346058	0.999916	Tb427_09_v4
Tb427.10.7070	Tb427.10.7070	705	0.19468	4.64957	0.887749	0.346114	0.999916	Tb427_10_v5	small
Tb427.07.5050	Tb427.07.5050	2922	0.0973515	6.61825	0.88732	0.346231	0.999916	Tb427_07_v4	hypothetical
Tb427.02.1140	Tb427.02.1140	1413	-0.103054	6.32107	0.887074	0.346298	0.999916	Tb427_02_v4	retrotransposon
Tb427.05.2100	Tb427.05.2100	1398	0.111694	5.96338	0.886209	0.346533	0.999916	Tb427_05_v4	hypothetical
Tb427tmp.211.2420	Tb427tmp.211.2420	7212	0.0906725	7.36548	0.883754	0.347202	0.999916	Tb427_09_v4	PRP8
Tb427.06.4550	Tb427.06.4550	2274	0.105753	6.18829	0.883329	0.347318	0.999916	Tb427_06_v4	hypothetical
H25N7.29	H25N7.29	1107	0.0821292	9.75579	0.883041	0.347396	0.999916	TPH25N7	Ontology_term GO:0005886
Tb427tmp.03.0940	Tb427tmp.03.0940	1944	0.11944	5.80258	0.879898	0.348256	0.999916	Tb427_11_01_v4	elongation
Tb427.08.7980	Tb427.08.7980	2481	-0.0877821	7.92626	0.87987	0.348263	0.999916	Tb427_08_v4	vacuolar-type
Tb427.08.650	Tb427.08.650	3786	-0.0883508	7.79937	0.879852	0.348268	0.999916	Tb427_08_v4	Note 3.6.3.-
Tb427.10.3160	Tb427.10.3160	393	0.200935	4.5337	0.879749	0.348297	0.999916	Tb427_10_v5	hypothetical
Tb427tmp.211.4120	Tb427tmp.211.4120	1290	0.180827	4.85857	0.878572	0.348619	0.999916	Tb427_09_v4	RNA-binding
Tb427.04.3670	Tb427.04.3670	1374	0.133933	5.55271	0.878184	0.348726	0.999916	Tb427_04_v4	hypothetical
Tb427tmp.01.3780	Tb427tmp.01.3780	1182	0.246744	3.50402	0.877525	0.348906	0.999916	Tb427_11_01_v4	cytochrome
Tb427.03.1340	Tb427.03.1340	1764	0.118308	5.82186	0.877438	0.34893	0.999916	Tb427_03_v4	ZFP
Tb427.07.6730	Tb427.07.6730	2223	0.152371	5.26833	0.877288	0.348972	0.999916	Tb427_07_v4	hypothetical
Tb427_09_v4.snoRNA.0041	Tb427_09_v4.snoRNA.0041	79	0.254488	3.21437	0.876986	0.349055	0.999916	Tb427_09_v4
Tb427.07.4180	Tb427.07.4180	924	-0.0964472	6.64441	0.876521	0.349182	0.999916	Tb427_07_v4	fatty
Tb427.10.8080	Tb427.10.8080	2223	0.0988456	6.46854	0.876335	0.349233	0.999916	Tb427_10_v5	hypothetical
Tb427tmp.01.7490	Tb427tmp.01.7490	5151	0.135807	5.5219	0.875654	0.349421	0.999916	Tb427_11_01_v4	hypothetical
Tb427.10.12980	Tb427.10.12980	2421	0.108318	6.06875	0.874615	0.349707	0.999916	Tb427_10_v5	Note 2.1.1.-
Tb427.08.4720	Tb427.08.4720	1560	0.0943606	6.80561	0.873597	0.349987	0.999916	Tb427_08_v4	unspecified
Tb427.07.6630	Tb427.07.6630	2538	-0.175675	4.93584	0.872388	0.350321	0.999916	Tb427_07_v4	hypothetical
Tb427.06.1260	Tb427.06.1260	849	0.103686	6.25009	0.872104	0.350399	0.999916	Tb427_06_v4	Note 3.4.25.1
Tb427tmp.211.0820	Tb427tmp.211.0820	1860	0.176303	4.929	0.871606	0.350537	0.999916	Tb427_09_v4	hypothetical
Tb427.08.5330	Tb427.08.5330	672	0.127923	5.64085	0.870917	0.350728	0.999916	Tb427_08_v4	Note 6.1.1.-
Tb427.07.1550	Tb427.07.1550	1464	0.149352	5.30423	0.870617	0.35081	0.999916	Tb427_07_v4	KRET2
Tb427tmp.50.0001	Tb427tmp.50.0001	795	-0.0919906	6.98546	0.870352	0.350884	0.999916	Tb427_11_01_v4	hypothetical
Tb427.02.4020	Tb427.02.4020	1812	0.138783	5.4641	0.869714	0.35106	0.999916	Tb427_02_v4	ubiquitin
Tb427.10.7950	Tb427.10.7950	348	0.249586	3.30074	0.868627	0.351362	0.999916	Tb427_10_v5	hypothetical
Tb427_08_v4.snoRNA.0011	Tb427_08_v4.snoRNA.0011	96	0.262288	1.56317	0.867991	0.351538	0.999916	Tb427_08_v4
Tb427tmp.160.1200	Tb427tmp.160.1200	24645	-0.090975	7.19862	0.86745	0.351688	0.999916	Tb427_09_v4	microtubule-
Tb427.05.1650	Tb427.05.1650	2052	-0.196686	4.60748	0.866607	0.351922	0.999916	Tb427_05_v4	Note 2.7.1.-
Tb427.05.3480	Tb427.05.3480	1671	0.189416	4.71156	0.866524	0.351945	0.999916	Tb427_05_v4	hypothetical
Tb427tmp.211.0810	Tb427tmp.211.0810	1356	0.184402	4.78522	0.865754	0.352159	0.999916	Tb427_09_v4	GTP-binding
Tb427.04.2820	Tb427.04.2820	3009	0.130552	5.58843	0.865085	0.352345	0.999916	Tb427_04_v4	hypothetical
H25N7.01	H25N7.01	2457	-0.105996	6.14574	0.864188	0.352595	0.999916	TPH25N7	Ontology_term GO:0005634
Tb427.07.2800	Tb427.07.2800	1293	0.143878	5.38236	0.863863	0.352686	0.999916	Tb427_07_v4	hypothetical
Tb427.10.12800	Tb427.10.12800	843	-0.187199	4.77658	0.863639	0.352748	0.999916	Tb427_10_v5	hypothetical
Tb427.03.1270	Tb427.03.1270	1623	0.142939	5.39251	0.863432	0.352806	0.999916	Tb427_03_v4	hypothetical
Tb427_06_v4.snoRNA.0037	Tb427_06_v4.snoRNA.0037	77	0.265839	1.62488	0.862857	0.352966	0.999916	Tb427_06_v4
Tb427.BES15.4	Tb427.BES15.4	1437	0.190408	4.67226	0.86268	0.353016	0.999916	Tb427_telo15_v2	expression
Tb427.07.3600	Tb427.07.3600	678	0.226048	3.99987	0.862059	0.353189	0.999916	Tb427_07_v4	hypothetical
Tb427.06.1830	Tb427.06.1830	1329	0.108429	6.02772	0.861587	0.353321	0.999916	Tb427_06_v4	hypothetical
Tb427.08.760	Tb427.08.760	987	-0.0858123	8.48274	0.860629	0.353589	0.999916	Tb427_08_v4	nucleolar
Tb427.08.4960	Tb427.08.4960	4380	0.109261	5.99588	0.860411	0.35365	0.999916	Tb427_08_v4	hypothetical
Tb427.05.2220	Tb427.05.2220	1341	0.0938445	6.7811	0.860237	0.353698	0.999916	Tb427_05_v4	hypothetical
Tb427.10.9750	Tb427.10.9750	5607	-0.1613	5.11516	0.858437	0.354202	0.999916	Tb427_10_v5	Note 6.3.2.-
Tb427.10.8830	Tb427.10.8830	1758	-0.123186	5.71115	0.858354	0.354225	0.999916	Tb427_10_v5	hypothetical
Tb427tmp.02.3650	Tb427tmp.02.3650	1293	0.224272	4.01871	0.858189	0.354272	0.999916	Tb427_11_01_v4	hypothetical
Tb427tmp.01.2500	Tb427tmp.01.2500	3636	0.0962802	6.57397	0.858052	0.35431	0.999916	Tb427_11_01_v4	ATP-dependent
Tb427.03.1920	Tb427.03.1920	1815	-0.0949139	6.69183	0.857366	0.354503	0.999916	Tb427_03_v4	NOT5
Tb427.08.3400	Tb427.08.3400	894	0.24616	3.38713	0.856781	0.354667	0.999916	Tb427_08_v4	hypothetical
Tb427tmp.244.2750	Tb427tmp.244.2750	1353	0.192375	4.64231	0.856734	0.35468	0.999916	Tb427_09_v4	hypothetical
Tb427.05.2800	Tb427.05.2800	3144	0.09985	6.37341	0.856331	0.354793	0.999916	Tb427_05_v4	hypothetical
Tb427.01.4890	Tb427.01.4890	1359	0.191366	4.65136	0.855448	0.355041	0.999916	Tb427_01_v4	expression
Tb427tmp.160.0770	Tb427tmp.160.0770	822	0.151407	5.25276	0.855072	0.355147	0.999916	Tb427_09_v4	Note 3.5.5.1
Tb427.05.540	Tb427.05.540	615	0.207731	4.36611	0.85459	0.355283	0.999916	Tb427_05_v4	hypothetical
Tb427tmp.244.2380	Tb427tmp.244.2380	3729	-0.235503	3.7965	0.854181	0.355398	0.999916	Tb427_09_v4	Note 4.6.1.1
Tb427tmp.02.4210	Tb427tmp.02.4210	3816	0.0911204	6.98031	0.853285	0.35565	0.999916	Tb427_11_01_v4	AAA
Tb427_09_snoRNA_0008	Tb427_09_snoRNA_0008	56	0.255988	2.71167	0.853272	0.355654	0.999916	Tb427_09_v4
Tb427tmp.160.3210	Tb427tmp.160.3210	1434	0.12964	5.58968	0.852976	0.355737	0.999916	Tb427_09_v4	ubiquitin-activating
Tb427.10.1480	Tb427.10.1480	570	0.135337	5.49772	0.852529	0.355864	0.999916	Tb427_10_v5	hypothetical
Tb427.10.15380	Tb427.10.15380	1041	0.153752	5.21756	0.852439	0.355889	0.999916	Tb427_10_v5	U3
Tb427.10.2280	Tb427.10.2280	1524	0.176207	4.89371	0.8521	0.355984	0.999916	Tb427_10_v5	hypothetical
Tb427_06_v4.snoRNA.0023	Tb427_06_v4.snoRNA.0023	68	0.26056	2.05267	0.851339	0.3562	0.999916	Tb427_06_v4
Tb427.07.6866	Tb427.07.6866	78	0.258268	2.68541	0.851248	0.356225	0.999916	Tb427_07_v4
Tb427.07.1650	Tb427.07.1650	2241	0.164393	5.05589	0.850643	0.356396	0.999916	Tb427_07_v4	hypothetical
Tb427.02.5000	Tb427.02.5000	1221	0.166473	5.02837	0.850232	0.356512	0.999916	Tb427_02_v4	hypothetical
Tb427tmp.01.3590	Tb427tmp.01.3590	1869	0.10976	5.95661	0.850146	0.356537	0.999916	Tb427_11_01_v4	FG-GAP
Tb427.10.15200	Tb427.10.15200	720	0.189086	4.67159	0.849603	0.35669	0.999916	Tb427_10_v5	hypothetical
Tb427.01.2980	Tb427.01.2980	3417	0.119975	5.75147	0.849484	0.356724	0.999916	Tb427_01_v4	hypothetical
Tb427tmp.160.0970	Tb427tmp.160.0970	2235	0.160751	5.10689	0.848515	0.356998	0.999916	Tb427_09_v4	cysteine
Tb427.10.15090	Tb427.10.15090	696	0.0957161	6.60289	0.848457	0.357015	0.999916	Tb427_10_v5	hypothetical
Tb427tmp.01.0650	Tb427tmp.01.0650	1677	0.168141	5.00041	0.847923	0.357166	0.999916	Tb427_11_01_v4	hypothetical
Tb427.08.7290	Tb427.08.7290	1590	0.253056	3.11452	0.847712	0.357226	0.999916	Tb427_08_v4	hypothetical
Tb427.01.2985	Tb427.01.2985	297	0.202042	4.45232	0.847653	0.357243	0.999916	Tb427_01_v4	hypothetical
Tb427.06.2400	Tb427.06.2400	2010	0.150524	5.25735	0.84749	0.357289	0.999916	Tb427_06_v4	hypothetical
Tb427_06_v4.snoRNA.0008	Tb427_06_v4.snoRNA.0008	64	0.224258	4.00198	0.847215	0.357367	0.999916	Tb427_06_v4
Tb427.08.5990	Tb427.08.5990	1914	0.127298	5.6231	0.846647	0.357528	0.999916	Tb427_08_v4	hypothetical
Tb427.03.2680	Tb427.03.2680	1596	0.140413	5.41004	0.846492	0.357572	0.999916	Tb427_03_v4	hypothetical
Tb427tmp.01.1500	Tb427tmp.01.1500	1890	0.125548	5.64736	0.846252	0.35764	0.999916	Tb427_11_01_v4	hypothetical
Tb427.06.4940	Tb427.06.4940	1410	0.159618	5.12425	0.846228	0.357647	0.999916	Tb427_06_v4	hypothetical
Tb427tmp.211.1020	Tb427tmp.211.1020	972	0.0994525	6.37258	0.845848	0.357755	0.999916	Tb427_09_v4	Note 2.7.-.-
Tb427tmp.18.0010	Tb427tmp.18.0010	1266	0.182531	4.77054	0.845513	0.35785	0.999916	Tb427_11_01_v4	hypothetical
Tb427.08.6260	Tb427.08.6260	2844	0.121112	5.72275	0.844634	0.3581	0.999916	Tb427_08_v4	hypothetical
Tb427tmp.01.5730	Tb427tmp.01.5730	1155	0.10506	6.12011	0.844092	0.358255	0.999916	Tb427_11_01_v4	Note 2.7.7.14
Tb427.10.10760	Tb427.10.10760	369	0.242347	3.45012	0.843844	0.358325	0.999916	Tb427_10_v5	hypothetical
Tb427.10.12680	Tb427.10.12680	513	0.0848909	8.49697	0.843193	0.358511	0.999916	Tb427_10_v5	60S
N19B2.120	N19B2.120	501	0.259059	2.08925	0.842687	0.358655	0.999916	TPN19B2	RHS5
Tb427tmp.02.4890	Tb427tmp.02.4890	375	0.183233	4.75769	0.84236	0.358748	0.999916	Tb427_11_01_v4	Note 4.2.1.96
Tb427tmp.01.2900	Tb427tmp.01.2900	1107	0.229065	3.86976	0.841934	0.35887	0.999916	Tb427_11_01_v4	Note 2.7.1.-
Tb427tmp.01.6150	Tb427tmp.01.6150	1791	0.178538	4.8325	0.841851	0.358893	0.999916	Tb427_11_01_v4	hypothetical
Tb427.01.1340	Tb427.01.1340	2229	0.137735	5.44397	0.841132	0.359099	0.999916	Tb427_01_v4	FG-GAP
Tb427.07.6750	Tb427.07.6750	1686	0.13081	5.55859	0.840526	0.359272	0.999916	Tb427_07_v4	hypothetical
Tb427.10.9090	Tb427.10.9090	726	-0.236247	3.64668	0.839581	0.359542	0.999916	Tb427_10_v5	hypothetical
Tb427.03.2620	Tb427.03.2620	6054	0.10058	6.29303	0.838071	0.359974	0.999916	Tb427_03_v4	hypothetical
Tb427tmp.02.4520	Tb427tmp.02.4520	1524	0.223436	4.00261	0.836618	0.360391	0.999916	Tb427_11_01_v4	amino
Tb427.BES10.5	Tb427.BES10.5	1434	0.257572	1.45494	0.836457	0.360438	0.999916	Tb427_telo10_v1	expression
Tb427.07.6780	Tb427.07.6780	705	-0.233722	3.78827	0.835943	0.360585	0.999916	Tb427_07_v4	hypothetical
Tb427tmp.211.3850	Tb427tmp.211.3850	1356	0.140054	5.40225	0.835545	0.360699	0.999916	Tb427_09_v4	Note 2.8.1.7
Tb427.10.8070	Tb427.10.8070	1479	0.138701	5.42502	0.835481	0.360718	0.999916	Tb427_10_v5	ATPase
Tb427tmp.03.0210	Tb427tmp.03.0210	3663	0.106592	6.0356	0.834664	0.360953	0.999916	Tb427_11_01_v4	hypothetical
Tb427.04.3920	Tb427.04.3920	3240	0.15229	5.21085	0.83464	0.36096	0.999916	Tb427_04_v4	hypothetical
Tb427.04.4170	Tb427.04.4170	855	0.230591	3.77845	0.834132	0.361106	0.999916	Tb427_04_v4	rRNA
Tb427.08.6270	Tb427.08.6270	1818	0.109834	5.93042	0.83334	0.361334	0.999916	Tb427_08_v4	hypothetical
Tb427.08.6640	Tb427.08.6640	1812	-0.141368	5.38966	0.833216	0.36137	0.999916	Tb427_08_v4	hypothetical
Tb427.10.11300	Tb427.10.11300	381	-0.0845219	8.33806	0.832597	0.361548	0.999916	Tb427_10_v5	paraflagellar
Tb427.02.1560	Tb427.02.1560	591	0.089112	7.15179	0.832548	0.361562	0.999916	Tb427_02_v4	Note 5.2.1.8
Tb427.10.11240	Tb427.10.11240	1194	0.123666	5.66363	0.831935	0.361739	0.999916	Tb427_10_v5	hypothetical
Tb427.06.5380	Tb427.06.5380	1941	0.217185	4.11618	0.831101	0.36198	0.999916	Tb427_06_v4	variant
Tb427_10_v4.snoRNA.0031	Tb427_10_v4.snoRNA.0031	77	0.258827	0.0553994	0.830702	0.362095	0.999916	Tb427_10_v5
Tb427.10.16160	Tb427.10.16160	903	0.20791	4.31016	0.830573	0.362132	0.999916	Tb427_10_v5	protein
Tb427tmp.01.6770	Tb427tmp.01.6770	2172	-0.164685	5.02251	0.829967	0.362307	0.999916	Tb427_11_01_v4	hypothetical
Tb427tmp.01.4140	Tb427tmp.01.4140	2580	0.154507	5.18052	0.829903	0.362326	0.999916	Tb427_11_01_v4	hypothetical
Tb427.02.1680	Tb427.02.1680	591	0.0914456	6.8512	0.829884	0.362331	0.999916	Tb427_02_v4	Note 5.2.1.8
Tb427.08.4740	Tb427.08.4740	1620	0.10581	6.07295	0.829013	0.362583	0.999916	Tb427_08_v4	unspecified
Tb427tmp.01.0400	Tb427tmp.01.0400	3762	0.0973489	6.4117	0.828244	0.362806	0.999916	Tb427_11_01_v4	Note 2.7.1.-
Tb427.08.6540	Tb427.08.6540	1056	0.205135	4.36365	0.828182	0.362824	0.999916	Tb427_08_v4	DNA
Tb427.10.8810	Tb427.10.8810	2724	0.157427	5.12727	0.828146	0.362834	0.999916	Tb427_10_v5	hypothetical
Tb427tmp.02.4510	Tb427tmp.02.4510	1815	0.111381	5.8918	0.828033	0.362867	0.999916	Tb427_11_01_v4	hypothetical
Tb427tmp.01.8270	Tb427tmp.01.8270	1530	-0.26065	1.26748	0.827991	0.36288	0.999916	Tb427_11_01_v4	hypothetical
Tb427.08.2490	Tb427.08.2490	933	0.204542	4.3653	0.827267	0.363089	0.999916	Tb427_08_v4	hypothetical
Tb427tmp.211.0380	Tb427tmp.211.0380	1059	0.207831	4.31793	0.826754	0.363238	0.999916	Tb427_09_v4	hypothetical
Tb427tmp.160.0860	Tb427tmp.160.0860	2247	0.117082	5.77865	0.82604	0.363445	0.999916	Tb427_09_v4	hypothetical
Tb427.04.4370	Tb427.04.4370	1773	-0.20909	4.26181	0.825908	0.363484	0.999916	Tb427_04_v4	hypothetical
Tb427.08.7360	Tb427.08.7360	3024	0.109041	5.93619	0.825471	0.363611	0.999916	Tb427_08_v4	hypothetical
Tb427.10.4080	Tb427.10.4080	3552	0.0905462	6.90798	0.824918	0.363771	0.999916	Tb427_10_v5	hypothetical
Tb427.06.4850	Tb427.06.4850	1194	0.0836995	8.74042	0.824141	0.363997	0.999916	Tb427_06_v4	Note 2.5.1.6
Tb427.04.4660	Tb427.04.4660	546	0.203109	4.39121	0.824008	0.364036	0.999916	Tb427_04_v4	hypothetical
Tb427.07.4900	Tb427.07.4900	4257	-0.10985	5.92374	0.823562	0.364166	0.999916	Tb427_07_v4	Note 3.1.11.-
Tb427.07.1280	Tb427.07.1280	960	0.105319	6.05661	0.82269	0.36442	0.999916	Tb427_07_v4	hypothetical
Tb427.02.450	Tb427.02.450	2574	0.0797457	9.66562	0.822319	0.364528	0.999916	Tb427_02_v4	retrotransposon
Tb427.10.1000	Tb427.10.1000	480	0.254449	2.57398	0.822102	0.364591	0.999916	Tb427_10_v5	hypothetical
Tb427.10.1950	Tb427.10.1950	2136	0.160444	5.07732	0.82186	0.364662	0.999916	Tb427_10_v5	hypothetical
Tb427tmp.01.5160	Tb427tmp.01.5160	1806	0.183105	4.72461	0.820874	0.36495	0.999916	Tb427_11_01_v4	hypothetical
Tb427_09_v4.snoRNA.0057	Tb427_09_v4.snoRNA.0057	73	-0.252392	0.646604	0.820163	0.365158	0.999916	Tb427_09_v4
Tb427tmp.02.4530	Tb427tmp.02.4530	1224	0.172634	4.88645	0.818683	0.365591	0.999916	Tb427_11_01_v4	Note 2.7.1.-
Tb427.03.2110	Tb427.03.2110	1272	-0.207966	4.26869	0.818373	0.365681	0.999916	Tb427_03_v4	TFIIF-stimulated
Tb427.07.2540	Tb427.07.2540	681	0.160537	5.06634	0.816881	0.366119	0.999916	Tb427_07_v4	Note 6.3.2.19
Tb427tmp.160.4590	Tb427tmp.160.4590	1071	-0.0791608	9.73267	0.816791	0.366145	0.999916	Tb427_09_v4	Note 2.7.3.3
Tb427tmp.01.7500	Tb427tmp.01.7500	1389	-0.0832134	8.70894	0.816123	0.366341	0.999916	Tb427_11_01_v4	amino
Tb427tmp.160.0470	Tb427tmp.160.0470	2205	0.113755	5.83552	0.815364	0.366564	0.999916	Tb427_09_v4	hypothetical
Tb427.07.170	Tb427.07.170	783	0.117257	5.76379	0.815356	0.366567	0.999916	Tb427_07_v4	expression
Tb427.02.300	Tb427.02.300	2028	0.0848103	7.85833	0.815344	0.36657	0.999916	Tb427_02_v4	DNA-directed
Tb427.10.11500	Tb427.10.11500	648	0.18505	4.67413	0.814531	0.366809	0.999916	Tb427_10_v5	hypothetical
Tb427.08.2750	Tb427.08.2750	1335	0.113494	5.83352	0.81448	0.366824	0.999916	Tb427_08_v4	hypothetical
Tb427.07.2180	Tb427.07.2180	753	0.199124	4.45072	0.814212	0.366903	0.999916	Tb427_07_v4	hypothetical
Tb427.BES56.8	Tb427.BES56.8	1893	0.10629	5.98969	0.814033	0.366956	0.999916	Tb427_telo56_v2	expression
Tb427.07.2130	Tb427.07.2130	1383	0.105982	6.01198	0.813993	0.366967	0.999916	Tb427_07_v4	hypothetical
Tb427.07.4940	Tb427.07.4940	2715	0.102735	6.13933	0.813601	0.367083	0.999916	Tb427_07_v4	Note 3.4.21.-
Tb427tmp.01.2480	Tb427tmp.01.2480	3549	0.104553	6.05916	0.812858	0.367302	0.999916	Tb427_11_01_v4	hypothetical
Tb427tmp.01.1110	Tb427tmp.01.1110	1047	0.184888	4.67277	0.812656	0.367361	0.999916	Tb427_11_01_v4	hypothetical
Tb427.08.3890	Tb427.08.3890	978	0.0897957	6.91198	0.812217	0.367491	0.999916	Tb427_08_v4	hypothetical
Tb427tmp.211.3610	Tb427tmp.211.3610	3645	-0.0819041	9.15499	0.812103	0.367524	0.999916	Tb427_09_v4	ubiquitin-activating
Tb427tmp.211.4730	Tb427tmp.211.4730	4032	0.176327	4.81673	0.81206	0.367537	0.999916	Tb427_09_v4	hypothetical
Tb427.07.7260	Tb427.07.7260	3126	0.129741	5.53521	0.811596	0.367674	0.999916	Tb427_07_v4	kinesin
Tb427tmp.55.0016	Tb427tmp.55.0016	2496	0.132475	5.4891	0.811232	0.367781	0.999916	Tb427_11_01_v4	hypothetical
Tb427.07.4800	Tb427.07.4800	312	0.246927	2.96435	0.811056	0.367833	0.999916	Tb427_07_v4	hypothetical
Tb427tmp.02.2420	Tb427tmp.02.2420	525	0.231678	3.65845	0.811014	0.367846	0.999916	Tb427_11_01_v4	hypothetical
Tb427tmp.160.2290	Tb427tmp.160.2290	4104	0.113402	5.82739	0.810841	0.367897	0.999916	Tb427_09_v4	hypothetical
Tb427tmp.01.3830	Tb427tmp.01.3830	1545	0.254548	2.04525	0.810745	0.367925	0.999916	Tb427_11_01_v4	hypothetical
Tb427tmp.01.4510	Tb427tmp.01.4510	1071	0.176044	4.81937	0.810583	0.367973	0.999916	Tb427_11_01_v4	hypothetical
Tb427.06.1410	Tb427.06.1410	690	0.195489	4.48936	0.810572	0.367976	0.999916	Tb427_06_v4	hypothetical
Tb427tmp.01.0900	Tb427tmp.01.0900	1368	0.226823	3.80141	0.80996	0.368157	0.999916	Tb427_11_01_v4	ATPase-like
Tb427.04.4870	Tb427.04.4870	1356	-0.0819218	9.12944	0.809741	0.368222	0.999916	Tb427_04_v4	amino
Tb427.04.280	Tb427.04.280	1674	0.256056	2.19326	0.809669	0.368243	0.999916	Tb427_04_v4	retrotransposon
Tb427.02.2570	Tb427.02.2570	501	0.245852	3.02543	0.809335	0.368342	0.999916	Tb427_02_v4	hypothetical
Tb427.10.6860	Tb427.10.6860	951	0.177898	4.79543	0.809	0.368441	0.999916	Tb427_10_v5	endonuclease
Tb427.04.3850	Tb427.04.3850	1362	0.139819	5.37199	0.807619	0.36885	0.999916	Tb427_04_v4	hypothetical
Tb427.10.14430	Tb427.10.14430	2763	-0.12484	5.61425	0.807618	0.36885	0.999916	Tb427_10_v5	hypothetical
Tb427.06.4300	Tb427.06.4300	1080	-0.0592859	12.6526	0.807227	0.368966	0.999916	Tb427_06_v4	Note 1.2.1.12
Tb427tmp.160.2260	Tb427tmp.160.2260	2076	0.100568	6.20861	0.806266	0.369251	0.999916	Tb427_09_v4	kinesin
Tb427tmp.160.1075	Tb427tmp.160.1075	90	0.251521	0.673805	0.805423	0.369502	0.999916	Tb427_09_v4
Tb427.05.4430	Tb427.05.4430	1056	0.155547	5.12176	0.805176	0.369575	0.999916	Tb427_05_v4	Note 2.7.1.-
Tb427.07.6270	Tb427.07.6270	1221	0.182791	4.69706	0.803719	0.370009	0.999916	Tb427_07_v4	Note 3.4.11.14
Tb427.03.3800	Tb427.03.3800	3075	0.119577	5.69626	0.803205	0.370162	0.999916	Tb427_03_v4	hypothetical
Tb427_11_snoRNA_0023	Tb427_11_snoRNA_0023	90	0.249869	2.67508	0.802481	0.370378	0.999916	Tb427_11_01_v4
Tb427.07.1830	Tb427.07.1830	1101	0.0993514	6.25438	0.802339	0.37042	0.999916	Tb427_07_v4	hypothetical
Tb427.06.4490	Tb427.06.4490	504	0.199588	4.39579	0.802256	0.370444	0.999916	Tb427_06_v4	hypothetical
Tb427tmp.01.0610	Tb427tmp.01.0610	1641	0.143212	5.30812	0.802048	0.370507	0.999916	Tb427_11_01_v4	KREH1
Tb427tmp.211.1210	Tb427tmp.211.1210	1050	0.164699	4.9892	0.801977	0.370528	0.999916	Tb427_09_v4	RAD51/dmc1
Tb427.03.1430	Tb427.03.1430	1152	0.145973	5.26194	0.801815	0.370576	0.999916	Tb427_03_v4	chaperone
Tb427_09_rRNA_1	Tb427_09_rRNA_1	980	0.121945	5.69158	0.80178	0.370587	0.999916	Tb427_09_v4
Tb427tmp.02.3460	Tb427tmp.02.3460	3141	0.106951	5.94615	0.801664	0.370621	0.999916	Tb427_11_01_v4	ATP-
Tb427.08.2540	Tb427.08.2540	1317	0.0855983	7.53036	0.801633	0.37063	0.999916	Tb427_08_v4	Note 2.3.1.16
Tb427.03.5460	Tb427.03.5460	1566	0.147474	5.23842	0.800805	0.370878	0.999916	Tb427_03_v4	RNA-binding
Tb427tmp.211.3860	Tb427tmp.211.3860	1218	0.176982	4.78488	0.800784	0.370884	0.999916	Tb427_09_v4	hypothetical
Tb427tmp.02.0350	Tb427tmp.02.0350	1422	-0.0915131	6.69761	0.799547	0.371254	0.999916	Tb427_11_01_v4	hypothetical
Tb427.02.5040	Tb427.02.5040	528	0.168933	4.91595	0.799485	0.371272	0.999916	Tb427_02_v4	hypothetical
Tb427_10_v4.snoRNA.0027	Tb427_10_v4.snoRNA.0027	96	0.247933	2.68882	0.799283	0.371333	0.999916	Tb427_10_v5
Tb427.04.1880	Tb427.04.1880	921	-0.251016	2.3673	0.799139	0.371376	0.999916	Tb427_04_v4	unspecified
Tb427.05.4320	Tb427.05.4320	846	0.115868	5.76149	0.798016	0.371712	0.999916	Tb427_05_v4	zinc
Tb427.05.3780	Tb427.05.3780	1221	-0.215639	4.02716	0.797906	0.371745	0.999916	Tb427_05_v4	hypothetical
Tb427.10.14090	Tb427.10.14090	1581	0.0832387	7.98219	0.797587	0.37184	0.999916	Tb427_10_v5	transporter
Tb427tmp.02.5105	Tb427tmp.02.5105	402	0.191043	4.53508	0.796761	0.372088	0.999916	Tb427_11_01_v4	hypothetical
Tb427tmp.01.1480	Tb427tmp.01.1480	513	0.0818104	8.90273	0.796254	0.37224	0.999916	Tb427_11_01_v4	60S
Tb427.05.2910	Tb427.05.2910	540	0.226639	3.76616	0.795641	0.372425	0.999916	Tb427_05_v4	hypothetical
Tb427tmp.01.1070	Tb427tmp.01.1070	1683	0.138783	5.36588	0.795371	0.372506	0.999916	Tb427_11_01_v4	hypothetical
Tb427tmp.02.3050	Tb427tmp.02.3050	2073	-0.0922426	6.61228	0.795277	0.372534	0.999916	Tb427_11_01_v4	hypothetical
Tb427tmp.39.0010	Tb427tmp.39.0010	1488	0.116952	5.73668	0.795107	0.372585	0.999916	Tb427_11_01_v4	hypothetical
Tb427.08.3470	Tb427.08.3470	705	0.15388	5.13327	0.794842	0.372665	0.999916	Tb427_08_v4	hypothetical
Tb427.01.4800	Tb427.01.4800	1404	0.20707	4.22181	0.794457	0.372781	0.999916	Tb427_01_v4	hypothetical
Tb427.10.15010	Tb427.10.15010	1230	0.164532	4.9719	0.794101	0.372888	0.999916	Tb427_10_v5	lipoic
Tb427.08.1410	Tb427.08.1410	2334	0.164625	4.98338	0.793917	0.372943	0.999916	Tb427_08_v4	hypothetical
Tb427.08.870	Tb427.08.870	891	-0.243538	3.00448	0.793431	0.373089	0.999916	Tb427_08_v4	Note 2.7.1.-
Tb427.06.1180	Tb427.06.1180	3816	0.0996985	6.21195	0.793283	0.373134	0.999916	Tb427_06_v4	hypothetical
Tb427tmp.160.3710	Tb427tmp.160.3710	879	-0.0924593	6.58821	0.793251	0.373144	0.999916	Tb427_09_v4	proliferative
Tb427.04.1870	Tb427.04.1870	1281	-0.190335	4.55169	0.793181	0.373165	0.999916	Tb427_04_v4	unspecified
Tb427.01.5100	Tb427.01.5100	1362	0.111209	5.84828	0.792699	0.37331	0.999916	Tb427_01_v4	expression
N19B2.085	N19B2.085	327	0.247302	2.81928	0.792269	0.37344	0.999916	TPN19B2	hypothetical
Tb427tmp.211.1480	Tb427tmp.211.1480	1470	0.130369	5.49912	0.792093	0.373493	0.999916	Tb427_09_v4	hypothetical
Tb427tmp.02.2710	Tb427tmp.02.2710	3126	0.10412	6.02394	0.792048	0.373506	0.999916	Tb427_11_01_v4	hypothetical
Tb427.10.7440	Tb427.10.7440	2853	0.0952404	6.40733	0.791851	0.373566	0.999916	Tb427_10_v5	'ATP-dependent
Tb427tmp.02.4940	Tb427tmp.02.4940	435	0.1819	4.68227	0.791133	0.373782	0.999916	Tb427_11_01_v4	hypothetical
Tb427.04.4110	Tb427.04.4110	1539	0.169649	4.89029	0.790873	0.373861	0.999916	Tb427_04_v4	hypothetical
Tb427.02.2830	Tb427.02.2830	927	-0.23627	3.38847	0.789952	0.374139	0.999916	Tb427_02_v4	hypothetical
Tb427.06.5170	Tb427.06.5170	5994	0.121651	5.64833	0.789606	0.374244	0.999916	Tb427_06_v4	retrotransposon
Tb427.02.2950	Tb427.02.2950	2868	0.130978	5.4865	0.789056	0.37441	0.999916	Tb427_02_v4	hypothetical
Tb427tmp.47.0026	Tb427tmp.47.0026	1347	-0.128446	5.54145	0.788418	0.374604	0.999916	Tb427_11_01_v4	hypothetical
Tb427.10.11410	Tb427.10.11410	1116	0.160375	5.03208	0.788417	0.374604	0.999916	Tb427_10_v5	hypothetical
Tb427.10.12090	Tb427.10.12090	351	0.155911	5.09455	0.788351	0.374624	0.999916	Tb427_10_v5	RNA-binding
Tb427.06.570	Tb427.06.570	315	0.193614	4.46838	0.78697	0.375042	0.999916	Tb427_06_v4	hypothetical
Tb427_09_v4.snoRNA.0046	Tb427_09_v4.snoRNA.0046	68	0.234013	3.44181	0.786311	0.375243	0.999916	Tb427_09_v4
Tb427.03.1850	Tb427.03.1850	1788	-0.145737	5.24821	0.785955	0.375351	0.999916	Tb427_03_v4	hypothetical
Tb427.07.3350	Tb427.07.3350	1074	0.11436	5.77285	0.785601	0.375458	0.999916	Tb427_07_v4	hypothetical
Tb427tmp.01.8190	Tb427tmp.01.8190	2352	-0.196796	4.44064	0.785241	0.375568	0.999916	Tb427_11_01_v4	hypothetical
Tb427.01.3010	Tb427.01.3010	1119	0.184655	4.62133	0.784969	0.37565	0.999916	Tb427_01_v4	mRNA
Tb427.05.1700	Tb427.05.1700	768	-0.168637	4.90099	0.784881	0.375677	0.999916	Tb427_05_v4	replication
Tb427.10.11890	Tb427.10.11890	951	0.161269	5.00869	0.783892	0.375978	0.999916	Tb427_10_v5	hypothetical
Tb427tmp.01.3160	Tb427tmp.01.3160	1692	0.0939962	6.44241	0.783802	0.376006	0.999916	Tb427_11_01_v4	hypothetical
Tb427.07.3640	Tb427.07.3640	1056	0.14213	5.2996	0.78369	0.376039	0.999916	Tb427_07_v4	hypothetical
Tb427tmp.01.4290	Tb427tmp.01.4290	1707	0.201076	4.32402	0.783209	0.376186	0.999916	Tb427_11_01_v4	hypothetical
Tb427tmp.160.2990	Tb427tmp.160.2990	1137	0.135326	5.40352	0.782807	0.376309	0.999916	Tb427_09_v4	DNA-damage
Tb427tmp.211.4440	Tb427tmp.211.4440	6006	0.115202	5.74937	0.782152	0.376508	0.999916	Tb427_09_v4	hypothetical
Tb427.07.270	Tb427.07.270	1317	0.131435	5.47372	0.781915	0.376581	0.999916	Tb427_07_v4	ribosome
Tb427tmp.42.0004	Tb427tmp.42.0004	981	0.0920833	6.56388	0.781767	0.376626	0.999916	Tb427_11_01_v4	hypothetical
Tb427.05.1950	Tb427.05.1950	1836	-0.215931	3.98623	0.781549	0.376692	0.999916	Tb427_05_v4	hypothetical
Tb427.05.3410	Tb427.05.3410	792	0.203805	4.2639	0.781047	0.376846	0.999916	Tb427_05_v4	hypothetical
Tb427tmp.01.3540	Tb427tmp.01.3540	1797	0.106227	5.93414	0.779419	0.377343	0.999916	Tb427_11_01_v4	hypothetical
Tb427_10_v4.snoRNA.0033	Tb427_10_v4.snoRNA.0033	64	0.233031	3.44087	0.777336	0.377981	0.999916	Tb427_10_v5
Tb427.07.4310	Tb427.07.4310	1434	0.187472	4.56445	0.777142	0.378041	0.999916	Tb427_07_v4	hypothetical
Tb427.10.6530	Tb427.10.6530	1215	0.142562	5.28302	0.776974	0.378093	0.999916	Tb427_10_v5	alpha-1 3-mannosyltransferase
Tb427.BES29.3	Tb427.BES29.3	1020	0.242494	3.0583	0.776749	0.378162	0.999916	Tb427_telo29_v3	transferrin-binding
H25N7.08	H25N7.08	7129	0.0821336	7.96766	0.776341	0.378287	0.999916	TPH25N7	RHS
Tb427.07.1750	Tb427.07.1750	774	-0.0702781	10.7944	0.776004	0.378391	0.999916	Tb427_07_v4	60S
Tb427.01.4440	Tb427.01.4440	717	0.246759	2.36677	0.77557	0.378524	0.999916	Tb427_01_v4	hypothetical
Tb427.06.3580	Tb427.06.3580	2742	0.126593	5.54011	0.77548	0.378552	0.999916	Tb427_06_v4	Note 3.6.1.-
Tb427.06.4130	Tb427.06.4130	315	0.175843	4.74803	0.773213	0.379249	0.999916	Tb427_06_v4	hypothetical
Tb427tmp.01.2230	Tb427tmp.01.2230	933	0.164248	4.94483	0.772954	0.379329	0.999916	Tb427_11_01_v4	hypothetical
Tb427tmp.02.5250	Tb427tmp.02.5250	432	-0.0966348	6.29508	0.772884	0.379351	0.999916	Tb427_11_01_v4	histone
Tb427.10.12250	Tb427.10.12250	2379	0.133976	5.41142	0.772263	0.379542	0.999916	Tb427_10_v5	hypothetical
Tb427.07.1150	Tb427.07.1150	3939	0.10851	5.8731	0.772183	0.379567	0.999916	Tb427_07_v4	hypothetical
Tb427tmp.02.0630	Tb427tmp.02.0630	1926	0.108352	5.87655	0.771972	0.379632	0.999916	Tb427_11_01_v4	ABC
Tb427tmp.02.2620	Tb427tmp.02.2620	1806	0.136402	5.37092	0.77177	0.379694	0.999916	Tb427_11_01_v4	Note 3.6.1.-
Tb427.03.2170	Tb427.03.2170	2673	0.0958174	6.32657	0.771498	0.379778	0.999916	Tb427_03_v4	translation
Tb427tmp.211.4950	Tb427tmp.211.4950	627	0.247455	2.24387	0.771172	0.379879	0.999916	Tb427_09_v4	hypothetical
Tb427.05.2510	Tb427.05.2510	4200	0.0985618	6.19914	0.770714	0.380021	0.999916	Tb427_05_v4	hypothetical
Tb427.07.4910	Tb427.07.4910	1110	0.0890268	6.76245	0.770518	0.380081	0.999916	Tb427_07_v4	hypothetical
Tb427tmp.160.3520	Tb427tmp.160.3520	1188	0.123918	5.57967	0.770199	0.38018	0.999916	Tb427_09_v4	radical
Tb427.08.4360	Tb427.08.4360	4107	-0.128175	5.50808	0.770075	0.380218	0.999916	Tb427_08_v4	hypothetical
Tb427.10.12290	Tb427.10.12290	1116	0.0915905	6.54461	0.769209	0.380486	0.999916	Tb427_10_v5	UDP-Gal
Tb427.10.8010	Tb427.10.8010	735	0.188801	4.52199	0.768835	0.380602	0.999916	Tb427_10_v5	hypothetical
Tb427.08.8300	Tb427.08.8300	1416	-0.242212	2.801	0.768427	0.380728	0.999916	Tb427_08_v4	amino
Tb427.08.3940	Tb427.08.3940	1749	0.181548	4.64714	0.768318	0.380762	0.999916	Tb427_08_v4	hypothetical
Tb427_11_snoRNA_0011	Tb427_11_snoRNA_0011	90	0.231379	3.44997	0.768225	0.380791	0.999916	Tb427_11_01_v4
Tb427tmp.211.4810	Tb427tmp.211.4810	5127	0.0897951	6.68165	0.767682	0.380959	0.999916	Tb427_09_v4	hypothetical
Tb427.07.910	Tb427.07.910	2142	0.112623	5.7823	0.76757	0.380994	0.999916	Tb427_07_v4	hypothetical
[truncated: 6,674 more rows]

## Sheet: Number_reads
	Dcontrol_Rep1_sub	Dcontrol_Rep2	Dcontrol_Rep3	Dox_neg_Rep1_sub	Dox_neg_Rep2_76_sub	Dox_pos_Rep1_sub	Dox_pos_Rep2_76_sub
13J3.01	25.0476	23.1242	22.0666	24.0636	18.9129	23.8561	17.6865
13J3.02	3.90358	3.98738	3.32594	3.27069	2.74962	3.58458	6.70034
13J3.08	577.458	23.4665	36.437	762.597	673.544	891.2	671.246
13J3.09	6.06247	5.03383	4.03089	5.87341	9.73062	6.0127	16.7634
13J3.10	7.05945	5.2953	4.81626	6.55699	10.5962	7.05087	17.471
13J3.12	11.1334	14.8757	15.4464	9.35952	10.1404	12.8859	11.8145
13J3.16	5.34716	7.76376	6.34485	4.5066	3.98536	5.60033	4.35399
13J3.17	3.37995	4.63185	4.56984	3.81082	1.91718	4.1503	1.9369
H25N7.01	35.2537	36.1706	32.2388	37.8337	24.2006	38.1544	18.8131
H25N7.02	10.4744	11.8631	10.3795	12.1707	6.84664	12.6356	6.8647
H25N7.03	12.9397	15.0458	13.0381	15.1776	8.39467	15.9618	8.63688
H25N7.04	10.8738	12.9061	11.1961	13.2725	7.37439	13.4629	7.68788
H25N7.05	44.5567	42.8382	41.5849	38.4864	36.9042	41.6657	47.9026
H25N7.06	48.4874	43.4389	46.7674	35.5817	37.5019	43.1505	43.2883
H25N7.07	26.9974	26.841	25.0496	22.1376	13.0553	25.0408	16.2027
H25N7.08	39.2699	35.4772	34.678	37.5532	34.9566	40.0238	33.4691
H25N7.09	9.87064	12.9825	10.3435	9.83192	3.91694	9.14322	4.11863
H25N7.10	4.21171	3.46391	3.94952	3.50252	3.41744	4.19419	5.32594
H25N7.11	5.9443	5.0736	4.33866	5.20046	2.24171	5.47856	3.34432
H25N7.12	267.116	238.535	238.833	258.234	182.301	269.761	171.928
H25N7.14	577.829	257.445	245.271	439.445	2330.22	651.132	1295.33
H25N7.15	941.962	407.057	394.637	741.544	3467.31	1114.75	2084.84
H25N7.16	1003.84	679.036	690.534	892.407	943.188	943.097	838.958
H25N7.17	1289.57	978.314	1050.11	1017.77	949	1102.84	826.472
H25N7.18	640.013	574.811	501.787	663.951	577.937	690.927	583.109
H25N7.19	701.321	587.468	571.164	613.218	758.465	661.187	793.518
H25N7.20	97.5863	216.774	191.714	78.432	65.9782	87.3396	65.3455
H25N7.21	19.7924	543.061	581.341	18.6695	14.9641	18.0318	14.0806
H25N7.22	118.431	165.454	151.01	97.5653	103.109	106.415	96.6519
H25N7.23	749.268	1465.08	1619.16	588.824	564.718	656.596	508.171
H25N7.24	337.584	425.959	379.327	356.124	253.519	377.311	252.955
H25N7.25	77.915	329.425	325.215	70.1522	88.8473	74.5815	98.3546
H25N7.26	345.657	187.809	159.439	281.138	245.887	309.773	251.628
H25N7.27	312.674	228.473	204.664	261.179	291.396	284.291	268.853
H25N7.28	206.219	129.614	119.561	162.714	191.388	169.882	185.72
H25N7.29	963.924	676.081	767.246	805.462	809.523	886.501	750.519
H25N7.30	748.018	620.077	540.735	785.623	519.519	815.256	519.301
H25N7.31	791.964	539.632	538.58	676.258	680.304	749.454	672.639
H25N7.32	178.9	85.8218	72.8437	159.597	114.059	156.676	146.112
H25N7.33	936.02	484.702	531.18	843.588	724.668	843.76	709.492
H25N7.34	15.0142	4.97956	4.18034	10.2184	8.08262	11.8803	9.1842
N19B2.005	8.90827	11.7437	8.78721	7.95215	4.67302	9.3768	6.28856
N19B2.010	12.0794	13.3702	10.3575	11.8311	4.4935	10.9199	5.17159
N19B2.015	5.11853	4.79642	4.04904	3.82923	4.56661	4.51134	8.01571
N19B2.020	6.47264	5.30454	4.4294	5.27955	2.99584	5.63891	3.92852
N19B2.025	35.9778	32.4731	31.3135	35.0807	28.6486	34.7545	28.9552
N19B2.030	38.1077	32.6955	34.6498	36.755	26.1329	35.1759	28.0446
N19B2.035	10.1502	10.0726	8.79299	10.4625	5.44554	12.8293	6.72676
N19B2.040	10.6565	8.23686	7.94589	9.52075	3.681	8.36287	4.09039
N19B2.045	30.1361	28.0798	23.7884	28.9133	13.5958	26.991	12.2517
N19B2.050	26.4102	31.4992	26.5213	26.3193	20.6449	26.8911	21.0719
N19B2.055	18.9477	21.6264	19.8575	20.0894	11.6911	21.7873	12.3037
N19B2.060	23.5363	22.6858	21.0494	24.6645	9.47897	24.6146	9.11969
N19B2.070	15.3803	15.2483	11.3806	16.4838	6.06929	16.3336	6.12566
N19B2.075	15.9717	16.3107	14.7694	17.6962	13.0716	19.1261	14.2801
N19B2.080	190.638	178.532	179.789	196.53	139.511	209.21	142.207
N19B2.085	23.7602	22.7282	19.7295	26.2632	15.5196	26.867	19.7332
N19B2.090	28.8838	25.8523	23.0265	29.204	17.3128	29.2459	18.1403
N19B2.095	12.0717	11.4456	10.8281	12.8198	5.739	12.0501	5.3844
N19B2.100	10.7779	10.2667	9.06715	9.83804	6.38403	10.2479	7.67393
N19B2.105	11.6502	14.4884	11.3034	9.75698	8.7082	12.6702	9.67465
N19B2.110	28.2788	23.2241	21.4313	27.8647	20.1108	29.6633	20.9985
N19B2.115	30.2542	20.0556	19.2839	27.6378	12.5914	25.605	15.3573
N19B2.120	10.3054	10.9803	10.0157	9.43279	6.75302	10.7607	7.76795
N19B2.125	17.8697	18.9198	13.9679	17.9989	6.24432	16.6193	7.25436
N19B2.130	14.1789	13.177	11.3584	12.6139	8.86849	14.2957	14.7937
N19B2.135	75.3672	69.8997	66.5504	75.1239	56.9209	77.4629	55.6571
N19B2.140	55.838	47.1536	43.5572	54.851	44.6058	54.3571	44.9255
N19B2.150	68.5502	26.1215	22.9946	52.2144	61.1178	60.7718	66.6776
N19B2.155	159.125	73.5063	70.9043	128.903	282.628	195.255	166.552
N19B2.160	26.8271	10.4915	10.3794	20.1432	47.2929	22.3971	29.4277
N19B2.165	227.917	112.864	102.068	190.32	691.825	298.389	406.121
N19B2.170	7.55873	6.55786	6.75592	7.61555	7.78688	12.4398	8.13022
N19B2.175	783.879	533.812	556.906	703.844	779.008	741.908	710.921
N19B2.180	171.474	104.585	97.9309	145.538	127.441	156.183	103.098
N19B2.185	20.3688	13.0444	9.74274	14.5457	6.89183	15.6884	6.77518
N19B2.190	6.62589	4.90365	3.17565	5.69853	8.47976	7.60241	7.21495
N19B2.195	80.3863	36.8922	28.7394	63.9454	36.7482	77.9555	37.3128
Tb427.01.100	74.43	63.8452	59.2965	74.04	56.3403	70.6747	54.598
Tb427.01.1000	29.925	27.3958	26.7466	30.1809	23.4168	28.8716	26.2809
Tb427.01.1010	17.2425	17.1312	17.6617	17.4142	20.1925	18.384	19.4122
Tb427.01.1020	24.8284	25.556	24.8494	25.5807	23.814	25.4459	23.638
Tb427.01.1030	32.7061	29.2517	32.0366	32.3345	37.243	32.8062	40.8599
Tb427.01.1040	87.721	81.8894	83.148	89.6059	64.0719	89.2156	68.284
Tb427.01.1050	21.3899	24.3464	23.302	21.9953	23.9862	23.6652	22.0639
Tb427.01.1060	23.9438	24.8995	24.8658	26.4192	22.5428	23.7082	23.8225
Tb427.01.1080	17.001	17.5717	17.6843	18.5594	19.318	18.3682	22.3355
Tb427.01.110	167.931	147.974	141.532	148.042	157.437	154.791	164.93
Tb427.01.1100	15.6849	16.5106	15.3263	15.9103	16.2214	15.9881	16.5232
Tb427.01.1120	26.4179	23.7482	24.3184	28.2681	25.4761	25.3186	27.9129
Tb427.01.1130	18.723	19.0867	20.6855	20.2625	20.7424	19.3317	22.8599
Tb427.01.1140	28.0035	28.3701	25.509	29.372	22.1561	29.1651	23.8456
Tb427.01.1150	19.1578	20.7108	20.2123	19.2012	23.6414	20.2196	25.543
Tb427.01.1160	18.2791	20.3573	19.58	19.2693	19.8558	18.985	19.948
Tb427.01.1170	60.8964	59.3351	56.9476	66.4755	55.4819	61.4449	60.4004
Tb427.01.120	161.434	149.586	141.431	161.117	120.698	170.136	110.553
Tb427.01.1200	23.1008	24.6641	23.6168	23.1707	22.7081	21.0893	24.7577
Tb427.01.1210	37.9692	40.8293	41.8156	39.6507	34.2863	39.8768	36.6519
Tb427.01.1220	40.1597	36.1095	36.9096	40.7532	45.0525	38.6059	42.6176
Tb427.01.1230	14.4335	16.1361	15.1515	16.7075	12.8562	13.941	13.3979
Tb427.01.1240	32.9078	36.3316	34.4624	33.9369	21.7268	31.6286	14.4265
Tb427.01.1270	6.80464	8.42607	7.29193	7.21204	6.59259	7.73423	6.1744
Tb427.01.1300	14.6744	12.7091	13.6007	15.3436	13.151	15.0996	12.717
Tb427.01.1310	24.0164	26.0829	26.0914	25.5289	20.2568	22.295	20.2534
Tb427.01.1330	26.9516	28.0991	27.1163	26.9753	31.034	26.8599	33.2923
Tb427.01.1340	17.6533	17.6083	17.4667	16.9935	22.8308	17.6806	24.1618
Tb427.01.1350	10.0686	12.3786	11.028	11.9269	7.86165	11.4524	6.69925
Tb427.01.1370	20.37	20.9897	19.8975	20.273	22.9835	18.9394	22.8926
Tb427.01.1380	2.0231	2.08628	1.61309	1.43488	8.8904	1.11605	6.03642
Tb427.01.1390	22.7199	21.7842	24.5867	22.4287	18.0318	19.4801	17.249
Tb427.01.1400	24.0296	21.6434	19.7839	24.8958	16.3738	25.6879	15.2719
Tb427.01.1420	25.2645	27.2779	23.1996	24.001	16.1775	21.7889	11.1297
Tb427.01.1470	1.79634	2.93761	2.1025	2.3334	1.17073	2.1154	0.499875
Tb427.01.1500	0.791468	1.38435	1.19024	0.769571	0.890332	0.788174	0.591517
Tb427.01.1530	7.52997	11.0228	10.226	8.72577	3.28901	9.09287	1.76222
Tb427.01.1540	19.5834	20.637	19.9466	20.6848	19.7054	19.5275	21.8297
Tb427.01.1550	23.9267	26.9269	26.7561	25.3776	29.2683	26.223	30.7764
Tb427.01.1560	32.6811	33.1649	31.555	32.6572	36.3621	31.4793	32.4975
Tb427.01.1580	9.57158	11.4498	11.7446	9.61148	8.93117	9.64194	10.5587
Tb427.01.1600	9.81805	11.7081	10.0982	9.9167	8.48529	10.2248	8.70982
Tb427.01.1610	33.6642	31.8437	31.3562	31.8378	26.2865	29.2568	28.9375
Tb427.01.1620	29.1613	26.6105	26.9117	27.663	24.676	25.1837	26.8724
Tb427.01.1630	30.9787	32.4019	27.2246	29.1046	30.0034	28.6794	35.2448
Tb427.01.1640	21.5167	21.8778	21.9544	22.0981	23.4012	20.5502	24.965
Tb427.01.1650	84.1336	80.0403	78.6238	87.3951	59.5941	85.692	65.7239
Tb427.01.1660	23.285	19.5963	19.7524	23.2326	22.2249	21.6704	23.8074
Tb427.01.1670	33.487	36.1291	35.0441	32.2144	35.4986	33.6706	29.5634
Tb427.01.1680	30.6795	28.7116	30.3075	30.9774	31.5898	29.0487	32.6334
Tb427.01.1690	19.4426	21.7773	21.3345	20.9232	23.0301	20.9971	23.0642
Tb427.01.1700	19.347	18.3477	17.8514	18.4207	15.2194	17.4813	16.5862
Tb427.01.1710	21.2343	25.5152	24.503	22.3691	32.0382	23.916	29.9601
Tb427.01.1720	27.2692	24.2835	24.1539	27.7819	27.4126	26.7082	29.0574
Tb427.01.1730	29.0598	31.1352	32.2999	28.6554	40.9502	29.5143	42.6909
Tb427.01.1740	0.892193	0.956227	1.21911	0.902018	2.9899	0.9757	2.53981
Tb427.01.1750	7.34334	9.43907	8.4817	9.57522	8.08104	9.32645	6.09487
Tb427.01.1760	7.27779	11.6126	9.04516	10.7992	7.41179	8.3625	7.89479
Tb427.01.1770	31.3289	26.9581	26.8953	32.9478	21.1454	27.2699	14.0264
Tb427.01.1790	37.3016	37.718	36.9423	39.5958	26.9573	38.0951	24.9612
Tb427.01.180	323.377	287.427	280.803	329.987	245.485	340.426	237.312
Tb427.01.1820	31.5586	35.0714	33.3086	31.3782	26.2749	31.645	20.1127
Tb427.01.1850	6.89104	10.0588	9.16737	8.07272	3.93577	7.60423	3.31842
Tb427.01.1880	17.2121	20.4684	19.3451	18.3185	20.0455	19.2895	19.2889
Tb427.01.1890	16.6945	18.6126	17.9082	17.4082	13.2771	18.5227	14.0961
Tb427.01.190	111.13	109.305	99.8843	109.986	75.1723	117.746	70.6912
Tb427.01.1910	15.1228	17.6799	16.8261	16.0943	17.8031	16.6987	19.185
Tb427.01.1920	20.3378	19.5072	18.6001	19.8099	13.0976	20.7614	13.425
Tb427.01.1930	7.59777	10.7474	10.4626	8.324	6.52096	9.60308	4.7726
Tb427.01.1960	34.4857	33.0025	36.9716	32.9346	36.1471	35.6971	33.4646
Tb427.01.1980	41.8826	40.0744	42.0826	40.5641	39.0855	40.7992	36.7752
Tb427.01.1990	20.4871	13.4646	17.3356	19.7698	24.2269	21.0708	26.2856
Tb427.01.2040	10.0579	9.14053	8.79526	9.0891	7.95055	9.51071	8.87767
Tb427.01.2060	15.4374	11.3895	12.3369	13.0375	6.53771	13.2029	7.82351
Tb427.01.2070	5.39554	3.50837	2.87793	3.91487	1.86001	4.4198	1.65643
Tb427.01.2100	81.4753	109.88	112.696	80.1515	86.843	86.0322	84.2917
Tb427.01.2110	8.88036	10.0707	8.27609	8.35926	4.36186	10.1468	3.84769
Tb427.01.2120	16.3782	17.6851	15.4129	17.4763	8.8851	17.9218	5.22941
Tb427.01.2150	6.10285	8.81156	7.0434	7.48592	4.26574	7.43455	2.90849
Tb427.01.2160	11.6706	11.7124	10.3741	17.2135	3.65875	16.1947	3.38607
Tb427.01.2190	12.8566	14.4038	13.5629	13.4904	12.0539	13.7883	9.09711
Tb427.01.220	285.311	251.44	246.619	288.663	214.012	299.845	204.758
Tb427.01.2200	17.5831	19.2335	17.018	17.2014	26.1176	19.0577	26.8597
Tb427.01.2210	69.5943	65.7585	68.5509	70.7442	56.4165	68.5923	48.0149
Tb427.01.2230	182.847	193.35	188.374	186.763	63.009	186.057	38.6765
Tb427.01.2260	80.3949	68.1667	67.4908	73.5662	42.1462	67.3889	26.3312
Tb427.01.2310	41.4202	34.7439	33.2481	38.4665	72.8094	33.8039	58.7616
Tb427.01.2320	21.9084	20.0198	21.644	23.262	20.5703	22.9517	21.4501
Tb427.01.2330	9560.64	6521.57	7327.36	8577.85	10228.3	8979.55	8562.1
Tb427.01.2340	7126.25	4679.66	5615.28	6532.57	6989.08	6600.55	5948.95
Tb427.01.2350	7441.89	5223.72	5738.97	6702.65	5238.14	7066.55	4360.82
Tb427.01.2360	13179.9	8679.18	10305.7	12082.5	21925.1	12227.1	19276.4
Tb427.01.2370	22751.1	15514.4	17616.3	20441.1	26200.5	21614.9	21870.7
Tb427.01.2380	8885.52	6000.73	6880.49	8121.68	15507.4	8162.61	13771
Tb427.01.2390	9361.93	6667.89	7252.48	8480.67	16278.9	9032.14	13485
Tb427.01.240	25.0758	26.4362	22.9526	26.5897	14.5224	27.791	14.4315
Tb427.01.2400	9908	6810.33	7708.92	9028.19	16131.4	9221.48	14337.7
Tb427.01.2410	1083.53	1102.43	868.239	1127.21	4736.57	1117.42	3981.26
Tb427.01.2420	11.4224	15.7302	14.1748	13.779	16.0349	13.96	14.7527
Tb427.01.2430	5734.1	3847.04	4891.65	5465.31	3756.87	5755.5	3022.77
Tb427.01.2450	5765.21	3864.64	4924.36	5495.27	7007.09	5791.01	5739.68
Tb427.01.2470	2303.69	1603.87	1945	2210.63	1194.59	2369.17	959.539
Tb427.01.2490	4671.53	3328.1	4102.04	4680.48	4469.5	5100.42	3589.63
Tb427.01.2510	5673.62	3766.33	4824	5376.93	10520.3	5612.45	8802.23
Tb427.01.2530	636.866	549.889	528.044	647.225	2510.73	656.256	2099.83
Tb427.01.2550	20149.1	13240.4	17401.5	19024	17778.6	20533.1	14788.1
Tb427.01.2570	52.1235	54.5159	54.5863	50.8495	52.2002	56.4177	39.5138
Tb427.01.2580	53.5058	51.5642	54.9899	50.7505	47.344	52.886	42.9402
Tb427.01.2600	5.37782	3.82069	3.91238	5.20719	4.95222	4.74517	2.19257
Tb427.01.2640	20.2443	19.2627	17.509	20.0785	11.0183	19.8471	10.8093
Tb427.01.2670	62.7066	58.1579	55.0297	58.5879	48.5622	62.0734	45.4778
Tb427.01.270	68.0381	65.265	56.69	66.2735	57.4403	71.4156	62.067
Tb427.01.2700	20.4489	20.8874	20.9296	20.0395	20.3965	22.1654	23.6419
Tb427.01.2710	6.87253	7.16047	6.67447	7.62778	6.74658	6.43724	5.98478
Tb427.01.2730	24.922	25.11	25.3039	25.791	16.0162	22.8731	16.1257
Tb427.01.2740	22.2319	21.2893	20.3547	24.2999	19.9271	24.0653	23.8681
Tb427.01.2750	103.169	80.9125	101.534	94.3472	81.6899	102.641	90.7751
Tb427.01.2760	122.678	111.677	126.94	125.626	118.958	119.978	126.421
Tb427.01.2770	14.1859	14.1168	16.0985	15.9927	16.7023	16.145	18.6653
Tb427.01.2780	8.1316	6.48658	4.48024	7.67647	4.88694	7.54312	7.25343
Tb427.01.2820	111.882	93.9519	90.5653	114.3	66.7787	111.684	69.1079
Tb427.01.2850	112.867	93.2757	90.4853	113.773	66.8507	111.85	72.6197
Tb427.01.2880	133.107	108.898	107.878	133.929	78.7384	131.05	84.3214
Tb427.01.290	19.2745	20.5837	16.4131	18.8402	7.5949	17.156	8.48486
Tb427.01.2970	40.419	33.4531	34.4634	38.1039	37.7821	36.9162	36.6286
Tb427.01.2980	14.1929	16.3555	16.0027	14.1954	18.1771	14.8716	18.6492
Tb427.01.2985	76.5397	66.6046	65.0163	71.6438	74.2343	75.2127	85.2151
Tb427.01.2990	28.4375	27.8205	28.9285	27.0861	31.623	28.4247	33.6897
Tb427.01.300	15.6341	17.0477	14.7339	15.9999	9.70552	17.214	11.0171
Tb427.01.3000	37.4185	36.8283	37.1871	37.7196	46.6633	36.4783	46.8102
Tb427.01.3010	22.9802	19.6644	22.8816	20.1945	23.7594	21.7693	25.9158
Tb427.01.3030	56.7778	53.7557	54.1138	56.4728	58.6865	54.6062	59.91
Tb427.01.3040	36.0379	32.1199	34.9381	35.172	37.6265	33.0022	43.8541
Tb427.01.3050	53.2443	50.9348	48.4826	50.8766	37.5415	50.1257	41.0098
Tb427.01.3070	58.7632	56.1339	55.0471	54.3905	41.9049	54.4593	40.3507
Tb427.01.3110	61.1766	57.6202	63.576	58.6114	61.9532	61.7776	68.3793
Tb427.01.3120	16.896	16.7498	16.6915	16.1374	22.4417	17.7437	24.8266
Tb427.01.3130	30.6773	29.3692	30.2267	32.1932	28.2878	32.8958	27.8866
Tb427.01.3150	49.3892	51.4133	52.4647	49.6765	43.7957	49.0205	43.7339
Tb427.01.3170	53.8121	45.2251	49.9512	53.4395	47.2048	49.8633	49.5323
Tb427.01.3180	1063.78	774.37	956.936	1034.63	1141.45	1054.17	1013.98
Tb427.01.320	3.6424	4.14368	2.79046	2.82223	1.85358	3.45451	1.27422
Tb427.01.3200	102.736	60.5504	64.1428	90.9492	80.7716	97.1746	73.4768
Tb427.01.3220	24.4061	24.7662	24.233	25.3067	24.0053	24.1175	25.4842
Tb427.01.3230	21.3294	21.5859	22.0883	22.6153	29.1914	22.3561	33.2202
Tb427.01.3250	13.0156	16.3018	15.2718	14.2026	18.7162	15.3694	17.789
Tb427.01.3260	22.42	25.2102	24.7873	21.6286	22.8101	22.1812	20.2913
Tb427.01.3270	16.7821	18.9083	17.3986	16.8782	23.0312	16.9859	22.878
Tb427.01.3280	26.6213	27.1165	26.1644	26.6544	31.1028	25.9823	31.4182
Tb427.01.3290	27.4875	29.8397	28.8792	27.401	21.2	27.9367	21.3846
Tb427.01.330	18.4929	26.6398	14.3266	23.3655	11.182	29.2738	14.2137
Tb427.01.3300	19.0725	18.7156	17.7225	18.7497	18.333	17.7256	15.0322
Tb427.01.3310	66.8681	45.6171	52.0333	63.3069	69.2774	65.1758	51.4731
Tb427.01.3320	6.24178	4.81762	5.1497	6.15809	4.99604	5.37906	4.76187
Tb427.01.3390	73.3956	53.5855	50.6661	65.5895	51.8329	76.663	46.6732
Tb427.01.3400	36.449	32.0551	35.6499	34.2471	35.39	33.849	40.7228
Tb427.01.3410	16.2319	14.8494	15.7354	16.157	14.4188	16.6012	16.2419
Tb427.01.3450	26.6665	24.0317	24.3717	24.7866	17.4788	25.5051	14.1602
Tb427.01.350	24.8252	24.1944	22.8856	23.3817	14.2902	25.775	16.8843
Tb427.01.3550	6.4953	4.54417	4.43101	6.63431	5.18953	5.96544	3.86277
Tb427.01.3560	20.2782	21.6757	19.961	19.5107	17.6456	20.1169	17.7728
Tb427.01.3610	6.65806	9.11819	5.34445	6.98156	5.53382	9.3754	4.80069
Tb427.01.3670	15.41	11.9081	12.3719	13.8536	14.992	14.938	14.2419
Tb427.01.370	16.1411	16.9495	12.6137	15.7608	6.545	15.2925	6.74283
Tb427.01.3750	7.63829	1.60383	0.640034	6.85399	1.40969	6.23971	2.69014
Tb427.01.3760	8.64624	4.24885	4.30416	7.64714	5.41716	7.52035	7.45566
Tb427.01.3800	22.7221	22.5358	21.7858	20.9135	19.6737	19.1534	25.016
Tb427.01.3810	48.6764	37.5463	40.5443	48.6388	51.3392	52.943	51.7377
Tb427.01.3820	98.8187	80.0397	83.9209	84.4985	71.6769	93.2542	69.8278
Tb427.01.3830	290.315	193.366	199.462	276.57	322.065	295.798	238.155
Tb427.01.3840	15.1678	15.6194	14.991	17.1141	17.0051	15.891	17.1342
Tb427.01.3850	563.457	498.691	502.368	578.845	643.586	508.575	588.489
Tb427.01.3860	13.6721	14.9311	13.9747	14.269	18.3034	14.0864	19.2785
Tb427.01.3880	13.3612	16.1798	14.8482	14.9108	17.6489	15.7771	15.3269
Tb427.01.3890	22.5878	26.7964	26.4574	25.1736	48.4981	26.9617	49.2861
Tb427.01.3910	22.3857	23.7971	22.7301	22.5799	25.1509	23.1721	26.7395
Tb427.01.3940	29.6475	29.1101	30.6534	29.6906	33.845	31.4378	34.8707
Tb427.01.3950	80.4337	77.0535	78.2785	83.906	70.7917	93.1797	43.5371
Tb427.01.400	5.27645	5.23353	4.43532	5.23068	3.39174	4.06598	3.08344
Tb427.01.4010	1.67088	1.82622	2.12662	2.10463	2.39836	2.20969	1.35918
Tb427.01.4020	2.75368	3.17778	3.33724	3.08238	4.30521	2.23096	2.61834
Tb427.01.4040	10.412	13.1533	13.1503	11.0024	9.98968	11.7091	8.10586
Tb427.01.4050	18.45	20.1581	19.3128	18.5746	14.1071	18.8674	10.0504
Tb427.01.410	30.326	30.5951	26.1797	31.7651	11.8243	30.4002	10.0979
Tb427.01.4100	36.2495	34.9489	36.0697	36.0061	19.9109	35.2056	17.0697
Tb427.01.4140	20.5021	20.1071	22.1187	20.6608	20.3453	21.0689	20.8102
Tb427.01.4160	39.921	36.7055	40.7335	41.9448	51.7169	35.9188	57.2322
Tb427.01.4180	15.3519	16.3152	16.0567	17.0123	24.9897	16.7956	21.7266
Tb427.01.420	83.9022	82.4847	77.4321	79.0879	60.1274	84.07	53.076
Tb427.01.4220	24.6037	25.1293	26.9748	26.5478	29.0867	26.0612	28.5185
Tb427.01.4230	26.3153	30.5691	29.6584	27.9778	22.3614	27.0436	20.1883
Tb427.01.4250	11.6644	13.4342	12.9776	13.2597	15.3341	12.7322	14.9377
Tb427.01.4280	7.99583	9.21913	8.65282	7.97345	8.76605	8.27201	5.90284
Tb427.01.430	14.6779	15.8401	13.3255	15.2963	9.11481	16.1894	9.95478
Tb427.01.4300	8.23552	9.40128	8.65087	8.92273	7.37319	8.59017	5.22233
Tb427.01.4310	26.2406	28.011	28.989	25.5112	11.617	28.3293	5.70381
Tb427.01.4340	18.5381	20.846	20.7557	20.1414	13.9986	20.1202	12.4898
Tb427.01.4370	30.0118	34.3092	31.4834	31.1471	33.3229	31.4789	33.6027
Tb427.01.4380	24.1034	29.0078	27.5761	26.2629	32.5831	25.6326	33.9817
Tb427.01.4400	23.531	24.9916	24.3132	25.5384	25.072	24.3543	29.8284
Tb427.01.4410	24.0336	27.6226	27.7786	25.6006	27.0116	24.8841	26.6766
Tb427.01.4420	8.4162	12.1445	10.8612	9.10364	10.1629	9.66518	8.20124
Tb427.01.4440	6.25705	8.36136	7.09215	5.55393	8.49355	6.40506	9.41988
Tb427.01.4450	13.0394	16.8338	16.4685	13.5349	15.5533	14.8941	13.722
Tb427.01.4470	22.6359	20.4813	24.8061	22.6923	27.0932	22.8789	28.2748
Tb427.01.4480	18.7284	20.4879	19.2484	19.1966	19.1503	18.785	18.8803
Tb427.01.4490	76.9279	72.509	86.9719	82.2281	39.4388	77.2811	24.5275
Tb427.01.450	26.3539	25.8823	22.7039	28.4014	15.477	30.584	14.9555
Tb427.01.4500	60.287	57.2464	62.3096	60.9179	57.4355	61.048	54.2311
Tb427.01.4520	13.593	15.0406	13.7814	15.1624	12.5434	13.5819	11.4335
Tb427.01.4540	112.23	107.689	105.26	118.809	110.675	113.15	105.187
Tb427.01.4550	49.6694	50.7544	56.703	65.6573	128.561	51.4126	159.802
Tb427.01.4560	87.9109	81.9044	79.9881	89.8072	88.8712	85.67	87.244
Tb427.01.4600	36.9776	35.0128	35.7797	39.815	54.3942	37.2019	49.3918
Tb427.01.4620	49.1789	47.9549	54.0015	60.1373	150.028	47.7306	197.456
Tb427.01.4630	52.3098	50.3787	50.233	55.3685	69.3277	52.5964	64.0857
Tb427.01.4640	38.4052	32.1164	33.4346	45.6507	71.8873	28.0632	92.9371
Tb427.01.4645	173.42	156.037	168.352	184.261	138.589	173.292	130.973
Tb427.01.4650	77.2737	75.8965	75.1716	76.8117	28.0756	72.9405	16.8615
Tb427.01.4680	30.2972	28.2022	30.2731	29.0228	27.8542	27.9659	28.1835
Tb427.01.4690	54.9554	60.4169	57.0389	56.4365	40.2265	52.9233	34.1063
Tb427.01.470	31.476	27.0918	26.5554	30.0707	23.8258	29.9389	35.4813
Tb427.01.4700	13.2887	17.5418	16.5209	13.8936	17.3568	15.3393	13.5479
Tb427.01.4710	18.669	16.6834	18.3965	18.4496	19.1109	16.8716	90.5198
Tb427.01.4720	27.2575	27.6524	28.7695	26.7599	33.7107	26.0909	34.6427
Tb427.01.4730	41.5092	38.2699	36.3021	48.4809	35.0502	41.8597	39.7938
Tb427.01.4740	9.54449	13.6487	12.4052	11.0742	17.2266	10.9411	13.6278
Tb427.01.4760	17.6668	21.3189	19.3897	19.07	19.2526	19.6146	19.6993
Tb427.01.4780	15.9991	18.2261	18.4618	16.5408	15.8547	16.726	16.8759
Tb427.01.480	20.1217	20.7878	15.1572	19.4802	8.59783	18.4846	9.13814
Tb427.01.4800	13.442	14.0255	14.1523	13.5152	12.6913	13.6883	15.2186
Tb427.01.4810	7.71572	9.69585	7.77562	8.06241	5.68926	7.97583	7.03785
Tb427.01.4830	64.7812	36.9253	39.8161	59.2419	38.3099	56.8	27.6383
Tb427.01.4860	67.3466	55.9048	62.3271	54.016	50.6339	57.0488	52.0949
Tb427.01.4870	32.9605	29.0736	31.1619	30.0652	19.8814	29.9405	20.2492
Tb427.01.4890	21.9095	20.2396	21.6759	21.2	15.4973	21.5061	18.1982
Tb427.01.490	186.482	153.433	170.409	152.597	72.946	153.517	83.5938
Tb427.01.4900	128.205	146.299	169.36	125.347	98.5903	126.802	90.7613
Tb427.01.4910	47.3501	41.4988	42.5738	41.7531	33.6013	42.1101	35.589
Tb427.01.4920	4.39031	3.39858	3.84782	4.28375	3.11667	4.58428	4.61168
Tb427.01.4970	7.82895	7.48452	6.80959	6.94021	4.25568	7.37777	5.05319
Tb427.01.500	9.53762	10.4599	9.23769	10.8148	6.00985	11.3859	5.94475
Tb427.01.5000	39.6219	31.7542	34.7822	35.0133	36.6244	37.2242	32.4004
Tb427.01.5030	14.7564	13.4843	12.4383	13.2874	13.5351	14.2993	11.9627
Tb427.01.5060	68.8633	63.6617	69.1675	67.3217	35.0929	66.7974	32.3163
Tb427.01.5080	22.6831	20.2343	19.753	18.9215	12.0206	20.9441	13.7705
Tb427.01.5090	39.0567	43.2231	33.9751	35.9835	18.326	41.8061	21.551
Tb427.01.5100	51.5432	48.7977	51.0524	48.7353	37.4676	50.3941	38.5469
Tb427.01.5110	99.4795	112.536	129.481	92.2084	62.9523	92.8817	59.5098
Tb427.01.5120	30.5269	23.8765	25.3823	28.732	15.2583	27.6477	16.7705
Tb427.01.5150	18.2752	18.9452	17.2676	16.4924	23.2012	22.359	26.1542
Tb427.01.5160	36.6714	32.4592	35.1345	36.0255	32.3487	37.4821	24.4032
Tb427.01.5170	30.1604	32.2296	31.8913	28.3746	21.135	29.4852	19.9279
Tb427.01.5180	53.7814	47.246	51.6472	49.977	54.4298	52.5176	49.3442
Tb427.01.520	2.22191	1.7517	1.82705	2.04161	2.06622	2.41918	2.73042
Tb427.01.5200	36.8985	24.4138	34.224	32.0805	18.4603	31.4957	16.3401
Tb427.01.530	32.6858	39.7444	34.1468	30.5845	24.5925	28.3596	26.4825
Tb427.01.5340	14.0642	17.1459	16.5074	12.0808	6.51965	16.34	4.82549
Tb427.01.540	16.8272	18.7676	17.1101	17.0267	15.6411	16.1971	15.9603
Tb427.01.560	27.5902	29.4988	30.3571	27.4547	24.0783	26.9308	28.1875
Tb427.01.570	34.8099	35.1989	38.4716	33.9264	37.4216	33.7306	36.9949
Tb427.01.580	42.079	41.0852	38.5485	44.5443	44.5176	42.5636	41.6362
Tb427.01.600	44.2491	45.2697	43.3987	47.7455	52.6358	46.9349	45.2204
Tb427.01.610	31.0463	29.7405	28.8086	33.1729	26.7981	30.3954	26.8206
Tb427.01.630	39.0033	38.641	38.6377	39.0053	36.9908	40.4856	41.2628
Tb427.01.640	21	25.8486	23.814	23.9453	35.0728	24.0053	29.8332
Tb427.01.650	18.5885	16.6531	21.2811	20.3107	21.4273	19.8839	21.4674
Tb427.01.670	19.9283	22.5387	22.7047	20.4004	23.2275	20.2376	22.604
Tb427.01.690	27.5626	25.3676	30.1743	28.1182	29.1182	27.482	26.3771
Tb427.01.70	14.7115	17.7512	15.609	19.035	10.6857	14.9777	14.3962
Tb427.01.700	423.743	286.991	312.99	414.268	514.969	431.167	357.718
Tb427.01.710	286.411	196.535	213.938	292.255	365.069	292.412	251.537
Tb427.01.720	139.512	100.553	106.582	132.359	191.16	138.66	142.264
Tb427.01.730	27.6721	30.936	29.1609	27.0753	31.8047	27.878	34.05
Tb427.01.740	33.8008	33.4915	31.598	33.3975	21.6843	32.6297	24.2442
Tb427.01.750	18.0554	20.5947	19.4291	18.2613	41.858	18.4249	39.1556
Tb427.01.760	15.4041	15.9021	16.3354	16.2655	16.9582	16.0606	17.9908
Tb427.01.780	27.3655	24.4376	25.3214	27.452	27.6265	25.4392	27.0191
Tb427.01.790	12.7087	13.8025	13.64	14.3076	16.2999	13.0189	17.8449
Tb427.01.820	15.9457	14.9866	17.8545	16.0488	17.1672	16.1911	16.5035
Tb427.01.830	20.3787	23.315	21.5102	21.9371	18.4883	21.9279	19.9556
Tb427.01.840	25.5505	22.8278	25.5747	26.2213	22.2418	27.0041	24.6547
Tb427.01.860	118.452	106.286	111.784	111.235	114.872	108.526	111.913
Tb427.01.870	38.4594	36.0042	37.4877	41.427	41.5373	38.4691	41.7735
Tb427.01.880	6.60275	8.3824	8.66849	6.9587	7.97384	7.17121	6.96625
Tb427.01.890	41.8369	39.432	40.7638	43.4664	48.6719	42.1808	52.1374
Tb427.01.90	21.5633	20.9238	17.4189	23.2056	11.3188	22.64	9.95273
Tb427.01.990	40.5243	33.5107	36.2402	40.4934	38.0429	41.1322	34.3255
Tb427.02.100	253.329	225.41	214.008	259.004	187.359	257.788	178.539
Tb427.02.1050	135.979	117.119	113.268	128.482	113.336	129.922	105.524
Tb427.02.1060	30.6512	31.4746	28.7803	33.3622	14.3148	33.2785	22.2259
Tb427.02.1100	59.9905	53.6541	48.9022	54.4879	21.5781	58.939	22.6448
Tb427.02.1110	79.9888	72.6892	64.3561	89.7133	57.4183	76.8373	53.3528
Tb427.02.1120	126.172	103.932	102.987	115.868	89.9273	127.564	99.2213
Tb427.02.1130	25.6554	22.1464	19.9215	24.2575	12.7293	23.9965	10.8052
Tb427.02.1140	68.0944	64.4209	58.8804	76.5848	46.4111	71.0435	39.5189
Tb427.02.1150	140.034	142.823	132.977	139.677	114.073	146.029	117.767
Tb427.02.1160	20.5761	20.2548	17.5266	19.3383	13.9993	21.157	12.6658
Tb427.02.1170	57.0842	60.3854	56.7431	56.1517	51.8278	58.6065	48.3218
Tb427.02.1180	68.6356	60.0826	51.8575	66.4384	29.5549	65.2086	24.805
Tb427.02.1200	129.088	116.176	107.347	132.077	88.8099	121.584	85.7548
Tb427.02.1210	91.6904	78.7027	76.4666	85.8089	56.1205	91.2595	60.8562
Tb427.02.1250	84.2176	68.7489	62.3861	91.2484	75.032	81.1163	78.3613
Tb427.02.1260	18.2114	12.7303	11.3648	14.531	9.03049	14.8826	12.6399
Tb427.02.1290	4.97508	4.79346	5.11788	5.21109	4.75177	6.1696	4.70188
Tb427.02.1310	29.8971	29.2933	22.3154	28.9085	12.2855	25.8786	13.0076
Tb427.02.1330	84.2423	77.4443	72.1016	81.3003	72.3431	82.086	68.8116
Tb427.02.1344	21.0369	19.2073	18.6227	26.3975	11.4361	21.2501	10.7894
Tb427.02.1350	33.5782	33.1046	33.7167	37.4597	34.8447	35.2624	34.1533
Tb427.02.1380	0.558955	0.894208	0.678013	0.343928	0.157194	0.308134	0.459964
Tb427.02.150	23.0003	24.856	15.856	29.3199	14.9671	29.5809	17.7719
Tb427.02.1560	265.093	226.587	265.176	253.975	242.868	250.602	253.672
Tb427.02.1600	28.0449	25.6784	26.699	23.8861	23.0265	23.541	25.2426
Tb427.02.1680	216.79	178.299	217.909	208.554	194.352	204.781	204.688
Tb427.02.170	48.5869	46.5196	35.5837	46.9919	18.7693	42.9778	20.0722
Tb427.02.1700	31.4029	37.6482	38.4412	32.1111	45.7827	35.9608	42.9326
Tb427.02.1720	23.501	22.2102	23.1904	26.3944	24.2207	25.0265	25.5843
Tb427.02.1730	17.8494	14.8309	15.5128	15.6976	23.5469	16.9155	23.008
Tb427.02.1740	16.7493	17.8393	17.7977	17.5065	10.4016	17.972	12.1884
Tb427.02.1760	41.2205	42.4837	39.5671	40.4994	34.1393	43.204	34.134
Tb427.02.1770	46.8924	48.6091	46.0068	48.3219	39.2087	50.0072	37.977
Tb427.02.1780	21.3806	24.0949	21.8444	22.2179	22.6293	21.6383	23.3828
Tb427.02.1790	46.3812	42.7134	40.6826	49.4945	55.2535	46.3317	52.7413
Tb427.02.1800	35.0038	34.1285	34.8124	33.597	36.9146	35.1903	34.5775
Tb427.02.1810	42.2181	38.8731	37.9785	42.1925	36.1752	38.7174	31.0192
Tb427.02.1820	2.92806	2.50286	1.82475	2.86685	2.49303	3.29039	1.27828
Tb427.02.1850	25.6485	25.8542	25.2231	28.6068	26.3382	27.6614	23.2778
Tb427.02.1860	10.7468	13.3315	12.7188	12.8143	13.8332	11.6456	12.5013
Tb427.02.1890	24.8932	21.5656	24.0718	25.1003	23.7975	26.792	20.8524
Tb427.02.1920	49.3575	51.7641	52.7428	44.1188	51.6984	48.6757	54.7173
Tb427.02.1931	182.813	159.908	190.913	228.966	276.553	208.486	226.552
Tb427.02.1942	12.6773	11.6184	8.98653	12.134	6.72063	16.1072	5.98505
Tb427.02.1953	6.09459	4.35574	5.19022	5.2566	19.7357	5.66007	17.9598
Tb427.02.1964	2.5646	3.8641	2.70898	4.01676	14.4248	3.25045	10.5103
Tb427.02.1975	8.20249	6.92507	7.19554	7.81863	16.024	8.70618	16.4682
Tb427.02.1986	31.5001	18.0365	25.5839	29.3636	46.6816	27.4138	48.9812
Tb427.02.1997	118.889	83.769	105.4	96.2635	151.813	121.274	176.722
Tb427.02.2008	4.05433	2.47649	2.47072	2.99862	17.6212	3.85394	19.0156
Tb427.02.2020	21.7127	24.5586	23.8207	19.2203	20.3622	20.864	23.6259
Tb427.02.2029	38.5513	41.1077	42.5224	38.8524	41.8604	40.9312	42.3897
Tb427.02.2060	22.0781	24.0177	22.7704	19.6045	14.9311	21.818	11.2469
Tb427.02.2070	16.0214	13.8321	15.454	17.4097	15.1676	16.5339	15.6793
Tb427.02.2090	28.7411	31.7041	31.5157	31.1522	31.7745	32.0038	27.8437
Tb427.02.2120	31.1173	35.5432	33.2235	32.5489	30.7814	31.6842	25.956
Tb427.02.2130	22.64	22.486	20.8496	21.462	18.0636	21.1052	17.9343
Tb427.02.2190	26.0374	28.5525	29.5961	25.7724	25.0977	25.7229	19.4593
Tb427.02.220	33.1727	34.5713	25.4373	34.9144	14.1486	31.7242	13.0598
Tb427.02.2200	24.5383	22.8062	24.5514	22.105	21.7973	24.5668	21.252
Tb427.02.2210	9.63164	10.7806	10.8129	10.1569	12.3529	9.73555	12.3206
Tb427.02.2220	10.004	10.8692	11.2244	12.4783	11.9719	10.1213	12.7139
Tb427.02.2230	62.5827	52.1415	52.8645	60.9077	45.661	55.9275	46.1497
Tb427.02.2240	13.8327	16.8647	15.687	14.8719	15.0367	15.4936	14.8316
Tb427.02.2260	3.81201	5.05441	5.04961	3.65984	4.45293	4.1637	2.77804
Tb427.02.2270	21.9393	20.5987	23.7323	23.5022	20.5529	22.3544	21.5783
Tb427.02.2340	1.54916	1.66667	1.52061	1.40333	0.770197	1.53582	0.699754
Tb427.02.2360	4.39188	6.11071	5.15348	4.051	7.71433	4.56907	6.28008
Tb427.02.2370	14.3082	17.7456	16.45	15.021	19.2258	16.1456	21.2255
Tb427.02.2380	18.2746	16.9364	16.1289	18.7434	16.1215	19.4156	15.6961
Tb427.02.2390	66.9898	66.5752	65.5442	65.7476	77.3881	69.8437	90.9262
Tb427.02.240	64.4711	64.5553	61.0972	59.931	42.2421	61.4666	40.7308
Tb427.02.2400	12.7655	14.52	13.7294	13.8496	12.493	13.866	11.4827
Tb427.02.2410	12.9828	13.6408	14.4847	14.4625	13.1687	13.4423	15.1242
Tb427.02.2430	18.9262	21.0088	20.3392	20.4946	16.3267	22.5276	12.9018
Tb427.02.2440	62.7717	54.2992	59.3733	59.4279	79.005	62.0734	71.3999
Tb427.02.2450	17.2683	15.6259	16.5552	19.5938	22.6159	18.6567	21.5129
Tb427.02.2460	40.9323	38.4381	37.2603	36.0839	25.502	38.8806	20.8603
Tb427.02.2470	21.4827	20.4132	22.137	20.9602	25.7797	21.3715	27.0276
Tb427.02.2490	81.131	69.198	71.328	82.0417	45.022	79.3517	37.798
Tb427.02.2500	26.6629	27.8413	25.8435	25.8321	27.7273	24.4868	32.587
Tb427.02.2510	237.036	212.135	215.498	217.848	198.432	216.464	222.976
Tb427.02.2520	235.865	213.626	220.154	217.022	198.189	214.284	225.571
Tb427.02.2530	17.6928	18.9812	20.5434	18.4627	18.3893	18.9191	20.2393
Tb427.02.2540	30.1222	25.8632	27.0889	30.4305	28.0372	25.837	33.2914
Tb427.02.2550	18.3634	16.4805	15.9056	17.2814	15.128	17.6731	16.7549
Tb427.02.2570	14.3075	16.8066	15.7837	13.6464	18.0081	15.0949	20.7981
Tb427.02.2580	14.4109	15.2237	14.1013	15.2142	13.6794	15.5855	12.8151
Tb427.02.2590	41.7719	31.9151	36.9831	41.3395	33.9568	42.1475	39.7149
Tb427.02.2650	9.43064	11.6293	11.0602	9.31079	12.3042	10.1528	11.5722
Tb427.02.2670	282.726	265.07	274.729	280.901	234.577	284.103	205.919
Tb427.02.270	42.655	44.342	34.7419	45.1873	18.8747	43.2592	17.4408
Tb427.02.2720	2.31943	3.59277	2.88342	2.90146	3.62278	2.8249	2.77492
Tb427.02.280	307.473	299.817	292.038	302.737	225.717	320.642	223.197
Tb427.02.2830	9.70623	8.9136	9.08614	10.403	15.9066	9.0735	11.9717
Tb427.02.2860	22.4595	20.6078	21.6322	21.6919	25.0103	22.5915	26.0153
Tb427.02.2880	12.3668	15.4379	14.2585	13.321	16.1575	13.7245	11.2044
Tb427.02.2900	32.2175	32.7086	33.0861	35.2987	26.117	34.7034	26.264
Tb427.02.2910	23.2524	24.297	22.1437	26.0767	19.2126	25.6761	19.872
Tb427.02.2920	11.2756	13.1021	11.4584	12.8939	8.51886	11.7846	7.53054
Tb427.02.2940	22.1391	21.3808	26.0849	21.7233	26.3456	24.3765	29.4043
Tb427.02.2950	14.5677	16.6523	15.5512	14.4452	17.3508	14.1851	19.2687
Tb427.02.2970	20.3922	22.4536	23.9757	20.5401	13.9318	21.6629	11.4443
Tb427.02.2990	26.7666	26.6603	26.4657	25.4918	26.211	26.9207	31.756
Tb427.02.300	141.221	128.255	117.717	149.529	84.5538	152.584	84.9191
Tb427.02.3000	19.8392	22.1142	22.6329	23.1111	22.093	23.6285	21.193
Tb427.02.3020	14.0318	15.8457	14.7606	14.1426	18.0135	15.3345	17.3139
Tb427.02.3030	37.7335	34.9738	36.674	38.7522	40.1118	37.6071	30.317
Tb427.02.3080	24.7976	34.5496	31.8217	27.4104	19.4163	29.2712	9.47434
Tb427.02.3160	14.6882	16.727	15.2814	14.7281	15.3646	15.6718	18.0427
Tb427.02.3180	20.3701	24.0414	23.6432	21.1058	25.8163	20.451	25.6915
Tb427.02.3190	27.6337	26.8195	29.6768	26.962	30.3024	27.1987	31.2241
Tb427.02.3270	234.84	237.073	259.006	223.257	194.11	211.874	170.681
Tb427.02.3280	258.374	274.735	301.553	249.972	224.82	253.872	199.887
Tb427.02.3290	222.988	237.364	260.988	213.193	205.873	219.337	183.015
Tb427.02.3300	200.524	224.261	245.388	191.564	207.68	204.011	184.489
Tb427.02.3310	161.787	180.953	193.646	152.647	178.669	155.816	156.189
Tb427.02.3320	171.093	191.932	218.403	162.081	185.234	165.215	167.215
Tb427.02.3330	7.3865	4.88319	4.78074	4.19319	3.89671	4.10908	5.46048
Tb427.02.3340	50.8999	44.5259	46.0469	46.4601	45.9456	46.9519	48.6662
Tb427.02.3370	15.0291	17.4045	17.0873	14.1522	14.271	14.4163	11.8676
Tb427.02.3390	20.7215	21.7464	21.0783	20.9667	17.8709	20.81	18.5509
Tb427.02.340	448.501	379.471	367.268	439.798	322.058	450.208	296.824
Tb427.02.3400	20.7239	18.8565	21.5988	21.5304	22.9198	21.8793	24.3585
Tb427.02.3420	79.0942	53.6119	72.4792	75.6174	75.4901	81.3875	70.7755
Tb427.02.3440	51.224	42.3667	46.056	51.159	46.2352	46.9117	46.8561
Tb427.02.3460	34.6068	34.3862	38.0262	36.4245	25.3845	32.4199	30.1415
Tb427.02.3480	57.0154	49.9621	49.4351	52.2482	39.5354	53.2499	40.1597
Tb427.02.3580	45.003	47.4819	41.9464	40.5967	16.4464	46.7178	9.13832
Tb427.02.3610	82.0458	83.362	82.4982	81.9485	78.0354	80.5568	76.1898
Tb427.02.3620	20.1232	22.8255	23.4865	21.9626	20.3253	22.7058	19.5666
Tb427.02.3660	8.04617	11.505	11.9978	8.87239	11.0133	10.2844	8.94476
Tb427.02.370	286.465	252.186	244.621	292.69	229.072	293.505	220.945
Tb427.02.3720	7.9234	7.69242	8.38563	7.01265	5.74319	7.52727	3.78613
Tb427.02.3730	11.2528	11.405	10.2355	12.1985	10.0213	10.3005	7.89963
Tb427.02.3750	10.084	10.4014	9.69001	11.4589	9.86849	9.72686	10.2267
Tb427.02.3780	60.8948	54.4288	53.5408	55.0251	55.351	56.332	50.9486
Tb427.02.380	280.718	276.198	260.336	268.221	208.718	289.438	201.224
Tb427.02.3800	33.1633	36.0714	36.2448	35.505	38.3162	36.3667	32.3399
Tb427.02.3880	5.71255	6.94662	6.08711	6.91263	2.02625	6.18419	0.807719
Tb427.02.3910	16.0251	16.4779	15.8582	16.3597	19.7338	14.7295	22.3015
Tb427.02.3920	22.7941	20.5593	24.5215	24.0383	28.4839	20.1828	31.4109
Tb427.02.3930	15.5065	16.083	14.6219	16.0123	15.513	15.0633	14.9269
Tb427.02.3960	28.7159	29.0957	29.6097	30.2545	28.3159	28.8846	26.2674
Tb427.02.3970	22.2051	20.4839	22.6714	24.3309	17.8994	23.1252	19.5468
Tb427.02.3990	13.711	17.6476	16.5206	16.5363	16.1868	17.3856	13.6723
Tb427.02.400	225.082	219.969	212.424	228.786	181.214	235.55	181
Tb427.02.4000	18.346	19.3525	17.1584	18.7864	16.5859	18.0926	18.5194
Tb427.02.4020	21.0658	24.461	23.6993	21.2353	28.4273	22.1489	30.0548
Tb427.02.4050	12.3327	15.9597	15.4524	12.514	27.003	15.2291	21.5347
Tb427.02.4060	23.8076	24.8417	26.8987	24.8117	29.6823	23.7566	26.4045
Tb427.02.4090	54.4114	50.8726	55.4657	53.9678	59.5435	52.2816	65.4414
Tb427.02.4110	38.7679	37.3111	37.0176	39.182	34.0526	39.4562	31.6254
Tb427.02.4130	25.8425	26.8568	27.8436	26.0079	31.046	25.9729	28.0852
Tb427.02.4140	22.431	24.1042	23.1274	24.5148	20.727	23.2493	17.6215
Tb427.02.4150	32.5038	33.6336	31.455	32.7599	26.3143	34.1884	28.0373
Tb427.02.4160	13.1269	14.3147	13.4944	13.9146	11.5139	13.9092	10.9052
Tb427.02.420	146.795	129.396	120.776	149.233	103.197	144.067	100.593
Tb427.02.4200	1.96384	2.45879	1.98546	2.00293	1.43957	1.85148	0.854672
Tb427.02.4210	103.096	92.8308	92.2878	99.2548	96.4452	97.795	80.9726
Tb427.02.4230	4.78637	5.07995	5.67808	4.56808	6.80373	4.91697	5.6415
Tb427.02.4240	15.7326	16.5758	15.624	18.4046	10.113	16.074	9.84762
Tb427.02.4280	6.6002	7.87202	6.45046	7.75866	7.74903	7.57779	4.00412
Tb427.02.4330	21.7674	23.9936	22.7241	22.7418	19.2147	23.8358	14.6655
Tb427.02.4340	24.6755	25.8398	25.5024	24.4528	25.7735	25.094	27.7683
Tb427.02.4370	47.4258	63.7137	63.3036	46.4755	33.4016	47.2814	30.5188
Tb427.02.4380	19.9329	22.1266	22.963	21.3688	18.3169	20.4558	18.6685
Tb427.02.4390	22.6556	23.696	23.2044	22.4279	21.966	21.0918	21.0734
Tb427.02.4400	14.341	16.6724	16.0018	13.6113	17.6828	14.6543	17.8857
Tb427.02.4410	70.8823	74.2464	70.7878	74.1348	59.2698	76.3186	48.3562
Tb427.02.4420	28.0831	31.2809	28.8438	29.77	24.4992	27.0442	23.496
Tb427.02.4440	43.8685	53.0462	49.7994	46.4273	34.5187	44.0971	30.0405
Tb427.02.4445	77.621	76.8001	87.2086	82.4099	60.2451	75.932	53.0266
Tb427.02.4460	21.6626	24.4093	22.6889	22.6897	16.1513	22.2971	17.6499
Tb427.02.4470	13.791	17.3949	16.1255	16.1132	15.1241	14.6743	15.2562
Tb427.02.4480	36.0468	32.3316	36.4635	36.2473	33.7754	40.3734	28.1244
Tb427.02.450	386.288	330.086	322.085	378.838	270.328	388.927	267.819
Tb427.02.4510	17.4849	24.2112	22.0254	19.057	17.4135	19.3659	15.6588
Tb427.02.4520	25.3893	28.1311	28.4581	26.5886	27.4525	26.4703	24.2411
Tb427.02.4530	38.016	36.1332	46.2142	38.2681	47.5426	41.5631	44.5193
Tb427.02.4540	101.012	95.5297	101.484	92.9028	84.8379	97.9446	83.3891
Tb427.02.4550	32.8735	35.1012	33.3051	31.9412	30.922	29.7064	32.997
Tb427.02.4560	7.5234	9.7312	9.3902	8.83431	10.2994	8.0684	11.4614
Tb427.02.4580	112.254	110.52	113.75	110.447	66.6921	112.505	51.533
Tb427.02.4590	407.844	311.218	314.469	389.299	265.186	381.549	193.223
Tb427.02.460	153.906	142.927	126.818	158.848	94.5365	146.265	93.2158
Tb427.02.4610	345.027	264.907	264.736	329.479	228.641	319.017	168.638
Tb427.02.4620	22.9059	23.9645	21.1742	26.0538	18.7077	24.373	16.8173
Tb427.02.4650	24.6027	27.3155	30.7502	23.8316	22.3109	24.7623	24.449
Tb427.02.4670	8.5697	11.7476	9.69949	10.4282	8.91352	9.49894	9.53414
Tb427.02.4680	8.35438	9.28298	7.75705	9.33552	5.90794	8.33981	6.72391
Tb427.02.470	262.178	233.828	217.62	259.625	205.238	274.238	191.328
Tb427.02.4710	147.298	127.237	141.722	143.319	106.227	148.868	72.7678
Tb427.02.4720	7.15461	8.66784	7.40804	8.81808	6.612	7.50848	7.27769
Tb427.02.4740	51.8556	58.916	55.8397	56.3007	45.976	54.1139	56.8041
Tb427.02.4750	52.3746	52.2314	58.6176	54.8005	55.583	55.515	57.6128
Tb427.02.4760	30.6784	26.932	28.3993	32.466	20.1311	31.2781	20.3288
Tb427.02.4780	18.6176	20.2185	20.2825	19.3322	22.0218	19.884	21.2213
Tb427.02.480	182.523	183.152	175.931	187.67	131.835	185.903	133.542
Tb427.02.4800	44.1055	44.3635	44.8441	45.0743	52.45	44.5959	54.728
Tb427.02.4810	29.2185	31.7241	30.375	29.0456	33.5831	29.8787	30.569
Tb427.02.4830	57.6378	57.6552	60.0024	53.6252	46.5436	53.5961	43.7093
Tb427.02.4840	32.7355	31.9747	34.1352	31.9309	34.651	30.2789	35.2423
Tb427.02.4850	118.447	106.765	113.747	111.474	126.891	110.095	124.68
Tb427.02.4870	14.5581	15.2408	17.5957	17.0483	20.781	17.9023	19.9704
Tb427.02.4890	50.9544	57.6286	54.5988	54.7387	46.7158	53.0709	57.7314
Tb427.02.490	156.203	136.398	136.186	161.213	111.219	152.102	114.979
Tb427.02.4900	56.9222	56.3513	62.8878	58.7375	61.0723	59.7384	62.8084
Tb427.02.4920	26.9856	23.4316	23.6952	28.2597	21.2522	25.9988	21.5891
Tb427.02.4930	38.4777	33.3152	31.9627	34.9108	35.5671	35.0371	36.2671
Tb427.02.4950	10.336	11.366	11.0408	10.7123	15.0301	10.8534	15.4172
Tb427.02.4970	19.1455	19.0361	19.3029	19.0884	25.0612	20.5246	26.8952
Tb427.02.4980	38.3705	36.2732	40.9088	39.3819	50.8832	38.5079	60.1995
Tb427.02.4990	23.809	24.7611	23.7549	24.5799	38.2972	24.8628	39.7495
Tb427.02.5000	31.3033	22.5823	25.0248	27.2897	26.3004	27.4731	29.9816
Tb427.02.5010	22.862	25.038	25.859	23.59	30.126	25.0751	32.0908
Tb427.02.5020	35.2511	32.1762	32.6646	32.5118	37.2437	35.4012	39.1028
Tb427.02.5030	24.1297	23.363	22.8183	22.4925	27.7607	22.6117	25.6574
Tb427.02.5040	62.3256	55.3259	57.5728	55.838	58.7906	57.1974	66.0512
Tb427.02.5050	24.7499	23.4125	25.0613	26.7377	28.6931	26.1808	27.5665
Tb427.02.5060	133.141	116.209	126.468	131.443	101.974	123.994	104.458
Tb427.02.5070	11.5899	9.12852	10.5747	8.55098	11.3536	11.1089	15.3841
Tb427.02.5080	12.6449	14.3888	12.4451	12.5059	13.9694	12.9309	14.3706
Tb427.02.510	52.1408	48.2601	43.1607	52.2975	31.7264	49.1998	29.8368
Tb427.02.5120	22.9557	19.8576	22.3339	21.5036	29.5062	23.8721	32.0825
Tb427.02.5130	27.5631	22.3196	24.922	29.613	31.7271	27.2356	33.8626
Tb427.02.5140	30.3543	26.7946	29.3705	31.7721	36.5267	31.1708	39.1127
Tb427.02.5150	49.9899	46.1902	46.4177	47.7005	56.6371	48.4066	55.9892
Tb427.02.5160	328.529	176.754	193.809	324.419	231.621	288.904	169.745
Tb427.02.5180	44.5977	41.6712	41.1347	44.5678	40.6876	43.1397	42.6344
Tb427.02.5190	31.9218	29.2844	29.2813	31.6361	26.6754	32.3702	29.3841
Tb427.02.5200	25.0137	21.8667	24.4226	24.8288	38.6206	26.7065	38.7268
Tb427.02.5210	44.5682	39.0927	40.3592	41.9972	50.7567	42.1481	55.7495
Tb427.02.5220	38.639	36.891	39.3082	39.2774	41.0626	38.4073	43.7964
Tb427.02.5230	25.9881	25.0731	25.7614	26.2165	37.189	27.6924	38.5886
Tb427.02.5240	46.7846	44.1587	44.5535	44.3718	55.8165	45.8721	58.3556
Tb427.02.5250	43.5955	42.2666	45.0867	46.4761	48.6356	40.8168	50.4709
Tb427.02.5260	86.8188	65.3847	70.0112	76.253	51.1249	75.8749	69.3651
Tb427.02.5270	13.7817	16.7754	17.6066	13.8858	13.848	16.0437	11.1578
Tb427.02.5280	35.01	38.5192	39.5659	34.9086	30.1189	34.3436	30.9416
Tb427.02.5290	29.036	24.345	25.0593	26.2488	19.0002	26.677	22.5836
Tb427.02.5300	43.8263	33.2713	33.1121	35.6994	22.211	34.6196	28.8582
Tb427.02.5310	59.1004	48.1559	52.9874	51.4489	36.5333	53.9632	46.7441
Tb427.02.5320	28.4141	21.3227	23.9397	22.2315	14.4326	23.9532	20.0496
Tb427.02.5330	32.2886	26.7015	24.7624	26.1718	18.5673	27.6346	22.8008
Tb427.02.5340	39.3785	31.7384	31.2002	30.5157	23.1901	32.2441	28.9986
Tb427.02.5350	30.4596	25.063	23.7332	25.3289	16.5607	26.6003	20.5614
Tb427.02.5360	41.9074	38.879	36.7904	37.2153	20.5231	39.6194	26.8271
Tb427.02.5384	2.16024	1.38236	1.18212	1.47689	1.93414	1.66831	2.8045
Tb427.02.540	133.24	115.667	112.463	132.834	99.7606	126.63	104.3
Tb427.02.5410	13.2745	12.698	12.8373	11.9945	13.6717	12.9921	14.8716
Tb427.02.5440	16.87	15.1899	13.5611	15.5751	11.9261	16.1293	11.9983
Tb427.02.5480	15.6713	16.554	14.3973	17.4874	12.9483	17.2265	13.8942
Tb427.02.5500	76.6272	72.2691	69.1138	76.8763	61.1086	80.3327	65.203
Tb427.02.5530	20.8311	25.8221	22.4306	21.0206	16.8632	22.7669	17.833
Tb427.02.5540	10.7379	13.807	12.2712	11.5231	13.7618	12.0576	12.4586
Tb427.02.560	131.981	117.726	109.102	127.998	87.5143	145.957	83.634
Tb427.02.5600	10.4744	13.5019	11.9777	11.3407	12.7632	11.775	11.6667
Tb427.02.5610	19.1514	24.1108	20.9245	19.3919	15.1775	20.8318	16.0568
Tb427.02.5630	76.9381	72.4084	70.2599	77.6945	58.8356	81.5322	62.7117
Tb427.02.5650	16.3375	17.2193	14.9244	18.0936	12.8992	17.8573	13.4894
Tb427.02.5660	80.2149	65.7548	70.9514	73.0699	71.0428	78.5104	62.8502
Tb427.02.5750	30.2055	26.5201	27.3882	27.3521	24.394	27.0763	27.0115
Tb427.02.5760	4.47595	4.16564	3.73353	3.92277	6.52602	3.97318	3.60241
Tb427.02.5800	59.2584	50.0541	51.5295	55.1578	53.9324	58.0374	46.4963
Tb427.02.5810	15.6591	19.8844	18.982	18.52	28.4617	18.5252	25.1351
Tb427.02.5820	18.2299	19.0641	19.0196	18.594	27.7161	19.3996	27.6993
Tb427.02.5830	26.8805	26.3173	28.6561	30.5833	35.3949	28.8215	36.9555
Tb427.02.5850	105.4	81.9287	92.4049	99.3829	108.664	98.3497	107.681
Tb427.02.5860	3.82068	6.16478	5.57926	4.42953	8.01323	4.6488	5.51891
Tb427.02.5870	6.87121	9.77792	9.20464	6.80129	12.8291	7.35581	8.44909
Tb427.02.5890	27.0918	28.6328	28.9452	29.8671	31.4095	27.4198	32.8307
Tb427.02.5900	14.0556	15.9594	14.8494	15.0403	19.4799	14.4689	19.5627
Tb427.02.5910	910.353	619.738	745.233	918.999	1019.31	884.89	885.884
Tb427.02.5930	34.2147	34.923	35.9531	34.8847	38.7755	33.9294	38.7641
Tb427.02.5950	34.8493	34.1807	35.3666	37.4216	33.9636	35.2526	31.2708
Tb427.02.5970	42.3474	38.9515	40.7762	42.5458	28.9752	42.1316	26.9369
Tb427.02.5980	18.9053	18.7757	16.563	19.3252	24.7411	20.6128	16.5657
Tb427.02.6000	102.743	109.453	103.249	103.484	46.5447	103.173	27.2994
Tb427.02.6050	50.4107	53.7532	51.5596	46.9268	48.8539	50.9625	42.2494
Tb427.02.6070	44.4301	47.7334	50.8857	46.1606	52.6088	44.158	57.6489
Tb427.02.6080	27.669	27.3772	25.436	25.3645	21.4074	24.8016	23.6683
Tb427.02.6090	581.996	463.69	508.807	592.55	451.717	555.781	385.068
Tb427.02.6100	41.7377	40.6587	40.2885	41.227	37.3992	41.3424	33.9919
Tb427.02.6130	24.3421	26.9532	24.4532	25.29	20.7725	24.9754	18.0505
Tb427.02.6150	30.2043	20.7013	19.2296	27.5726	13.2954	25.4597	10.9165
Tb427.02.6180	81.1942	79.5932	83.4678	72.2918	38.9134	77.1124	55.9176
Tb427.02.6200	18.5653	13.8975	15.0777	17.2912	10.2414	17.8658	8.9416
Tb427.02.6220	40.6314	29.9636	33.8949	34.7963	34.5126	32.9377	29.3927
Tb427.02.6240	5.01975	3.71036	3.59565	4.8614	2.65652	4.2189	2.22311
Tb427.02.650	125.518	107.077	100.023	116.785	118.232	119.762	128.915
Tb427.02.660	18.2752	12.1623	12.834	12.994	9.98533	11.9594	8.89242
Tb427.02.690	43.1555	42.5223	32.8188	40.3703	15.0824	36.9553	15.3601
Tb427.02.720	7.3842	6.08419	4.86564	5.62322	5.03245	7.13877	4.31966
Tb427.02.820	398.171	343.075	340.725	397.999	318.602	410.407	305.249
Tb427.02.830	175.67	161.427	147.525	180.077	95.1814	185.177	82.7986
Tb427.02.900	164.797	150.294	135.551	163.667	149.761	158.207	161.785
Tb427.02.910	11.1392	9.97936	7.25965	9.99541	5.22109	8.08852	6.74197
Tb427.02.950	33.4099	32.1245	25.068	33.5304	13.3138	28.9891	14.3628
Tb427.02.960	12.8197	14.84	12.488	12.1324	11.8285	10.6147	18.4703
Tb427.02.980	24.6075	16.8742	16.337	23.5528	16.4037	21.4293	18.1589
Tb427.03.1000	46.4799	43.7079	41.9558	44.7529	40.136	41.4142	43.6038
Tb427.03.1010	77.2607	66.1776	75.2297	71.0622	63.7998	76.6069	46.9574
Tb427.03.1020	18.0448	19.1355	20.1036	20.4279	17.6735	18.2392	17.4841
Tb427.03.1030	63.74	68.4031	68.1396	64.327	50.8118	64.0077	48.3976
Tb427.03.1040	16.1472	13.6981	13.7718	14.3047	11.6034	15.5993	9.36616
Tb427.03.1060	35.0783	28.7658	31.7575	33.0691	41.5831	32.9778	38.8721
Tb427.03.1070	27.2034	24.7914	24.3309	26.3429	26.4199	26.8845	28.3429
Tb427.03.1080	64.0171	57.708	61.7218	61.6542	60.1917	62.3641	64.3974
Tb427.03.1090	33.0253	30.2895	31.3406	29.2072	25.9878	29.0601	27.9764
Tb427.03.1100	17.7583	17.2633	17.2981	16.5954	18.7959	15.9285	22.0168
Tb427.03.1110	55.492	50.544	56.4716	52.6118	63.9572	53.9905	59.0581
Tb427.03.1120	376.445	329.044	346.499	369.261	280.214	368.2	223.016
Tb427.03.1130	22.131	21.8199	21.1369	23.171	24.2159	21.54	24.8128
Tb427.03.1140	35.1482	31.5651	34.0697	35.5438	38.2888	33.6615	40.4982
Tb427.03.1150	37.5501	35.0787	38.7703	37.5059	39.7657	36.5649	38.6896
Tb427.03.1160	23.9515	23.5702	22.5818	22.7315	25.996	22.4764	30.2376
Tb427.03.1170	27.9599	29.0918	27.6732	27.0629	28.8786	27.4255	31.2904
Tb427.03.1180	16.7289	19.1611	17.8599	18.5684	17.1467	17.9892	16.9902
Tb427.03.1190	15.5609	18.5747	17.6882	17.0982	18.8201	18.0967	16.6524
Tb427.03.1200	21.7387	21.5833	21.6101	21.1686	19.913	21.143	17.182
Tb427.03.1210	30.4755	31.79	31.7312	28.4387	29.5447	28.888	26.4227
Tb427.03.1220	25.3569	25.1725	28.2932	24.0358	35.9031	23.5452	38.9861
Tb427.03.1230	18.311	18.8651	19.6787	18.3856	22.153	18.752	23.9086
Tb427.03.1240	36.7438	36.4062	38.2341	37.8098	37.5048	34.4853	34.3815
Tb427.03.1250	82.9541	86.7323	87.2329	87.3011	69.2132	78.7917	78.5733
Tb427.03.1260	34.0204	28.6649	35.7572	34.9942	35.9447	32.8067	36.1952
Tb427.03.1270	23.8278	25.7185	24.9408	23.7525	28.7671	24.2668	31.2342
Tb427.03.1280	25.8469	24.6645	24.7114	25.8883	25.699	25.3574	23.8384
Tb427.03.1290	19.9254	21.9877	22.2594	21.2898	26.1715	20.3339	24.3223
Tb427.03.1300	26.1405	27.5889	27.2157	26.9657	24.8097	27.4082	19.3045
Tb427.03.1310	17.7947	22.8415	21.2103	20.0865	15.993	20.3081	14.4561
Tb427.03.1320	21.7301	26.1632	25.9656	21.3839	32.0988	23.9443	30.8747
Tb427.03.1330	11.6411	15.2262	15.0022	12.0057	16.9572	12.6778	18.6344
Tb427.03.1340	27.9474	31.8983	30.2619	29.1431	36.6488	29.8969	38.3025
Tb427.03.1350	26.0929	28.3213	26.1869	26.2446	25.913	23.3837	27.7666
Tb427.03.1360	20.1204	22.7183	22.4372	20.6593	21.8933	20.7455	25.6059
Tb427.03.1370	727.344	495.816	665.224	747.516	1257.68	726.58	1125.53
Tb427.03.1380	105.506	125.121	132.339	96.5249	101.516	96.4595	93.3664
Tb427.03.1390	26.3189	33.0475	32.0819	26.5765	32.8634	27.182	31.6078
Tb427.03.1400	18.8784	19.0353	17.1631	20.9814	18.9642	19.2469	17.688
Tb427.03.1410	56.8199	47.3869	48.0411	52.4096	52.4813	52.0728	43.5609
Tb427.03.1420	8.34043	10.155	9.76143	8.2211	10.1434	8.54885	9.9696
Tb427.03.1430	32.6126	31.5753	32.6879	31.8812	35.6339	33.8418	37.4223
Tb427.03.1440	24.2123	25.6861	25.4338	24.3128	26.3373	25.357	26.0117
Tb427.03.1450	17.7929	18.4351	17.7272	17.3355	21.6894	15.9195	22.0627
Tb427.03.1460	105.399	93.766	102.807	101.841	58.1921	99.5692	60.3262
Tb427.03.1470	134.446	71.287	79.5875	124.555	54.693	120.657	32.8828
Tb427.03.1480	17.3297	17.4976	20.0047	13.8855	12.1602	15.0934	13.7698
Tb427.03.1490	7.91468	7.4662	8.45414	6.74353	7.2699	7.26057	8.55373
Tb427.03.1500	32.211	62.405	73.0226	35.101	43.4559	34.0946	76.9888
Tb427.03.1510	28.2501	53.3093	63.1547	30.6344	35.9785	28.5633	63.4428
Tb427.03.1520	132.848	66.8903	78.5878	123.462	57.4405	117.793	34.7122
Tb427.03.1530	14.8349	16.9276	16.766	15.5069	19.1911	14.2289	18.7137
Tb427.03.1540	12.9589	11.6838	11.0404	10.9785	11.0108	12.4108	11.8773
Tb427.03.1550	14.1363	14.3021	13.2115	13.8788	13.3898	13.5173	12.0983
Tb427.03.1560	18.7261	19.4087	19.9318	21.7643	16.8719	21.0065	16.2993
Tb427.03.1570	5.4042	8.00111	6.66403	7.49575	8.7493	6.71712	7.37523
Tb427.03.1580	22.1307	23.2472	22.879	23.872	24.8779	22.0386	26.9441
Tb427.03.1590	41.2349	39.414	39.9694	39.4079	41.7219	38.8497	37.1429
Tb427.03.1600	53.9385	48.1044	51.1095	53.1018	63.3221	52.5024	59.4792
Tb427.03.1610	34.0378	35.7669	34.4164	34.0692	20.291	35.1063	15.6101
Tb427.03.1620	19.1524	22.201	20.9638	20.3057	21.5742	20.3883	19.6261
Tb427.03.1630	1.2292	1.2132	1.17313	1.05687	1.8749	1.16184	0.70962
Tb427.03.1640	10.774	11.1245	12.2003	11.055	7.54918	8.91063	5.53383
Tb427.03.1650	10.1309	12.1301	9.48403	9.7886	6.42734	10.4712	3.31888
Tb427.03.1660	11.4106	12.4016	11.607	11.6908	7.29234	11.6896	3.98338
Tb427.03.1670	16.3674	16.7892	16.5321	17.1128	18.8599	17.5133	17.8785
Tb427.03.1680	105.779	89.5327	97.0953	101.872	107.325	97.4882	102.164
Tb427.03.1690	85.3749	72.6408	83.9278	78.9226	56.7096	73.6799	57.3242
Tb427.03.1700	13.6631	15.7769	15.9683	14.9178	12.0968	14.5381	12.375
Tb427.03.1710	30.7724	29.0099	28.8832	33.6943	28.0203	30.8199	26.8746
Tb427.03.1720	38.0784	40.0225	42.6802	35.6889	43.9231	40.6348	36.9132
Tb427.03.1730	35.002	32.3899	39.7814	30.1241	29.8952	32.2744	32.828
Tb427.03.1740	23.854	22.9022	23.6239	24.2462	27.5069	24.1682	24.1047
Tb427.03.1750	15.1785	15.9324	14.9341	15.9531	16.0044	13.5091	17.1944
Tb427.03.1760	55.7068	53.3272	55.9446	55.0997	51.4318	53.135	56.1334
Tb427.03.1770	16.532	17.1777	16.5639	16.7941	14.8923	17.2507	14.0266
Tb427.03.1780	47.877	45.7707	54.8542	46.8708	48.9417	48.7657	52.5981
Tb427.03.1790	64.561	71.4782	78.8856	66.1931	80.7308	64.6499	76.7869
Tb427.03.1800	17.6688	20.8102	21.9926	18.7055	27.4932	19.7008	26.2071
Tb427.03.1810	25.8807	25.3604	27.5848	25.4562	24.9175	25.2133	26.183
Tb427.03.1820	28.4117	27.9382	27.8125	28.7803	37.0591	28.2597	33.9856
Tb427.03.1830	20.3594	21.2271	22.511	20.6796	21.6587	21.4108	25.1608
Tb427.03.1840	157.001	151.092	152.688	153.508	122.645	167.811	81.2302
Tb427.03.1850	25.2454	26.7358	24.2053	26.9272	19.6789	26.5641	14.8008
Tb427.03.1860	14.7392	16.0937	14.4505	14.584	10.2623	13.708	8.38018
Tb427.03.1870	19.3591	19.9759	19.3114	18.0607	14.1942	18.7622	15.3534
Tb427.03.1880	18.958	22.7968	19.949	20.2037	19.9498	19.076	21.0967
Tb427.03.1890	24.1544	23.2939	24.4448	24.4098	23.5773	24.7545	24.9612
Tb427.03.1891	352.169	366.453	391.447	358.604	678.46	392.942	569.115
Tb427.03.1892	230.388	228.566	236.361	220.514	551.226	234.549	475.443
Tb427.03.1893	93.5048	108.382	105.975	100.569	243.985	123.354	194.587
Tb427.03.1894	418.683	428.92	466.979	412.118	816.538	458.859	703.346
Tb427.03.1895	344.458	346.015	383.118	338.921	680.99	375.343	592.936
Tb427.03.1896	217.293	229.619	229.507	219.974	361.467	266.306	308.165
Tb427.03.1900	69.7288	71.9857	73.1497	68.2678	100.09	72.014	82.4221
Tb427.03.1905	144.231	164.377	154.484	144.16	186.984	150.93	168.176
Tb427.03.1910	1.80635	1.71942	1.66495	2.01259	2.76224	1.55993	1.78131
Tb427.03.1920	72.0825	75.9091	74.0412	71.6497	51.5878	71.1499	41.4317
Tb427.03.1930	22.4698	25.8684	25.388	22.2564	25.6094	22.2896	25.7008
Tb427.03.1940	25.3105	24.9939	22.4012	26.193	19.9733	25.1673	20.5325
Tb427.03.1960	21.1721	22.6073	22.6569	23.4961	20.0189	19.8303	22.2991
Tb427.03.1970	23.3043	23.4731	24.8748	21.8352	22.2001	21.3013	26.2222
Tb427.03.1980	21.8564	23.5624	23.3314	23.4505	25.7574	21.1212	29.5886
Tb427.03.1990	18.338	20.202	19.7211	20.0904	22.0715	20.1431	20.906
Tb427.03.2000	30.39	33.131	30.4506	31.4718	26.5557	30.1109	27.6419
Tb427.03.2010	27.2269	28.0939	26.2422	26.7934	26.6388	26.6647	28.1938
Tb427.03.2020	16.2055	18.3556	15.5739	17.5341	18.7456	17.1404	15.3382
Tb427.03.2030	24.8374	24.409	27.4465	27.0146	35.5598	26.7577	38.7553
Tb427.03.2040	11.4454	14.0553	12.3593	13.2875	13.3656	12.7469	11.8715
Tb427.03.2050	20.2535	22.0679	21.3657	20.7996	14.366	20.5979	10.6214
Tb427.03.2060	16.2872	17.956	16.7495	17.6983	11.4457	17.5552	9.96259
Tb427.03.2070	12.0654	13.6082	12.6548	13.0731	14.1838	12.5501	13.4417
Tb427.03.2080	43.3084	39.1718	37.507	42.6164	31.5786	36.9442	28.6995
Tb427.03.2090	32.5902	32.8541	30.4865	30.791	31.6418	32.144	28.0155
Tb427.03.2100	60.5896	50.6234	52.8494	57.7081	42.5189	57.6988	32.8815
Tb427.03.2110	14.8763	17.3168	16.3958	18.6329	15.4268	17.6988	11.0538
Tb427.03.2120	18.9416	18.4978	19.217	18.8742	26.7828	20.087	28.9785
Tb427.03.2130	16.3733	18.0751	16.0937	16.9989	18.8588	16.9399	19.4276
Tb427.03.2140	44.1224	45.8377	44.3146	39.8805	43.8208	13.0536	10.9974
Tb427.03.2150	21.9792	21.402	22.7303	20.5525	20.3493	20.7417	22.3413
Tb427.03.2160	23.2602	24.0368	23.5819	25.4071	23.8162	23.9811	27.5401
Tb427.03.2170	26.6009	25.654	25.0243	26.439	35.7882	26.8824	36.5771
Tb427.03.2180	124.784	125.378	128.747	115.819	110.501	113.136	118.29
Tb427.03.2190	38.5815	36.0671	39.8635	36.9594	47.3228	39.1087	52.0942
Tb427.03.2200	28.9651	27.193	28.7129	28.0215	32.1792	27.4142	33.885
Tb427.03.2210	21.1878	21.8623	21.7612	21.8656	22.4445	21.1696	23.2372
Tb427.03.2220	66.0412	52.4932	57.9796	60.678	59.5345	60.496	64.1523
Tb427.03.2230	181.39	215.787	215.976	176.29	167.14	179.285	176.061
Tb427.03.2240	25.7315	22.4161	22.5879	25.6682	26.1498	25.9364	24.7523
Tb427.03.2250	15.3676	16.1706	20.2285	15.9124	14.8356	13.9959	18.1662
Tb427.03.2260	43.5231	38.5665	42.2264	41.3434	31.477	38.51	35.0854
Tb427.03.2270	26.6887	24.3839	24.1413	25.0744	30.2563	25.0906	29.8418
Tb427.03.2280	22.2271	19.3121	21.215	21.6222	23.3377	22.0651	23.4286
Tb427.03.2290	34.5344	28.4772	28.1113	33.5675	28.5708	31.2319	30.2773
Tb427.03.2300	24.3601	19.7858	23.6211	23.6327	25.0767	23.9292	27.7183
Tb427.03.2310	104.888	83.374	95.633	104.138	104.47	105.446	96.6228
Tb427.03.2320	16.8224	15.02	16.9998	17.9328	22.099	17.4504	23.7416
Tb427.03.2330	16.5468	14.7877	15.2719	16.2252	16.5944	16.2763	18.7262
Tb427.03.2340	30.6327	27.2634	28.9937	28.5274	30.9878	28.5815	31.6678
Tb427.03.2350	38.1501	39.456	39.0187	38.3177	45.0884	38.9531	47.5553
Tb427.03.2360	16.5333	18.4283	16.3146	15.3207	14.788	15.3808	19.5695
Tb427.03.2370	47.0321	44.7962	40.4328	44.4833	28.7508	44.4945	35.0892
Tb427.03.2380	14.2103	12.241	11.2355	14.5727	12.1207	13.9956	14.1575
Tb427.03.2390	31.2299	29.9888	30.829	31.4438	26.6028	31.3253	29.2832
Tb427.03.2400	22.9474	24.3976	23.3467	24.664	22.1523	23.4462	26.2765
Tb427.03.2410	26.7117	22.6788	23.1254	27.0377	32.5942	26.4057	32.0498
Tb427.03.2420	214.451	138.611	162.806	202.93	196.099	196.723	178.326
Tb427.03.2430	20.7272	22.803	21.9391	21.6621	24.3979	21.3275	22.7544
Tb427.03.2440	22.1894	26.8302	27.0979	25.4625	17.1103	26.7781	12.3175
Tb427.03.2450	22.1096	23.134	27.9072	24.7967	34.1744	24.0344	30.0958
Tb427.03.2460	19.6427	22.409	20.8233	21.6091	14.2648	17.6297	16.6889
Tb427.03.2470	24.9527	26.3628	23.6971	24.901	15.1765	21.686	17.0707
Tb427.03.2480	27.903	30.4706	30.7832	29.1408	24.405	28.6747	25.0749
Tb427.03.2490	37.7767	39.3015	39.1866	39.2268	42.398	40.2776	37.089
Tb427.03.2500	2.13079	1.60653	1.58392	1.55484	1.59006	1.8488	2.66297
Tb427.03.2520	3.93148	3.10503	3.25962	3.71346	1.97852	3.09088	1.94335
Tb427.03.2580	1.68358	1.82133	2.24296	1.03375	1.50081	0.980639	5.53713
Tb427.03.2590	7.78536	7.62355	7.00471	6.65948	5.49911	7.21205	8.91348
Tb427.03.2600	36.1036	41.7768	38.8005	35.407	45.7128	38.1913	38.169
Tb427.03.2610	19.604	26.014	24.3778	19.592	25.1053	20.0224	23.2351
Tb427.03.2620	10.0062	13.8415	12.5734	11.5943	15.2472	12.3104	15.03
Tb427.03.2630	15.9531	18.2679	18.2063	17.7345	21.1663	16.989	23.8606
Tb427.03.2640	15.5153	17.0679	16.0206	18.235	19.3677	17.8277	19.8827
Tb427.03.2650	103.188	73.7326	83.0459	95.7398	91.0585	101.297	91.8365
Tb427.03.2660	22.3852	23.1712	24.2117	21.3272	27.6017	21.8817	29.7054
Tb427.03.2670	27.1982	26.6948	31.2234	25.4105	31.5005	28.9338	31.0286
Tb427.03.2680	26.6963	22.9037	24.7733	24.3798	29.7131	24.693	32.4233
Tb427.03.2690	10.4993	13.9727	12.6384	12.2163	11.0437	13.0596	11.0552
Tb427.03.2700	21.1115	22.8768	22.2092	22.4267	26.7443	21.9646	28.8086
Tb427.03.2710	11.8789	13.9677	13.9278	12.7363	10.5268	13.1294	10.0857
Tb427.03.2720	19.1033	15.8033	15.2908	19.1759	14.1867	19.3153	13.327
Tb427.03.2730	16.8172	19.4553	19.1104	17.6721	22.4775	18.5977	21.0591
Tb427.03.2740	54.9702	51.3677	51.8073	55.4533	70.102	53.1426	70.9622
Tb427.03.2750	12.8861	13.3983	12.7848	12.3338	16.0584	12.2409	17.7081
Tb427.03.2760	12.47	14.8058	13.7511	13.3511	10.1876	13.5707	10.4308
Tb427.03.2770	17.686	20.4129	19.899	18.3416	26.7391	18.9588	25.8662
Tb427.03.2780	10.0056	13.5644	12.6121	10.8382	19.7076	11.0048	18.2487
Tb427.03.2790	12.185	12.825	12.2603	12.6544	10.3008	12.2869	10.3137
Tb427.03.2800	18.1698	22.4088	20.8274	19.6263	19.7652	19.3254	19.8537
Tb427.03.2810	10.6523	10.7802	10.4298	10.7349	11.7643	10.1414	11.6901
Tb427.03.2820	24.2395	28.4491	30.3021	26.0303	28.1608	25.2664	28.4381
Tb427.03.2830	38.8651	36.5203	36.9057	38.0757	29.0693	32.9594	31.5971
Tb427.03.2840	55.8341	52.1345	57.143	55.3639	53.9127	57.4435	55.2951
Tb427.03.2850	13.7531	13.7802	15.9854	15.4442	15.8103	13.7859	16.92
Tb427.03.2860	13.9332	15.9139	14.0411	13.5752	8.74228	13.9582	10.2879
Tb427.03.2870	33.6184	34.0138	34.4837	33.2747	25.5486	33.2314	22.1012
Tb427.03.2880	56.9689	57.0962	64.9279	54.2227	42.6041	54.5133	44.3974
Tb427.03.2890	73.3013	61.7762	63.759	71.6698	59.821	70.4205	52.5481
Tb427.03.2900	125.535	115.662	120.293	120.937	94.6076	110.915	84.4724
Tb427.03.2910	24.6973	25.8953	25.3989	22.0629	28.9484	23.0156	26.1465
Tb427.03.2920	6.63875	8.42008	6.31145	7.16337	4.81086	7.32919	5.30556
Tb427.03.2930	4.3498	4.82473	3.33241	4.65902	1.2427	5.19117	0.968353
Tb427.03.2940	9.733	11.1403	8.74854	11.7702	5.86209	11.0928	6.29772
Tb427.03.2950	19.6658	21.518	21.8706	20.6642	21.7884	20.9085	17.5646
Tb427.03.2960	344.618	222.436	234.029	327.971	340.704	336.26	238.016
Tb427.03.2970	14.6308	14.1332	14.3656	13.679	16.5061	14.3587	19.7126
Tb427.03.2980	19.4744	18.4532	18.3844	17.5643	18.5691	19.3072	18.7877
Tb427.03.2990	23.9931	26.8779	27.5141	24.6586	28.4716	26.4752	30.8387
Tb427.03.3000	51.1872	51.2432	50.7418	50.0793	53.9346	50.1818	44.6955
Tb427.03.3010	55.5845	44.3083	47.6897	51.1765	67.4147	52.2472	68.8518
Tb427.03.3020	15.8912	18.3107	16.6924	17.6066	19.2845	16.3085	21.8831
Tb427.03.3030	53.8745	65.2569	60.8263	53.8563	40.1318	50.4124	42.6384
Tb427.03.3040	63.1255	59.6248	62.6063	62.2401	63.8219	64.0114	54.5881
Tb427.03.3050	9.44409	12.3657	11.0825	11.1411	11.2181	10.901	12.43
Tb427.03.3060	15.1141	21.7712	18.3592	14.4663	10.4957	15.9993	7.84477
Tb427.03.3070	4.2231	6.70317	6.39214	6.05436	6.47529	6.15286	5.38949
Tb427.03.3080	20.8109	21.124	22.1329	23.3505	18.5896	21.0066	18.877
Tb427.03.3090	17.1941	20.5824	19.2796	18.083	22.13	18.7623	23.4151
Tb427.03.3100	91.0832	81.5995	78.7988	90.755	60.5901	87.728	65.7299
Tb427.03.3110	24.3552	26.5764	26.1347	25.0958	29.0876	23.5409	28.8908
Tb427.03.3120	24.0622	24.6437	24.4142	24.726	27.1111	25.3997	27.7692
Tb427.03.3130	27.331	28.5623	28.4639	26.0282	28.7487	27.6578	23.1672
Tb427.03.3140	49.8731	49.7834	52.7786	48.6443	36.0255	46.9554	39.691
Tb427.03.3150	14.7211	15.6927	16.3876	13.785	19.3459	14.0671	22.7761
Tb427.03.3160	23.317	18.4199	18.3463	19.0568	18.3145	21.2423	17.0302
Tb427.03.3170	28.3284	26.0416	27.5654	27.8467	34.4783	26.7498	33.209
Tb427.03.3180	19.3616	24.3775	23.2894	21.0065	61.5983	22.6609	55.0841
Tb427.03.3190	47.0266	49.8968	48.3581	46.8198	42.6451	47.227	35.5199
Tb427.03.3200	50.8404	46.8262	46.951	47.3401	42.4113	50.3917	35.671
Tb427.03.3210	22.3712	27.8175	27.5452	26.0769	23.3383	25.5597	25.294
Tb427.03.3220	20.6081	22.2378	21.4823	19.7781	18.723	20.0704	16.4046
Tb427.03.3230	18.229	19.3125	17.7373	17.9721	22.9094	17.7576	23.3381
Tb427.03.3240	101.255	88.5169	94.1846	101.5	83.0779	89.63	79.5645
Tb427.03.3250	20.862	21.6578	22.2295	21.921	29.3551	21.1337	32.4432
Tb427.03.3260	31.1156	27.2733	28.6199	29.8067	34.1876	28.5134	37.0531
Tb427.03.3270	662.753	517.751	554.139	625.86	639.716	739.662	491.973
Tb427.03.3280	41.1712	39.0877	40.8759	40.6105	44.9623	40.9624	42.9375
Tb427.03.3290	18.422	19.3205	18.2809	19.0356	20.0476	19.0665	21.0737
Tb427.03.3300	72.9445	65.3678	69.1643	64.8733	60.5736	70.0991	49.7437
Tb427.03.3310	1464.04	1174.59	1308.27	1461.43	1750.94	1422.08	1569.08
Tb427.03.3320	1514.09	1217.24	1353.62	1505.32	1784.92	1473.37	1604.35
Tb427.03.3330	86.6032	80.9593	82.4532	82.6099	90.6042	81.6728	93.0058
Tb427.03.3340	11.6492	12.2826	10.798	12.8626	6.49667	13.1246	6.89821
Tb427.03.3350	30.957	30.6942	32.5278	29.3564	37.8815	32.9935	37.877
Tb427.03.3360	32.6483	32.1818	32.3946	33.0127	33.5267	35.5944	31.273
Tb427.03.3370	45.8743	42.7823	45.3562	45.4216	61.315	45.3217	60.2336
Tb427.03.3380	31.4262	33.4035	31.4026	32.5987	29.6872	33.552	26.3462
Tb427.03.3390	43.1549	45.9565	46.3286	44.8713	48.7043	43.4812	46.3
Tb427.03.3400	42.9118	44.0281	45.1506	43.7243	49.7166	43.1787	47.7587
Tb427.03.3410	80.3463	87.7775	87.6554	79.1318	77.5955	80.7665	76.9535
Tb427.03.3430	24.8652	3.93735	3.43273	20.654	2.71694	20.8582	6.42575
Tb427.03.3440	27.1397	25.6767	24.3003	26.4156	20.6429	25.0791	23.9228
Tb427.03.3447	473.906	407.017	496.27	590.9	411.673	537.696	334.591
Tb427.03.3448	11.803	6.13556	6.2515	8.92613	4.26186	14.511	6.277
Tb427.03.3449	182.225	119.192	169.644	177.602	181.048	181.317	178.79
Tb427.03.3450	441.896	311.297	340.565	424.207	412.932	417.654	370.729
Tb427.03.3451	32.9901	25.691	25.5269	38.8287	66.6162	39.1215	63.4123
Tb427.03.3452	7.64553	7.01579	6.87875	7.81863	47.2556	8.37004	46.2765
Tb427.03.3453	27.9393	23.5578	27.5425	36.4423	77.3405	28.3685	72.7172
Tb427.03.3454	73.9042	54.1188	72.0859	78.1179	65.0628	84.1561	74.3584
Tb427.03.3455	102.464	59.7661	85.8163	96.6615	215.185	103.139	279.696
Tb427.03.3460	31.2772	30.5102	28.2483	29.7549	27.9609	31.9893	29.2754
Tb427.03.3470	21.2783	22.9084	20.6273	24.3866	26.5843	22.3848	28.3448
Tb427.03.3480	52.5335	45.9854	46.511	49.6721	39.9811	49.7062	38.7259
Tb427.03.3490	223.664	184.829	196.807	208.963	202.678	205.972	175.972
Tb427.03.3500	51.0725	64.0112	64.914	49.8776	47.4051	52.124	47.1411
Tb427.03.3510	19.8162	16.4903	17.3321	19.2432	20.0184	19.5815	21.2976
Tb427.03.3520	29.3575	27.8921	29.0657	27.7629	32.0584	28.1273	33.5751
Tb427.03.3530	18.2876	16.5995	17.2664	19.6865	20.0292	18.5172	22.1425
Tb427.03.3540	37.2684	34.2212	35.2644	37.9357	38.2526	37.162	42.0592
Tb427.03.3550	9.23719	12.7443	11.1621	11.0327	15.413	11.0356	14.1574
Tb427.03.3560	67.7039	64.6423	64.8022	59.8509	76.2813	65.2524	63.2588
Tb427.03.3570	15.7862	14.3262	16.8582	15.8455	19.3725	14.4445	22.7975
Tb427.03.3580	136.153	89.147	92.1999	128.985	145.134	137.822	99.0696
Tb427.03.3590	19.7749	20.6297	20.049	19.0343	19.4383	19.3712	20.1585
Tb427.03.3600	27.032	27.9358	25.4451	26.1281	19.7537	26.7605	28.2532
Tb427.03.3610	62.3579	55.7617	64.1714	58.1611	62.7223	57.4559	62.2152
Tb427.03.3620	30.4376	26.3627	28.1561	32.189	30.4685	32.9605	26.8672
Tb427.03.3630	16.5265	20.7389	19.3872	19.3656	12.2344	15.6409	15.6431
Tb427.03.3640	11.8206	14.0832	13.0574	13.3024	15.6966	13.2428	17.0614
Tb427.03.3650	20.9458	19.999	21.5314	20.9509	26.897	21.9173	24.6281
Tb427.03.3660	24.6848	22.6795	25.0499	23.7476	25.9596	22.4473	26.9398
Tb427.03.3670	22.4792	21.9378	21.6353	21.9899	21.4617	21.279	21.0172
Tb427.03.3680	37.7763	34.5481	39.0668	34.8825	33.2333	35.7502	34.5084
Tb427.03.3690	80.7743	73.9318	75.3099	77.7493	74.6358	80.2714	60.247
Tb427.03.3700	5.65942	6.47049	7.03349	7.1709	10.6712	7.19244	10.0972
Tb427.03.3710	24.4503	21.0376	24.1022	24.9152	27.2867	23.8667	31.3446
Tb427.03.3720	20.8163	20.8319	21.7167	25.2551	31.0916	22.1163	27.4793
Tb427.03.3730	10.3774	12.2688	11.3948	11.4877	9.53032	12.0197	9.17182
Tb427.03.3740	20.3487	21.7797	22.8574	21.3407	19.219	18.3379	21.1252
Tb427.03.3750	180.162	172.144	182.5	161.643	136.509	177.72	114.57
Tb427.03.3760	2012.95	1488.18	1632.61	1871.2	2195.69	1887.23	1995.31
Tb427.03.3770	216.224	171.309	205.409	203.948	246.541	213.324	233.146
Tb427.03.3780	1935.28	1523.8	1609.8	1850.57	2039.87	1890.85	1838.08
Tb427.03.3790	208.015	164.529	198.072	196.286	232.395	205.266	219.702
Tb427.03.3800	13.1959	16.6412	15.8957	15.6026	18.8876	15.4948	20.4212
Tb427.03.3810	12.008	13.9058	14.0813	14.0771	16.9373	14.09	16.7387
Tb427.03.3820	42.6956	39.5925	41.078	40.3549	45.535	40.3307	43.1628
Tb427.03.3830	31.1691	30.1356	29.9471	31.6266	31.3678	30.1614	31.0703
Tb427.03.3840	32.2783	36.487	35.5746	33.9617	34.9486	32.0967	35.4033
Tb427.03.3850	14.0062	15.6862	17.086	14.9096	18.1662	16.0398	17.6492
Tb427.03.3860	16.7756	20.2561	20.4478	16.9522	18.7884	17.5178	19.3365
Tb427.03.3870	26.0253	34.0961	32.9871	25.4222	32.546	28.7442	27.6059
Tb427.03.3880	61.9314	57.2728	64.4981	58.1182	72.1191	55.1024	68.9561
Tb427.03.3890	26.3645	27.3966	28.5889	25.7327	18.6202	25.9956	17.4426
Tb427.03.3900	21.5307	22.1888	22.4132	22.1506	23.4193	22.6181	18.3803
Tb427.03.3910	18.7974	18.459	19.213	17.2056	23.3629	18.7892	26.4245
Tb427.03.3920	15.2616	15.2244	14.7773	15.6359	17.9326	15.5037	13.861
Tb427.03.3930	16.474	15.6	12.7307	19.8129	7.76927	18.5876	3.88086
Tb427.03.3940	5.38675	5.36768	4.52549	5.20973	3.16429	5.23828	2.56434
Tb427.03.3950	20.3695	20.9158	21.6681	21.8663	17.3777	21.752	16.2061
Tb427.03.3960	18.278	17.2659	14.4205	21.3658	7.583	21.0632	3.74185
Tb427.03.3970	50.5468	41.8179	43.775	49.1049	40.7455	48.6055	32.8033
Tb427.03.3980	22.2293	23.5416	24.8683	23.2668	21.3213	22.0085	21.2552
Tb427.03.3990	11.837	12.3776	12.0766	14.2622	14.1719	13.3607	13.2117
Tb427.03.4000	135.132	117.741	125.12	120.745	126.226	132.334	129.254
Tb427.03.4020	4.12843	4.41046	4.47443	3.54701	5.50144	3.4746	5.98482
Tb427.03.4030	18.2847	22.0158	22.4258	18.7459	29.1538	19.0378	27.7415
Tb427.03.4040	36.1529	40.2112	40.2258	36.6541	39.2289	38.0019	33.6933
Tb427.03.4050	20.3827	18.3055	22.4462	20.4725	28.2505	19.1451	33.5278
Tb427.03.4060	13.0141	15.886	14.5333	13.6507	17.2168	13.8919	20.1958
Tb427.03.4070	1160.45	1026.71	1006.49	1094.1	1547.92	1140.6	1217.05
Tb427.03.4080	649.524	595.15	583.619	617.786	846.457	644.945	716.252
Tb427.03.4090	625.048	595.006	578.352	599.711	697.573	641.095	596.86
Tb427.03.4100	935.561	842.073	840.343	887.786	1150.11	927.319	932.586
Tb427.03.4110	503.338	453.83	460.302	477.311	628.669	506.352	521.918
Tb427.03.4120	21.2187	21.4821	22.3571	21.8543	27.6117	20.4923	29.5272
Tb427.03.4130	38.9728	40.9334	44.1096	41.6716	47.3289	39.1537	53.8399
Tb427.03.4140	36.0041	34.0266	36.3521	36.1115	44.0634	35.499	44.4975
Tb427.03.4150	14.2451	15.6494	16.0931	16.3295	17.0872	16.2518	17.0727
Tb427.03.4160	47.8431	49.4629	48.9997	45.6436	31.1125	43.8718	27.3953
Tb427.03.4170	34.8099	38.5453	36.2153	40.5813	37.8268	43.1927	45.1944
Tb427.03.4180	12.9095	18.4277	15.5549	14.3504	10.5698	14.1372	13.6283
Tb427.03.4190	40.1166	49.1823	49.033	41.1576	36.1661	40.1685	30.1218
Tb427.03.4200	42.8256	41.2997	39.5216	48.5903	54.6944	43.0222	59.9803
Tb427.03.4210	9.68467	12.1375	11.384	10.421	15.2617	10.9268	16.389
Tb427.03.4220	18.0963	22.5399	22.1859	19.2853	26.4595	19.9882	23.0615
Tb427.03.4230	24.2151	36.2425	34.5345	22.8779	31.4754	26.7258	26.7831
Tb427.03.4240	17.0413	18.9906	19.4292	23.3525	21.6948	19.7436	22.9845
Tb427.03.4250	35.1034	35.5766	36.6321	35.4635	33.8832	31.9354	23.8695
Tb427.03.4260	31.5836	29.1673	30.1313	30.5984	28.2448	30.37	24.1327
Tb427.03.4270	37.6904	45.1193	43.1982	36.1273	30.6535	39.7382	19.9148
Tb427.03.4280	23.4903	28.335	25.2739	23.7926	25.386	24.5162	29.7437
Tb427.03.4290	83.0907	76.8368	51.4595	74.7047	407.855	68.8413	355.768
Tb427.03.4300	215.925	185.4	186.449	197.523	615.056	183.257	541.468
Tb427.03.4310	1141.29	899.512	987.551	1045.31	1267.26	1060.95	1098.44
Tb427.03.4320	1938.5	1487.39	1668.85	1788.79	1924.03	1805.02	1687.5
Tb427.03.4330	1965.32	1516.9	1702.98	1815.49	3086.78	1825.49	2719.91
Tb427.03.4340	32.5774	26.1331	27.6782	31.9853	25.6212	28.8398	29.5498
Tb427.03.4350	16.4052	17.492	17.1237	17.8965	19.267	17.3482	21.689
Tb427.03.4360	369.245	275.693	338.398	365.986	475.888	374.566	436.217
Tb427.03.4370	20.7455	19.0358	19.084	21.4981	22.5052	20.188	24.7377
Tb427.03.4380	14.7768	13.5501	14.903	14.2268	15.4283	12.9821	16.0412
Tb427.03.4390	17.2701	14.5845	15.7753	15.566	17.9044	16.2775	18.3265
Tb427.03.4400	11.8856	10.6095	11.1429	10.6755	11.6748	11.343	12.5324
Tb427.03.4410	23.7779	21.336	24.3271	24.785	27.3859	22.926	29.8039
Tb427.03.4420	27.7162	27.0218	28.8592	27.3028	30.6703	26.664	32.648
Tb427.03.4430	22.7448	26.0668	24.7063	25.5515	26.0334	26.4342	27.1145
Tb427.03.4440	45.6482	44.7777	43.791	43.1617	34.6126	40.9507	37.7706
Tb427.03.4450	49.9205	47.9304	46.9726	46.4023	41.8973	46.2702	44.7327
Tb427.03.4460	17.2242	18.0283	18.946	18.7677	22.1057	18.6496	24.1398
Tb427.03.4470	15.3531	18.0205	16.4487	17.566	16.0127	16.2511	16.8236
Tb427.03.4480	22.1475	22.0015	27.3124	22.3253	36.898	22.8929	38.8697
Tb427.03.4490	21.2471	24.6757	23.9969	22.6715	24.1158	22.543	25.9272
Tb427.03.4500	15.7936	16.4897	14.7099	15.9785	9.51418	16.6392	7.42298
Tb427.03.4510	20.6727	22.9255	22.261	20.1889	24.6026	20.7741	22.7141
Tb427.03.4520	33.183	32.9844	33.3791	32.7709	34.5911	31.8189	37.0307
Tb427.03.4530	15.7624	20.7871	19.3677	17.5857	20.0808	16.2168	23.1791
Tb427.03.4540	19.1462	21.2036	20.2828	18.9852	20.649	19.2004	24.2997
Tb427.03.4550	13.7304	17.6373	16.4474	15.9217	18.0869	15.2731	19.7967
Tb427.03.4560	11.2493	15.1704	13.9889	12.741	12.6545	13.1113	8.66068
Tb427.03.4570	33.1858	38.2842	36.4343	33.7043	32.7429	32.3323	33.6399
Tb427.03.4580	19.8974	23.235	22.713	20.4732	28.4555	21.2816	26.7877
Tb427.03.4590	6.71627	8.36505	8.00391	7.52595	6.17317	7.39521	2.92653
Tb427.03.4600	30.3233	32.024	29.8613	28.4166	27.8545	27.6165	26.8051
Tb427.03.4610	7.50333	10.1193	9.97775	8.08397	13.3819	8.58782	12.3112
Tb427.03.4620	21.9221	26.41	24.6914	23.3165	25.3844	23.7829	24.9128
Tb427.03.4630	31.299	38.7623	38.5917	32.4815	33.448	33.2785	27.48
Tb427.03.4640	14.5827	14.2447	14.9877	16.136	16.5054	14.4922	14.2189
Tb427.03.4650	26.004	25.6227	20.8203	25.7539	14.6049	23.3099	17.6812
Tb427.03.4660	24.8812	23.5819	24.6526	28.2885	29.6736	26.2967	30.968
Tb427.03.4670	24.8684	27.4956	28.615	27.3441	19.3217	26.297	17.2654
Tb427.03.4680	104.992	110.741	106.665	99.1831	91.5142	101.626	87.7467
Tb427.03.4690	18.6121	21.4878	19.2548	19.7812	23.4759	19.323	23.9269
Tb427.03.4700	19.2826	21.6975	21.3641	21.8485	23.0202	20.673	22.91
Tb427.03.4710	7.78721	11.8242	10.7005	9.33149	10.8292	9.35766	8.13899
Tb427.03.4720	206.458	216.655	205	201.19	187.504	200.124	155.662
Tb427.03.4730	72.3176	66.659	73.3872	76.2983	83.3334	74.3132	91.7358
Tb427.03.4740	41.2412	42.424	47.3324	45.0428	95.9697	47.1575	101.279
Tb427.03.4750	167.337	174.341	169.525	156.176	233.063	160.925	218.419
Tb427.03.4760	187.171	198.945	189.569	183.419	166.277	185.486	138.202
Tb427.03.4770	71.121	65.7624	72.5705	75.2987	82.5013	73.1866	90.6678
Tb427.03.4780	40.0814	41.2265	46.1377	43.9139	92.5864	46.0222	98.4431
Tb427.03.4790	167.95	174.951	170.295	156.598	236.684	161.412	221
Tb427.03.4800	23.6752	23.4434	21.4979	21.8609	21.5698	22.463	25.0945
Tb427.03.4810	18.5326	16.5503	17.2216	17.4286	22.5021	17.9575	24.9017
Tb427.03.4820	50.4812	50.6061	50.4149	51.0092	44.0414	51.2499	44.7185
Tb427.03.4830	15.9662	12.4077	11.0844	15.0686	6.85006	16.3434	7.81138
Tb427.03.4840	58.0584	53.9458	54.5545	51.9433	54.372	56.1801	52.377
Tb427.03.4850	34.9762	30.2732	33.0724	34.3126	31.1746	35.6688	38.755
Tb427.03.4860	26.9222	23.6976	22.3612	27.9764	21.3155	26.1633	21.6975
Tb427.03.4870	18.8756	16.8887	17.0645	18.4584	12.973	18.821	18.4029
Tb427.03.4880	85.0047	67.4016	74.3034	80.8809	58.1851	79.0591	63.1131
Tb427.03.4890	14.9156	12.5229	15.5169	16.3827	17.6498	15.0971	22.0461
Tb427.03.4900	27.5021	22.959	23.0194	26.1318	21.6624	24.9951	25.6186
Tb427.03.4910	51.8303	49.8897	56.7962	54.4339	53.3793	54.4664	51.4489
Tb427.03.4920	43.1827	38.0743	41.3742	42.7666	40.2203	40.3249	42.2442
Tb427.03.4930	26.1824	23.134	23.9375	27.7767	24.6865	25.5161	32.6364
Tb427.03.4940	13.7346	15.448	12.4849	14.5107	13.3075	14.9531	13.0227
Tb427.03.4950	29.9878	26.1564	28.2962	27.541	34.2283	28.3217	35.7855
Tb427.03.4960	16.4416	19.3894	19.3769	16.2183	21.2058	17.4529	21.2356
Tb427.03.4970	27.8192	27.4409	26.6962	26.5442	27.8935	27.8989	28.2623
Tb427.03.4980	50.2375	51.5697	50.8655	50.293	46.2079	47.5229	39.1451
Tb427.03.4990	17.6916	17.4785	17.0644	18.6032	20.6479	18.0585	21.6126
Tb427.03.5000	21.9837	21.8463	21.9798	22.8748	26.122	24.1518	27.9421
Tb427.03.5010	118.296	88.9269	100.42	108.898	89.9588	112.958	75.8849
Tb427.03.5020	28.8622	29.9328	29.9633	26.9183	39.7652	29.3775	34.6789
Tb427.03.5030	19.4256	20.9627	21.7435	19.2324	25.647	19.7281	29.2473
Tb427.03.5040	37.0107	38.3499	37.0446	36.4717	36.1114	37.5193	35.4475
Tb427.03.5050	985.661	783.659	843.699	941.029	1117.33	956.068	1006.51
Tb427.03.5060	86.5207	71.5331	74.8208	85.7537	89.4426	85.4912	76.4544
Tb427.03.5070	23.8231	27.1889	26.3306	24.5524	27.1794	25.4578	26.2499
Tb427.03.5080	36.2285	38.323	32.7456	36.4644	16.6231	40.175	8.32214
Tb427.03.5090	88.8336	87.031	90.8806	89.6874	72.539	79.8098	68.637
Tb427.03.510	9.30292	5.39277	5.44541	6.56467	6.1969	7.88365	8.15006
Tb427.03.5100	21.0239	23.9202	22.6875	20.8126	25.2013	21.5832	27.568
Tb427.03.5110	25.4929	27.0274	25.2282	27.0493	21.8125	27.3212	20.1656
Tb427.03.5120	13.471	13.9739	13.9413	14.692	13.2794	13.815	12.9624
Tb427.03.5130	22.1975	23.441	21.7904	22.9551	20.2093	21.2929	20.2719
Tb427.03.5140	8.36533	10.5156	9.6103	9.47402	7.83368	9.63898	6.70205
Tb427.03.5150	36.0211	29.5792	32.3999	33.5188	40.1022	34.3896	43.5378
Tb427.03.5160	10.7191	12.8627	11.4761	12.6398	12.523	12.2062	13.1819
Tb427.03.5170	23.3064	26.3707	25.2799	25.8012	29.2918	22.218	30.642
Tb427.03.5180	322.406	298.507	325.444	303.569	273.844	299.506	272.217
Tb427.03.5190	8.68018	11.4457	11.1694	9.9787	10.576	9.98817	11.027
Tb427.03.5200	32.2543	35.4646	35.1299	30.7707	26.3698	31.8041	28.7806
Tb427.03.5210	8.61628	8.8688	9.10561	8.19686	8.89712	8.21529	7.3986
Tb427.03.5220	9.82952	12.2243	10.142	11.1053	10.116	10.3254	7.14733
Tb427.03.5230	26.6012	28.5132	28.5404	27.3514	32.2047	26.4905	32.7595
Tb427.03.5240	18.7184	22.9808	22.8759	19.1939	21.0727	19.3124	23.1954
Tb427.03.5250	1.49803	2.43892	2.44611	1.84743	2.54393	2.28072	1.44299
Tb427.03.5260	23.179	24.8422	23.8311	25.5882	20.1356	25.366	19.6412
Tb427.03.5270	51.2026	41.647	46.2683	49.4987	40.1863	47.774	39.074
Tb427.03.5280	39.3527	35.4864	41.1698	41.9884	49.4572	40.7629	51.8641
Tb427.03.5290	18.8128	20.323	19.6277	19.8089	22.8435	19.43	24.001
Tb427.03.5300	32.9346	33.053	36.8174	33.2795	32.2138	34.0479	41.5564
Tb427.03.5310	15.1745	19.5568	19.3113	17.4913	56.3965	17.7451	45.255
Tb427.03.5320	28.8702	25.8832	28.7907	30.2241	29.1931	30.5193	28.6253
Tb427.03.5330	33.3873	33.2193	33.2501	34.2741	31.1563	33.7005	29.6566
Tb427.03.5340	158.712	132.816	142.592	148.981	137.454	150.488	134.844
Tb427.03.5350	114.676	86.2132	97.7058	118.587	92.2063	108.233	75.7188
Tb427.03.5360	32.2327	36.3884	38.9102	37.2193	27.1345	34.3978	25.108
Tb427.03.5370	112.039	94.0094	102.422	109.86	94.4883	112.553	78.3626
Tb427.03.5380	24.8051	21.9912	19.3596	25.0541	18.5782	23.7061	18.2898
Tb427.03.5390	8.16284	9.88696	8.17821	9.74508	6.862	9.9043	4.26585
Tb427.03.5400	20.3684	17.6467	18.0226	18.8256	16.2045	18.2073	16.3297
Tb427.03.5410	11.7944	11.2268	9.62666	11.7201	9.53616	9.91013	10.7078
Tb427.03.5420	14.7311	15.5983	13.9099	14.1882	16.3529	13.5838	13.915
Tb427.03.5430	39.0997	34.5884	35.1666	37.5416	27.6756	31.8715	26.2465
Tb427.03.5440	13.5968	16.9626	15.4924	15.6083	18.2125	15.273	17.0962
Tb427.03.5450	12.7822	15.2268	15.0171	14.4733	11.9041	14.7719	11.0475
Tb427.03.5460	22.9506	24.2602	25.7342	24.3413	24.3771	24.9907	26.535
Tb427.03.5470	37.7825	37.759	38.7616	38.4093	33.1568	37.6252	33.9005
Tb427.03.5480	15.9384	17.7144	16.3113	15.796	18.6611	15.156	18.4709
Tb427.03.5490	58.4065	56.2003	57.7372	55.3237	52.5368	56.342	44.0133
Tb427.03.550	2.58629	1.79872	1.76411	2.1823	1.12929	2.10108	0.86932
Tb427.03.5500	49.8544	41.5856	44.6257	45.7541	44.1537	46.8163	43.5552
Tb427.03.5510	12.7453	13.916	13.3713	14.5515	17.9763	14.2691	16.8068
Tb427.03.5520	77.4979	84.9805	81.2862	77.6222	87.807	80.3409	75.4434
Tb427.03.5530	14.9432	19.1295	17.9572	14.8563	32.9765	17.0939	30.9157
Tb427.03.5540	38.4302	32.8479	34.516	35.9013	35.6947	34.9735	33.7902
Tb427.03.5550	109.606	91.726	99.872	112.557	104.603	112.224	100.023
Tb427.03.5560	67.5125	51.5151	56.1712	66.2758	63.669	67.5313	58.7362
Tb427.03.5570	33.8657	33.0925	39.1091	35.8762	36.1155	33.916	36.3313
Tb427.03.5580	63.0006	53.7734	60.2726	64.6677	57.6408	60.9039	53.0273
Tb427.03.5590	21.6542	21.1954	21.5644	23.7592	21.2534	23.5483	21.5727
Tb427.03.560	20.568	21.1767	23.3223	20.0853	14.4546	20.3732	13.7732
Tb427.03.5600	23.1281	22.7838	23.4718	22.96	23.0112	22.8178	24.4926
Tb427.03.5610	24.129	25.0747	24.8587	23.9721	21.6312	23.6073	22.2653
Tb427.03.5620	44.9636	46.9389	47.6256	45.0967	56.0259	45.3514	48.7537
Tb427.03.5630	15.1289	15.7127	16.5855	18.0686	20.1213	16.7726	20.7088
Tb427.03.5640	36.4625	35.5857	36.1592	36.9647	47.0242	37.4383	43.119
Tb427.03.5650	6.24333	8.2893	6.897	7.67819	4.46655	6.47678	5.57056
Tb427.03.5660	29.2726	33.3436	33.381	26.9285	20.7045	27.119	16.3729
Tb427.03.570	8.92358	7.04038	7.33578	8.25994	4.31686	8.55732	4.76409
Tb427.03.5780	24.1239	22.4093	23.3732	23.7997	19.4076	22.4974	20.0567
Tb427.03.5790	35.1961	34.9697	38.2975	34.2476	20.4544	33.0454	18.7079
Tb427.03.580	14.48	10.6922	10.5901	12.1803	10.0773	13.3458	12.7053
Tb427.03.5800	10.9134	11.7774	11.2567	10.2295	7.2813	10.4432	8.7212
Tb427.03.5810	16.8737	13.3441	11.348	14.923	8.22321	14.9972	10.0028
Tb427.03.5820	25.0234	24.8949	26.0103	23.9128	17.9904	22.3243	17.5756
Tb427.03.5830	15.8605	11.6298	10.6607	13.2862	9.02204	13.5418	8.57535
Tb427.03.590	5.70191	4.84958	4.58023	4.61127	2.25307	4.90552	3.19951
Tb427.03.600	195.493	153.283	145.458	180.717	103.753	173.381	115.497
Tb427.03.610	42.3974	38.0229	44.443	40.7941	36.8882	43.1107	30.2997
Tb427.03.620	19.2079	17.9388	17.0201	19.0568	14.6023	18.4389	15.6835
Tb427.03.630	57.3668	53.3896	56.451	58.3199	48.9947	60.3449	53.6754
Tb427.03.640	101.096	91.4774	98.882	94.0174	91.4165	95.3534	90.5974
Tb427.03.650	72.9351	65.341	65.0701	75.6478	58.6253	67.2172	62.4379
Tb427.03.660	14.262	13.5472	13.6732	14.9799	11.4809	14.5319	13.0288
Tb427.03.670	11.2257	10.7232	9.90971	11.8207	10.76	12.2124	11.7136
Tb427.03.680	11.282	13.0115	12.4579	10.5798	8.78749	10.6377	11.5311
Tb427.03.690	23.8901	23.2738	22.6825	25.2761	18.5867	23.7195	18.4584
Tb427.03.700	25.646	17.6669	23.4431	22.6872	15.7361	23.7012	14.987
Tb427.03.710	8.79211	8.96349	8.56253	7.90056	7.49867	8.43171	7.93083
Tb427.03.730	34.4326	26.9652	29.2053	34.3767	32.6293	33.3173	32.5387
Tb427.03.740	84.3218	88.9961	88.0932	89.5459	43.261	90.539	31.9865
Tb427.03.750	26.8587	27.2124	29.0435	29.9803	23.565	29.1311	26.3822
Tb427.03.760	27.7317	25.3876	25.9247	27.7041	31.6733	27.8428	31.6394
Tb427.03.770	47.0508	43.5911	45.4178	42.8814	47.7643	44.7065	51.9175
Tb427.03.780	87.2998	70.9457	76.459	84.0958	99.1129	80.4696	103.667
Tb427.03.790	17.481	18.0719	16.1054	18.3221	16.5583	17.0121	19.3409
Tb427.03.800	53.711	44.1905	45.3584	51.3806	45.6234	53.1039	46.5656
Tb427.03.810	20.7737	21.1801	22.3789	23.5116	26.3984	21.9787	29.7299
Tb427.03.820	25.9472	24.5524	24.2976	24.6236	28.5917	25.223	31.8832
Tb427.03.830	31.5728	31.4768	32.9953	31.8026	31.6048	31.1669	35.0068
Tb427.03.840	20.9182	17.7397	19.0804	21.8717	21.8883	20.9594	21.9023
Tb427.03.850	6.7831	7.60348	6.27036	8.53647	4.19485	7.29482	3.70246
Tb427.03.860	192.375	176.765	196.75	179.89	194.077	165.666	192.439
Tb427.03.870	32.3371	28.7454	28.2645	31.8006	26.1102	31.0304	25.108
Tb427.03.880	36.2819	29.0827	35.6895	33.2255	41.0441	34.9424	40.856
Tb427.03.890	21.8142	21.7687	23.4993	21.3758	23.372	22.1041	25.4362
Tb427.03.900	27.2395	25.3467	29.9519	26.7888	29.905	27.0562	32.9147
Tb427.03.910	26.8534	27.6159	26.0347	27.2553	28.2778	26.6302	29.3487
Tb427.03.920	16.4325	17.2262	17.6152	17.1827	20.5867	17.4646	21.7735
Tb427.03.930	35.4269	38.3711	43.8819	34.3911	41.112	37.9493	30.4327
Tb427.03.940	28.351	30.4692	29.8201	27.7034	30.4372	28.2867	33.6393
Tb427.03.950	19.1694	18.9691	18.4105	20.0193	15.2019	18.2992	16.5399
Tb427.03.960	230.104	214.164	192.117	213.845	190.51	213.576	184.484
Tb427.03.970	37.7186	36.2525	37.8184	38.6453	47.1671	36.3507	55.0662
Tb427.03.980	21.7619	22.9981	21.9325	21.1372	19.2115	21.3984	20.6308
Tb427.03.990	24.7847	25.4318	24.7813	24.039	16.0744	24.0056	19.4762
Tb427.04.100	181.356	156.943	157.322	182.926	164.545	183.432	165.69
Tb427.04.1000	5.83302	7.95651	9.08157	7.05982	14.5626	6.29593	10.1789
Tb427.04.1010	15.1265	16.1031	14.821	14.2359	19.5079	14.3072	17.3093
Tb427.04.1020	50.6027	50.0899	51.722	48.7922	53.4592	50.7988	48.6308
Tb427.04.1030	15.6191	15.43	16.6927	17.1515	20.0217	16.9407	22.9854
Tb427.04.1040	45.724	35.0473	38.0507	42.7588	36.804	43.1424	35.933
Tb427.04.1050	21.6455	23.9116	21.9648	22.1889	30.4111	21.7354	32.7709
Tb427.04.1060	14.4117	17.2171	14.5276	15.6226	15.4955	15.3936	16.3058
Tb427.04.1070	20.2069	18.3979	20.231	21.5861	23.6569	20.6556	26.9221
Tb427.04.1080	97.2992	100.496	96.9863	92.9458	104.869	97.7793	88.2685
Tb427.04.1090	24.3922	26.2135	27.3518	22.3771	29.3335	23.2556	29.0884
Tb427.04.110	43.7822	40.2127	38.5725	42.5998	23.2817	46.3568	21.4929
Tb427.04.1100	352.451	293.58	339.051	361.334	439.472	369.027	393.673
Tb427.04.1110	32.2007	26.0168	24.7225	32.4199	36.2026	35.5935	34.478
Tb427.04.1120	35.8139	37.2902	36.9099	35.5672	32.2374	36.5311	34.8092
Tb427.04.1130	49.2204	46.8459	45.4771	46.7737	47.2162	51.1706	48.1993
Tb427.04.1140	28.9245	28.1763	27.097	28.468	24.383	27.2603	26.2297
Tb427.04.1150	26.0877	25.4796	25.4202	25.7779	30.9676	26.8425	29.6762
Tb427.04.1160	15.7805	18.8883	18.1953	15.5176	28.411	18.1952	23.4876
Tb427.04.1170	28.0609	23.0479	25.5637	24.7886	30.2393	25.1546	31.4589
Tb427.04.1180	29.0166	28.5124	29.3793	29.1295	30.0679	29.7129	33.2781
Tb427.04.1190	28.2165	33.7537	35.7248	26.6544	29.5759	27.6097	35.6107
Tb427.04.120	98.7704	91.5646	79.9096	97.3101	90.0385	97.9568	94.2901
Tb427.04.1200	9.28545	7.0111	7.44457	9.00791	6.48232	8.52009	5.92408
Tb427.04.1220	84.9843	75.0746	78.4471	81.2807	81.3049	83.1324	67.9808
Tb427.04.1230	186.369	168.416	187.784	175.372	210.65	197.172	206.051
Tb427.04.1240	61.3115	55.67	54.2442	63.6402	49.4752	62.844	48.556
Tb427.04.1250	19.0264	18.9247	17.5214	19.5086	20.4241	19.1114	21.0151
Tb427.04.1260	31.597	32.2616	29.2887	33.7994	30.5504	31.9871	30.5294
Tb427.04.1270	95.7303	86.2021	93.8091	92.3749	83.5192	90.0327	74.9966
Tb427.04.1280	49.8332	45.1134	45.6445	47.3567	47.7435	49.3339	52.3556
Tb427.04.1290	25.8782	26.4331	25.388	28.3187	29.2024	29.5448	28.7824
Tb427.04.130	10.4387	7.87924	6.6416	8.45859	4.96586	9.1212	7.90249
Tb427.04.1300	538.891	434.721	445.157	519.505	497.691	507.718	388.382
Tb427.04.1310	37.4244	38.8585	39.5557	38.1216	48.6124	37.548	51.9822
Tb427.04.1320	19.806	20.2222	19.9286	20.3119	19.4266	20.2636	20.7438
Tb427.04.1330	85.6055	88.2894	88.9727	84.036	65.5834	85.4641	54.875
Tb427.04.1340	47.5257	46.6059	48.3858	45.6444	52.9381	45.3964	53.7765
Tb427.04.1350	36.7997	35.3423	35.1696	35.7056	37.8757	35.7417	40.9364
Tb427.04.1360	33.7585	29.5307	28.7761	32.1213	27.6185	32.4578	26.1044
Tb427.04.1370	36.3855	31.8584	38.6126	34.6683	39.323	33.4974	40.7455
Tb427.04.1380	10.4904	10.1636	10.9885	10.6315	14.4173	11.0613	15.645
Tb427.04.1390	13.0096	16.2898	13.5685	14.0513	11.0765	14.4503	9.42558
Tb427.04.140	4.22413	3.36383	2.18139	2.87508	2.95666	3.64567	3.57343
Tb427.04.1400	11.9426	16.138	14.3834	13.5296	9.7649	11.4237	13.7068
Tb427.04.1410	27.2651	28.4586	28.4646	28.9944	36.9361	27.6192	39.0569
Tb427.04.1420	31.8889	33.5689	33.0775	32.1895	30.1534	33.7387	31.7323
Tb427.04.1430	24.8132	27.2993	26.1028	26.962	26.2259	26.6654	25.8233
Tb427.04.1440	30.822	27.5765	28.9983	29.1905	35.037	29.159	39.6528
Tb427.04.1450	24.6078	26.1958	24.5422	26.5281	27.0581	26.1614	29.3324
Tb427.04.1460	31.3331	31.7	31.6411	31.5831	31.2004	32.0565	30.2105
Tb427.04.1470	27.7899	27.7551	29.6608	30.9858	24.017	29.292	25.3405
Tb427.04.1480	32.5485	34.0281	34.2594	32.2847	34.0334	33.4977	30.4477
Tb427.04.1490	15.049	17.9678	17.7405	16.7473	18.3914	16.1296	20.5215
Tb427.04.150	24.7102	21.4521	20.5081	23.2569	21.4432	24.4315	29.941
Tb427.04.1500	16.9092	20.9104	21.0028	17.859	22.9227	19.3024	21.3364
Tb427.04.1510	34.7623	38.7796	39.0415	35.2548	35.74	35.926	31.2941
Tb427.04.1520	23.502	24.9862	24.7394	24.3928	35.3135	22.5218	40.3673
Tb427.04.1530	22.4304	26.1149	25.8002	24.7137	25.2999	23.905	26.444
Tb427.04.1540	19.4826	24.071	21.6824	20.36	19.2021	20.1534	13.927
Tb427.04.1550	57.7009	60.3418	66.0089	56.2053	58.33	57.4793	58.8086
Tb427.04.1560	18.9688	21.0153	18.8348	21.3036	19.1466	19.4797	18.6436
Tb427.04.1570	23.2918	21.7193	23.3937	25.6844	36.4022	22.9053	35.9405
Tb427.04.1580	49.3307	47.0455	49.1404	47.7495	64.7116	48.9273	69.5054
Tb427.04.1590	43.5757	44.5244	41.7477	46.0016	36.5506	41.3145	37.8522
Tb427.04.160	16.732	16.7959	12.5351	16.9213	7.0648	15.054	7.50214
Tb427.04.1600	55.2811	47.678	53.7946	53.4903	68.905	52.3251	70.2312
Tb427.04.1610	45.5778	44.3666	46.1714	43.5578	47.4075	44.2095	46.8451
Tb427.04.1620	20.7993	24.5498	20.2788	21.8157	14.8378	21.2823	14.3251
Tb427.04.1630	38.4279	40.9262	36.7578	38.6688	44.2482	37.8842	44.4472
Tb427.04.1640	68.2561	59.9859	59.8898	72.1311	58.3445	68.2648	51.885
Tb427.04.1650	20.663	24.4379	23.0921	22.9788	19.5484	23.0196	13.5965
Tb427.04.1660	25.4744	30.5779	30.642	26.7649	28.7538	25.8641	27.2979
Tb427.04.1670	19.7467	21.1413	22.8376	19.2119	16.3549	19.4485	15.9778
Tb427.04.1680	59.9383	58.0289	58.5609	60.0745	57.4275	58.6798	49.4503
Tb427.04.1690	52.2548	47.5767	51.0329	47.6978	53.7838	48.8314	55.6268
Tb427.04.170	7.49014	7.09739	6.56587	7.99633	8.10168	6.45487	9.81233
Tb427.04.1700	19.1198	23.1772	24.3407	21.5312	17.6703	21.2252	17.9585
Tb427.04.1710	38.1674	34.8271	36.6428	39.9494	32.7034	37.3712	33.9836
Tb427.04.1720	32.5821	27.4147	32.8338	33.3561	47.7685	32.8268	43.4249
Tb427.04.1730	20.7293	20.8631	21.6545	24.4887	22.6726	22.671	20.4526
Tb427.04.1740	60.436	53.0286	56.2589	61.2674	63.164	61.0892	56.9234
Tb427.04.1750	21.9689	22.2595	23.6457	23.9001	24.1214	24.4658	22.4112
Tb427.04.1760	50.3907	54.7601	56.3811	54.3548	53.83	50.7602	52.2289
Tb427.04.1770	103.425	103.362	104.728	107.697	85.7712	109.524	85.7063
Tb427.04.1780	26.1157	26.0485	23.9691	26.0038	24.1979	25.9633	24.3611
Tb427.04.1790	1212.29	884.931	1085.27	1153.48	1714.32	1227.67	1511.09
Tb427.04.180	129.493	112.55	112.147	120.171	79.7053	117.809	86.22
Tb427.04.1800	1409.79	1022.47	1263.44	1338.83	1979.73	1432.08	1750.57
Tb427.04.1810	70.5401	68.9226	72.9824	67.0301	67.9104	63.5185	81.0734
Tb427.04.1820	15.448	17.3536	16.1293	16.2608	16.2172	15.0539	17.5424
Tb427.04.1830	77.055	66.4887	74.3082	76.9355	66.6069	71.3225	73.6177
Tb427.04.1840	15.9964	21.0321	18.7834	17.408	9.04583	18.617	6.40136
Tb427.04.1850	57.4274	55.4035	54.0105	54.5104	65.7532	54.487	62.5749
Tb427.04.1860	909.783	664.117	740.751	932.714	1094.69	889.208	902.494
Tb427.04.1870	19.2718	23.8909	23.2406	22.3972	18.1796	22.9325	12.3482
Tb427.04.1880	5.17047	7.04569	6.66442	6.6419	6.03061	6.53103	3.89842
Tb427.04.1890	50.8318	46.3042	49.0503	52.7757	50.0806	50.0286	49.5837
Tb427.04.190	8.92923	8.48016	8.39188	9.5369	6.9838	9.54084	6.7569
Tb427.04.1900	27.7164	28.0915	28.6335	28.9841	27.7499	26.9896	27.0631
Tb427.04.1910	3.23174	3.75766	4.48638	3.09323	2.28181	3.14981	1.17102
Tb427.04.1920	59.0766	61.1399	62.9429	58.9889	90.1903	58.8549	81.0376
Tb427.04.1930	165.711	137.381	151.94	154.654	124.549	138.173	123.363
Tb427.04.1940	21.9259	24.1772	23.0983	24.6858	24.1383	24.2166	23.4064
Tb427.04.1950	46.4482	47.6755	48.2854	46.9179	46.7129	47.0038	44.9287
Tb427.04.1960	33.0605	34.6079	35.8887	36.1999	36.8421	34.6532	36.7917
Tb427.04.1970	26.847	30.1245	31.2235	26.9769	33.2607	28.4377	33.5071
Tb427.04.1980	35.4158	34.7958	33.7723	35.1089	35.2536	36.6783	31.043
Tb427.04.1990	26.2357	28.3146	25.6643	25.8255	19.9051	28.1169	20.8766
Tb427.04.200	40.5784	37.0699	35.0039	41.2299	25.6195	41.059	26.7227
Tb427.04.2000	101.466	98.2284	99.8229	99.811	87.9451	96.8754	75.5884
Tb427.04.2010	87.5433	87.4255	84.7591	87.7894	86.0813	87.533	90.282
Tb427.04.2020	30.9523	32.8127	33.7854	34.8505	35.8311	30.6871	38.1618
Tb427.04.2030	406.414	334.572	399.18	387.088	471.32	399.876	443.191
Tb427.04.2040	617.7	454.988	559.678	587.207	715.278	588.994	641.459
Tb427.04.2050	123.521	111.436	119.971	116.332	146.33	120.973	142.589
Tb427.04.2060	74.8337	68.6995	72.3555	73.0295	74.8474	72.9207	62.5205
Tb427.04.2070	23.9326	25.9691	29.8431	23.0415	59.1717	23.9861	41.7603
Tb427.04.2080	74.2039	68.3674	65.0631	70.7679	59.3719	74.3262	49.6624
Tb427.04.210	69.765	73.7952	66.5601	70.4446	49.5135	75.5268	49.1762
Tb427.04.2100	11.8806	12.8306	10.0854	14.383	14.7682	12.3174	15.2713
Tb427.04.2110	27.5032	28.9639	26.2888	27.1875	28.2834	29.396	21.6274
Tb427.04.2120	16.2185	14.8226	15.9017	15.6603	21.1856	16.4968	22.1409
Tb427.04.2130	26.1369	25.9964	24.6483	27.5986	27.3395	25.4283	30.4077
Tb427.04.2140	24.6041	23.2013	22.8786	25.1792	27.3677	25.3661	25.2418
Tb427.04.2150	19.2867	18.861	16.3422	21.5215	19.7626	21.631	19.1777
Tb427.04.2160	32.42	32.2281	31.7072	32.4627	42.7817	31.0433	47.7177
Tb427.04.2170	64.2402	60.8968	69.1835	66.7572	68.1352	60.2542	70.8858
Tb427.04.2180	889.742	624.109	799.026	871.333	998.689	890.587	930.392
Tb427.04.2190	20.9989	20.9996	20.1939	23.4487	19.8119	21.0098	19.3541
Tb427.04.220	41.3098	37.7411	37.3035	39.6754	23.5949	38.5889	22.8109
Tb427.04.2200	12.6965	14.7139	14.76	14.1036	15.7551	14.9723	16.6085
Tb427.04.2210	66.3129	66.238	66.6436	62.8711	59.5595	67.8049	55.6038
Tb427.04.2220	16.9454	20.1001	18.6465	18.0314	18.4232	17.7352	14.3678
Tb427.04.2230	25.571	28.7347	28.0088	26.8896	31.7319	24.5673	28.9809
Tb427.04.2240	41.5155	51.358	51.2	44.3581	42.1586	46.109	44.9504
Tb427.04.2250	25.3133	27.1146	26.8725	26	23.2698	24.3361	25.4087
Tb427.04.2260	70.5329	55.6226	58.4716	67.5537	54.4876	61.6015	51.2679
Tb427.04.2270	26.1842	24.5578	23.928	25.3941	22.6091	25.331	26.0706
Tb427.04.2280	17.9521	21.6328	21.3874	21.1287	25.2003	19.8324	23.2506
Tb427.04.2290	32.4658	37.6662	35.2829	33.6337	24.3021	32.9776	23.413
Tb427.04.230	40.5129	35.4251	32.5058	41.3876	32.7232	39.4823	31.9533
Tb427.04.2300	15.9643	17.6791	15.8213	17.6326	17.7724	16.2038	14.9985
Tb427.04.2310	94.0344	89.5036	90.4544	93.4403	68.5283	84.7999	51.0227
Tb427.04.2320	81.412	70.7674	76.2156	78.5846	86.9149	74.1306	83.5202
Tb427.04.2330	61.4718	60.0609	66.1895	68.5117	66.4818	61.2159	74.6008
Tb427.04.2340	31.1622	30.7491	31.2311	30.2523	35.7337	30.0993	35.5617
Tb427.04.2350	24.8289	21.4043	23.9132	24.8359	30.009	23.7666	32.2259
Tb427.04.2360	39.3255	40.7335	44.1511	36.0208	46.0236	34.678	48.5474
Tb427.04.2370	21.3015	25.1182	24.7729	24.7844	26.4389	23.1584	28.2483
Tb427.04.2380	23.7265	29.5788	30.4178	23.1957	21.4424	24.8257	24.318
Tb427.04.2390	32.4056	33.9473	32.9938	32.814	38.9958	33.7264	37.8028
Tb427.04.240	11.0193	12.6763	12.6184	11.2758	6.95924	11.3421	10.2445
Tb427.04.2400	19.7722	20.8823	19.3705	20.2286	17.4082	19.6084	15.8133
Tb427.04.2410	3.75911	4.97665	4.38666	4.2313	3.59069	3.99689	2.79706
Tb427.04.2420	31.3438	33.3353	36.3291	31.5883	26.2609	31.5083	28.5507
Tb427.04.2430	21.5939	24.5104	24.0656	21.6694	21.522	22.0756	21.2492
Tb427.04.2440	20.6147	23.931	23.7394	21.1228	17.8683	20.8315	19.6516
Tb427.04.2450	232.219	132.814	139.808	225.314	247.13	220.308	202.896
Tb427.04.2460	3.52481	5.94923	5.00705	4.00748	2.68722	4.0984	2.09396
Tb427.04.2470	14.2677	18.2578	17.8044	14.6134	22.8346	15.6124	23.8324
Tb427.04.2480	15.3747	16.9858	17.2443	15.2744	14.9504	15.5931	16.321
Tb427.04.2490	14.4595	17.6858	14.27	16.9153	14.3228	14.6993	15.4712
Tb427.04.250	50.052	49.9744	48.3091	47.7292	35.573	51.8405	31.9895
Tb427.04.2500	9.69572	11.6681	11.4411	9.14545	11.5402	9.23486	7.88825
Tb427.04.2510	14.0091	16.4769	15.0483	14.9718	16.059	14.8636	15.4365
Tb427.04.2520	27.416	26.3944	29.4111	26.7306	39.433	28.1848	42.1541
Tb427.04.2530	563.369	376.909	401.578	561.553	498.919	544.176	378.147
Tb427.04.2540	58.3749	46.8967	50.7571	58.2011	63.6444	52.4452	64.73
Tb427.04.2550	36.2941	37.121	38.7029	36.086	40.69	35.5641	41.5401
Tb427.04.2560	19.933	21.1672	20.7328	20.5531	15.815	19.5641	15.941
Tb427.04.2570	11.1205	10.85	9.3046	12.7369	9.04054	11.7256	9.9421
Tb427.04.2580	13.7719	16.8792	15.9797	15.5162	15.1655	15.6396	15.9741
Tb427.04.2590	8.56359	9.52121	7.9657	9.45142	6.95041	9.8752	4.80643
Tb427.04.260	3.80289	2.44119	2.04742	2.13522	1.36422	2.78811	1.45489
Tb427.04.2600	10.5289	13.338	12.6651	11.295	16.2402	12.1704	13.8461
Tb427.04.2610	18.8108	22.357	20.9078	18.8301	36.5611	20.0208	33.3694
Tb427.04.2620	29.6512	30.0608	29.195	27.2334	23.7645	27.482	26.9602
Tb427.04.2630	18.6291	19.873	17.9068	19.5266	18.6289	17.8418	20.6159
Tb427.04.2640	21.2133	22.5826	24.1977	21.5951	27.1112	23.3027	23.4486
Tb427.04.2650	13.5547	15.672	13.9303	14.2255	7.94413	13.2225	6.7972
Tb427.04.2660	26.3627	23.9505	23.6457	26.5656	21.0932	26.0681	28.9207
Tb427.04.2670	35.9651	31.5827	31.3081	33.4913	26.466	32.7188	34.7909
Tb427.04.2680	16.0399	19.2159	16.9582	17.4639	15.0473	17.352	10.6145
Tb427.04.2690	14.3897	16.4209	15.7832	13.7729	9.17793	14.4967	7.50162
Tb427.04.270	4.3868	4.03735	3.0243	4.06981	2.05475	4.21945	1.75486
Tb427.04.2700	30.1879	32.866	31.1473	29.2458	34.6332	29.4075	32.9736
Tb427.04.2710	39.3024	38.4582	44.4737	41.5909	36.4688	40.0807	34.2143
Tb427.04.2720	26.4405	28.3906	27.1539	26.1501	28.4987	27.0275	28.9873
Tb427.04.2730	20.9899	22.8632	22.5591	21.2141	13.9333	22.2891	11.8566
Tb427.04.2740	355.144	261.958	270.743	347.019	220.572	346.669	152.145
Tb427.04.2750	18.1569	16.6156	18.3192	19.1379	11.6535	19.5511	7.72769
Tb427.04.2760	36.2106	42.3048	42.5834	37.439	34.7012	37.667	32.4701
Tb427.04.2770	57.9921	60.2044	61.9635	56.4887	49.1881	58.0184	46.8634
Tb427.04.2780	18.4809	17.9175	17.4043	19.0519	16.5532	17.28	17.7743
Tb427.04.2790	17.6468	19.9193	19.1786	19.5138	17.5923	17.6609	21.2757
Tb427.04.280	4.58144	3.21915	3.26517	3.28165	1.80212	4.24927	1.78486
Tb427.04.2800	28.1167	31.6286	30.2822	29.4731	19.838	30.2035	18.251
Tb427.04.2810	40.3456	43.7205	44.0739	42.7771	32.0524	42.0377	29.3607
Tb427.04.2820	15.7925	16.3197	16.706	15.5542	17.0437	17.0291	16.989
Tb427.04.2830	21.4981	20.5179	19.4723	23.5409	18.6339	22.8431	22.1138
Tb427.04.2840	85.4152	69.2468	76.4926	77.3085	68.8682	81.7652	58.5184
Tb427.04.2850	21.376	21.1037	23.091	21.2219	21.8964	22.4337	23.3286
Tb427.04.2860	24.8231	28.1745	28.3448	27.6195	29.3821	26.728	33.6938
Tb427.04.2870	31.123	31.6511	30.92	30.8027	33.0252	33.4542	36.5717
Tb427.04.2880	26.0515	27.9721	28.1484	24.3944	29.4009	26.8309	25.3141
Tb427.04.2890	26.3454	28.8841	29.8328	26.2411	29.9485	27.5653	33.5038
Tb427.04.290	3.35373	2.17292	2.32844	2.10656	1.17895	2.89248	0.959924
Tb427.04.2900	15.0757	14.8073	14.6038	14.9479	17.0555	15.1927	18.0389
Tb427.04.2910	26.0628	26.6116	26.9453	26.381	24.0491	26.8361	21.2309
Tb427.04.2920	25.7457	23.9087	24.4784	25.5767	26.5903	27.9099	22.0355
Tb427.04.2930	40.5126	39.8165	43.5121	39.5994	37.9028	37.3771	42.0313
Tb427.04.2940	19.6798	22.3626	22.2423	20.7564	22.6522	19.5979	26.1001
Tb427.04.2950	15.1494	19.2303	17.0364	16.076	16.1108	16.6045	14.8274
Tb427.04.2960	34.9241	36.3183	36.1112	35.5247	25.9599	36.8245	24.3534
Tb427.04.2970	25.5356	26.9977	26.6459	26.5592	19.7189	27.4844	21.023
Tb427.04.2980	10.2683	11.2948	12.0288	11.3402	13.8064	12.3735	14.0605
Tb427.04.2990	15.4394	18.3052	16.4333	16.7861	16.8435	16.8392	16.5181
Tb427.04.300	7.80034	4.50638	4.86076	4.85641	2.34539	5.40122	2.51226
Tb427.04.3000	19.3591	20.7502	20.5645	20.9559	20.7835	20.8277	21.5679
Tb427.04.3010	45.9287	48.339	47.0243	42.517	37.8669	43.3432	42.2958
Tb427.04.3020	12.9113	15.5715	15.4575	14.0449	15.6067	15.0688	16.216
Tb427.04.3030	23.5587	26.2751	25.581	26.1066	28.7912	25.0822	30.3921
Tb427.04.3040	36.0942	31.8637	36.8641	33.7321	29.1063	38.6499	29.0083
Tb427.04.3050	147.389	169.15	158.813	149.658	88.7859	148.921	69.3334
Tb427.04.3060	223.83	157.175	254.832	195.776	206.25	232.279	171.094
Tb427.04.3070	42.0696	38.8228	41.5927	39.0734	39.057	42.154	41.9958
Tb427.04.3080	31.5051	26.3311	28.2489	30.1548	28.5902	31.1735	30.2506
Tb427.04.3090	16.6012	18.117	18.4594	18.5323	24.4024	18.9602	25.2158
Tb427.04.310	4.09761	4.8784	5.52522	4.31613	6.07869	4.73089	5.11474
Tb427.04.3100	28.4278	28.9948	29.4182	30.1012	35.12	30.019	40.6544
Tb427.04.3110	22.1192	21.0814	23.4324	21.3045	28.5743	23.5722	33.5571
Tb427.04.3120	15.6175	17.6696	16.9168	17.234	15.5761	17.1559	16.7745
Tb427.04.3130	42.2562	36.2565	38.8504	39.8078	38.0004	41.8392	39.3298
Tb427.04.3140	26.5416	25.8687	26.477	28.0639	30.0574	27.9922	30.4259
Tb427.04.3150	37.109	35.2686	33.9491	35.6348	29.0408	32.7948	29.9009
Tb427.04.3160	11.93	13.3613	13.4864	11.4059	11.8174	12.3288	9.74964
Tb427.04.3170	7.49752	9.08655	7.63355	7.613	6.59009	7.68892	6.04608
Tb427.04.3180	24.9466	26.248	28.2012	24.6956	21.9431	26.3519	24.7187
Tb427.04.3190	26.1216	28.4479	30.6454	27.5349	31.4257	27.3681	32.3791
Tb427.04.320	36.5081	32.939	36.6047	32.8059	33.4199	35.2641	33.7171
Tb427.04.330	20.0945	20.5824	21.4973	17.7392	17.7325	17.931	20.637
Tb427.04.3300	28.9271	28.6387	29.2667	27.1431	28.5463	28.1365	26.5262
Tb427.04.3310	27.9512	29.6827	29.0595	26.9431	29.1002	27.3041	28.8457
Tb427.04.3320	78.2054	84.8763	86.8162	78.8351	38.0988	79.9512	30.1088
Tb427.04.3330	49.2636	47.7952	49.7534	52.1499	54.9065	49.9629	47.6234
Tb427.04.3340	7.41762	9.55689	7.65502	9.89934	6.00007	8.85268	6.99041
Tb427.04.3350	52.9444	54.218	53.8593	51.9761	58.9508	52.8634	54.4608
Tb427.04.3360	20.1819	21.8817	21.6964	21.3295	26.9056	19.2006	31.2205
Tb427.04.3370	48.925	36.5421	38.7751	45.9658	45.3927	43.5828	44.9647
Tb427.04.3380	26.3887	29.1614	30.5087	26.8899	33.1588	28.8689	31.0656
Tb427.04.3390	16.9559	18.9992	19.3746	18.2165	23.912	18.4115	24.7242
Tb427.04.340	10.6428	12.561	12.1096	8.51782	12.5442	10.7793	14.7373
Tb427.04.3400	40.3933	40.6214	40.5513	41.4595	43.1592	40.6508	39.0431
Tb427.04.3410	24.6549	28.7844	27.2482	24.6503	28.6414	25.0423	27.4049
Tb427.04.3420	20.222	20.4089	21.2515	20.9308	21.441	21.5153	19.9672
Tb427.04.3430	113.392	104.919	103.317	107.223	132.938	102.785	142.431
Tb427.04.3440	24.0999	24.8433	24.835	25.2124	29.465	23.8336	30.768
Tb427.04.3450	106.646	96.8431	118.304	98.8068	102.887	96.5799	109.165
Tb427.04.3460	66.487	66.0687	66.6258	67.6356	69.9252	63.4371	80.1564
Tb427.04.3470	16.8337	17.9529	17.5265	18.7555	17.6251	18.3391	17.7814
Tb427.04.3480	80.0477	83.9161	86.1553	80.5717	88.6166	83.7387	78.4171
Tb427.04.3490	86.4823	72.2127	93.6215	90.386	116.859	87.0404	123.578
Tb427.04.350	8.56776	9.4402	9.03676	8.67185	7.03462	7.92734	7.31701
Tb427.04.3500	25.4084	25.4535	27.7701	27.095	20.2328	25.1995	22.2375
Tb427.04.3510	103.076	88.0076	112.16	108.474	136.497	106.548	147.127
Tb427.04.3520	32.5774	30.858	30.1186	35.9165	27.6688	34.1151	28.1472
Tb427.04.3530	23.7236	25.6326	25.5624	24.2139	26.7267	23.6834	30.3815
Tb427.04.3540	22.7767	21.7248	24.8378	25.2095	28.1691	24.6085	32.8166
Tb427.04.3550	413.347	316.494	397.676	394.579	530.874	427.584	493.767
Tb427.04.3560	108.99	93.2704	94.1946	99.2327	94.9567	98.9958	93.752
Tb427.04.3570	902.624	601.104	782.959	828.657	922.506	851.713	906.476
Tb427.04.3580	79.8486	57.8611	65.265	74.8118	84.1298	77.6764	108.238
Tb427.04.3590	918.695	610.302	795.755	844.558	930.756	865.272	918.232
Tb427.04.360	96.9525	78.654	85.2733	92.4273	94.5146	93.7659	86.1953
Tb427.04.3600	76.3141	56.2058	62.9675	72.7358	76.8102	73.1166	98.5007
Tb427.04.3610	111.432	95.8018	98.6008	106.199	110.896	105.699	113.385
Tb427.04.3620	147.065	150.705	148.86	147.729	133.833	158.468	122.107
Tb427.04.3630	247.686	231.132	229.429	240.242	228.482	238.984	208.014
Tb427.04.3640	233.809	222.76	219.253	235.58	231.986	231.821	207.872
Tb427.04.3650	24.4734	18.9314	23.104	24.4123	24.7664	22.5608	27.6681
Tb427.04.3660	30.9736	28.1834	29.1092	32.3005	32.2104	30.2751	35.8041
Tb427.04.3670	33.0345	31.4742	30.4552	32.9805	36.4632	33.0242	39.9097
Tb427.04.3680	29.0016	27.0779	30.855	29.7578	36.3835	31.05	40.0533
Tb427.04.3690	27.3986	22.0623	25.6256	25.6973	25.1609	27.5493	27.9992
Tb427.04.370	14.9435	12.1003	12.6041	15.2461	13.9468	12.7963	13.7158
Tb427.04.3700	21.3988	19.813	19.7935	21.7111	27.421	21.4585	26.9036
Tb427.04.3710	26.55	23.0878	22.4645	25.7509	34.4061	24.4653	37.5911
Tb427.04.3720	19.2905	20.1406	18.175	20.6016	19.4812	19.1524	20.9815
Tb427.04.3730	38.1566	38.1229	37.5973	37.2694	32.0959	33.9596	33.771
Tb427.04.3740	47.4616	49.5313	49.579	46.0415	198.612	50.2125	164.06
Tb427.04.3750	7.3322	8.30635	6.29576	7.40052	5.19652	7.58879	5.91433
Tb427.04.3760	7.02433	7.11215	7.26274	6.2061	4.04439	7.13997	3.72665
Tb427.04.3770	12.5488	15.7082	14.043	13.3601	6.47801	14.1399	3.01365
Tb427.04.3780	16.2173	18.3261	18.0088	20.0496	15.1335	18.5968	13.9694
Tb427.04.3790	63.1061	60.3419	63.2457	57.9476	54.492	59.9155	53.0896
Tb427.04.380	31.4165	27.0249	27.8785	29.9982	22.7914	30.115	17.6909
Tb427.04.3800	28.7877	28.4319	29.822	29.1631	22.0837	26.1437	23.2165
Tb427.04.3810	30.5391	30.9444	30.6024	29.3714	33.4615	31.8103	29.9257
Tb427.04.3820	16.0775	19.6926	17.7052	18.1428	17.2087	18.2477	17.3524
Tb427.04.3830	39.6702	39.0231	39.8243	41.088	34.5774	41.4411	36.4777
Tb427.04.3840	41.5178	37.323	37.2643	39.4952	35.2513	37.4541	36.0868
Tb427.04.3850	34.0064	30.3008	28.9472	32.0205	29.498	30.3098	34.4728
Tb427.04.3860	27.8276	29.847	24.539	29.3717	22.1801	29.6956	24.2595
Tb427.04.3870	24.7921	26.0046	21.7229	26.2329	18.9941	26.1329	21.3069
Tb427.04.3880	27.8502	28.9321	23.4109	28.7091	20.9875	28.4686	23.9763
Tb427.04.3890	31.7054	33.0812	31.624	30.6538	40.1111	32.0682	36.2186
Tb427.04.390	29.1332	30.3219	26.8048	32.1903	22.4105	26.9499	23.2482
Tb427.04.3900	31.575	29.2815	31.0473	30.382	29.8897	28.2325	34.9247
Tb427.04.3910	13.0723	14.6271	14.2708	14.3487	10.3163	14.7283	9.37833
Tb427.04.3920	12.0288	14.3037	13.0328	11.8464	11.1818	12.7799	11.6628
Tb427.04.3930	45.0474	50.3969	50.9372	42.9582	34.818	43.9437	35.7633
Tb427.04.3940	14.4542	17.7061	15.2731	16.8094	10.2868	15.7265	13.0131
Tb427.04.3950	31.9501	36.4673	35.8489	30.9179	13.8768	32.012	10.9272
Tb427.04.3960	15.4824	16.0333	16.3727	16.9463	17.7613	14.9219	18.0056
Tb427.04.3970	1.42093	1.51838	1.60664	1.13063	3.48572	1.17634	1.68073
Tb427.04.3980	51.9623	45.737	46.7294	47.8006	43.8066	49.3474	43.3485
Tb427.04.3990	16.8121	17.577	13.7794	17.8887	20.4042	16.7422	21.2598
Tb427.04.400	48.629	53.3248	49.1275	47.1887	38.9832	49.4639	35.3903
Tb427.04.4000	14.0733	14.7684	10.0998	13.0249	17.9239	12.4022	19.6895
Tb427.04.4010	17.794	18.04	13.0404	16.2564	23.0008	16.6907	25.2633
Tb427.04.4020	51.1706	62.9207	56.6041	50.0448	51.7883	50.2173	62.6637
Tb427.04.4030	14.4361	16.2738	16.3646	15.1348	13.2147	13.8501	16.418
Tb427.04.4040	125.348	107.316	111.747	122.036	93.6181	123.162	74.6481
Tb427.04.4050	61.693	62.0427	64.7146	60.405	64.9613	60.7794	67.8969
Tb427.04.4060	9.48718	10.9731	9.45248	8.57233	13.0118	9.20093	11.8181
Tb427.04.4070	39.4428	32.637	32.2215	35.305	35.3135	34.9424	34.8215
Tb427.04.4080	8.79409	9.36322	9.49254	8.7733	7.1531	7.44387	9.65693
Tb427.04.4090	15.8986	14.6742	14.8889	14.6115	14.1539	14.2442	17.2206
Tb427.04.410	95.6142	101.029	101.053	96.1325	84.1962	95.3738	80.1292
Tb427.04.4100	17.6216	19.0024	18.3081	18.3915	20.4144	18.1953	22.5507
Tb427.04.4110	20.0147	21.8116	20.7855	19.8739	18.7043	19.9314	21.5025
Tb427.04.4130	20.4717	21.8597	20.676	20.462	21.8664	21.697	20.4497
Tb427.04.4140	23.4502	26.7207	22.908	23.1447	20.667	25.8498	22.495
Tb427.04.4150	30.1651	31.7952	32.5596	29.4196	35.7223	30.876	35.1244
Tb427.04.4160	21.6521	22.5353	24.2761	21.0646	26.2342	22.0343	27.4105
Tb427.04.4170	12.8394	13.4196	15.0651	13.1869	18.3343	14.3623	21.0555
Tb427.04.4180	12.7019	13.8832	12.1676	12.7807	10.3558	12.0505	10.7979
Tb427.04.4190	51.2896	39.8385	38.3278	49.7999	42.0529	51.3921	35.914
Tb427.04.420	8.34054	10.6607	10.1748	8.31777	10.1341	9.24363	9.02487
Tb427.04.4200	18.0455	20.5242	20.2772	21.1814	22.5969	19.9301	24.2897
Tb427.04.4210	23.2648	25.5309	26.3303	23.4516	24.5546	24.2576	24.4694
Tb427.04.4220	5.39708	6.99438	5.59039	5.90171	9.23162	5.69857	7.19911
Tb427.04.4230	0.873011	0.673211	0.819797	0.803863	2.48623	0.671292	1.91521
Tb427.04.4240	86.4969	98.6328	102.441	96.6806	88.8405	90.3344	85.969
Tb427.04.4250	78.5529	85.1097	84.7172	86.028	83.117	81.7699	98.0408
Tb427.04.4260	108.885	121.561	126.421	117.457	110.703	109.11	109.029
Tb427.04.4270	106.958	117.147	114.217	116.622	111.848	110.402	128.757
Tb427.04.4280	85.1592	98.0449	97.4553	91.3417	85.0926	83.9502	84.3002
Tb427.04.4290	96.465	104.919	101.695	105.485	98.7272	97.5723	113.463
Tb427.04.430	109.332	92.2749	100.55	104.281	111.746	111.384	103.719
Tb427.04.4300	12.6056	14.5046	14.9738	13.9936	14.6135	13.276	15.5961
Tb427.04.4310	49.6309	50.4605	49.6847	47.145	45.9656	49.531	44.7304
Tb427.04.4320	34.9884	35.6314	34.3996	34.2407	44.2587	35.6961	42.2044
Tb427.04.4330	27.2599	27.7911	26.9231	25.9323	28.7555	24.9588	31.0766
Tb427.04.4340	19.3794	19.0589	19.7082	17.8279	21.8772	20.0489	22.867
Tb427.04.4350	55.0407	67.3607	67.0206	51.349	66.8913	51.7937	85.1293
Tb427.04.4360	31.1879	31.6468	29.9643	30.9311	27.5593	30.5766	27.3955
Tb427.04.4370	12.9627	13.5506	13.557	13.1513	11.2744	12.1768	8.28437
Tb427.04.4380	103.132	112.892	115.78	103.275	137.685	110.831	107.273
Tb427.04.4390	29.0371	27.7129	25.5091	30.9912	21.9455	30.94	23.0722
Tb427.04.440	32.8261	29.4082	33.2384	28.3763	25.782	29.9653	21.4048
Tb427.04.4400	10.5043	14.1417	12.2732	11.7988	9.17071	12.5345	8.20552
Tb427.04.4410	88.2922	96.8644	92.4717	87.8833	91.7683	88.8043	81.8705
Tb427.04.4420	116	128.561	121.275	116.349	124.366	114.032	103.502
Tb427.04.4430	172.433	185.849	182.997	170.488	200.779	174.852	175.05
Tb427.04.4440	186.039	204.967	193.755	188.83	192.229	186.711	169.285
Tb427.04.4450	132.515	146.472	141.442	134.118	137.532	136.525	120.837
Tb427.04.4460	119.69	134.203	127.544	122.158	130.227	125.318	114.678
Tb427.04.4470	93.3169	107.925	104.486	97.1692	80.9909	101.68	70.0011
Tb427.04.4480	16.8233	18.9718	17.6673	17.5531	15.8417	18.3593	13.0396
Tb427.04.4490	14.454	20.3783	19.6223	15.3111	18.0697	16.7054	14.5084
Tb427.04.450	28.4875	32.1527	30.5505	28.587	24.2945	29.3453	19.2151
Tb427.04.4500	10.2038	11.3355	11.9537	10.9967	12.3298	11.3346	9.97167
Tb427.04.4510	7.36684	8.22687	7.97941	7.59434	8.57436	8.01441	6.08369
Tb427.04.4520	0.661733	0.829966	0.901962	0.601704	0.521075	1.08732	0.331459
Tb427.04.4530	15.1652	17.1646	16.2026	15.8736	14.385	15.7286	11.6086
Tb427.04.4540	65.2601	50.6125	56.5538	61.0211	70.3306	63.6928	69.2872
Tb427.04.4550	35.2729	39.8024	40.1173	35.44	31.2733	35.6209	28.7341
Tb427.04.4560	17.2652	19.331	18.8438	17.3611	23.7079	17.8552	23.5751
Tb427.04.4570	26.2196	29.2667	28.7188	25.9017	27.1115	25.9723	25.0431
Tb427.04.4580	40.8779	39.2661	38.3341	38.7202	41.84	43.6319	32.4968
Tb427.04.4590	17.9001	19.7719	19.0071	18.9289	16.3166	18.3743	15.0081
Tb427.04.460	22.4073	22.9849	22.8621	23.2486	26.8306	23.3925	27.6395
Tb427.04.4600	33.5776	32.8344	34.7605	30.2696	32.1187	30.314	41.3336
Tb427.04.4610	22.4263	18.6879	22.4945	20.9404	22.4964	22.8789	27.2265
Tb427.04.4620	55.1495	45.4755	47.0709	54.6078	57.3989	54.2355	54.7185
Tb427.04.4630	24.4592	21.8674	22.986	25.7231	21.0039	24.4577	24.8559
Tb427.04.4640	16.4378	16.1018	14.4498	18.0241	14.1223	15.7848	17.4625
Tb427.04.4650	43.4428	36.092	39.852	39.567	43.7179	37.2226	50.588
Tb427.04.4660	45.0311	38.7385	38.7713	40.9482	34.9583	39.9982	43.2722
Tb427.04.4670	27.1345	24.9432	25.9496	24.9142	23.1842	25.6808	23.7938
Tb427.04.4680	18.7974	18.5072	17.887	21.4083	17.9843	18.7191	19.6679
Tb427.04.4690	103.636	94.0528	93.6996	98.1914	106.746	99.7758	91.4928
Tb427.04.470	58.5169	56.2149	61.676	54.8666	52.2787	58.6695	51.5203
Tb427.04.4700	155.979	131.367	138.832	148.643	130.388	148.182	116.954
Tb427.04.4710	16.7331	20.1283	16.6885	16.7457	17.7922	16.6473	19.607
Tb427.04.4720	11.4715	12.942	13.2371	12.888	14.6843	12.2746	15.7876
Tb427.04.4730	52.4352	63.4763	64.4152	50.8627	33.2101	49.4438	35.914
Tb427.04.4740	57.8004	71.6076	68.6286	56.3405	45.8658	58.449	37.0764
Tb427.04.4750	17.0831	17.6522	18.9318	17.5957	17.5547	16.3645	19.4232
Tb427.04.4760	27.6553	31.9386	30.0718	27.3166	30.4793	29.1187	30.2402
Tb427.04.4770	17.2182	18.8482	15.8675	16.5046	11.1457	14.9905	13.2685
Tb427.04.4780	31.7931	44.8239	43.6823	31.852	26.732	36.329	33.1984
Tb427.04.4790	50.3452	63.504	61.7582	45.8828	41.7368	51.1529	37.7534
Tb427.04.480	32.055	26.4046	26.5674	29.9605	29.4442	31.8859	30.5319
Tb427.04.4800	34.0343	40.4867	38.7385	30.751	22.1388	34.3394	20.8953
Tb427.04.4810	24.5367	28.2566	30.0933	22.0173	23.1988	26.6456	20.8202
Tb427.04.4820	243.196	206.716	225.198	237.382	136.184	209.837	115.705
Tb427.04.4830	421.535	377.379	402.725	404.816	247.41	370.251	221.76
Tb427.04.4840	202.955	177.997	168.777	179.111	134.289	170.188	104.813
Tb427.04.4850	279.844	251.271	278.235	275.776	173.289	251.009	162.135
Tb427.04.4860	448.563	363.615	391.06	430.503	285.547	367.924	248.502
Tb427.04.4870	552.424	495.502	530.955	534.109	365.169	480.679	329.867
Tb427.04.4880	23.6368	25.1657	23.3985	23.1624	14.5936	24.3598	11.0036
Tb427.04.4890	18.6157	19.8502	17.2879	21.367	12.156	19.2617	12.8876
Tb427.04.490	18.4588	20.7903	19.0689	19.8087	22.6989	20.3975	22.1048
Tb427.04.4900	32.0224	38.1219	38.4487	35.9437	22.6261	38.472	15.8235
Tb427.04.4910	65.3559	60.7534	59.9786	62.7941	49.5678	59.7933	48.2541
Tb427.04.4920	19.7409	17.9166	16.9234	22.013	14.2239	22.357	15.1876
Tb427.04.4930	30.2861	34.6689	33.3746	32.5936	42.4598	32.9275	44.295
Tb427.04.4940	9.76551	12.4854	10.9941	10.9606	3.32932	9.28962	3.40278
Tb427.04.4950	36.9942	34.326	34.8662	36.0729	39.2882	37.2655	44.3201
Tb427.04.4960	37.9339	42.1884	40.5104	37.1966	30.8646	36.8694	34.4252
Tb427.04.4970	24.783	26.4012	26.5673	27.0364	22.9505	25.1618	24.5977
Tb427.04.4980	50.9717	41.1648	49.2026	51.3098	57.1149	52.0471	61.5246
Tb427.04.4990	93.0586	85.3443	85.249	97.3997	59.912	93.9423	68.5821
Tb427.04.500	15.6233	17.6607	14.3451	18.2932	8.83102	15.7127	9.0684
Tb427.04.5000	30.6392	31.9136	29.9985	32.8407	33.8108	32.8722	33.526
Tb427.04.5010	571.694	392.511	387.229	552.253	563.068	555.603	429.76
Tb427.04.5020	47.5623	51.6542	51.1025	47.5478	60.214	49.244	55.3011
Tb427.04.5030	32.1897	31.9224	32.0847	32.2849	37.8897	34.1176	36.1305
Tb427.04.5040	23.6845	27.2827	26.0854	22.9334	23.0296	23.8743	25.0528
Tb427.04.5050	27.2331	28.2856	26.959	30.4068	25.5087	27.4655	29.5644
Tb427.04.5060	17.0466	16.4824	14.9341	17.2274	10.089	16.7616	12.8925
Tb427.04.5070	33.8671	29.0654	28.4619	32.5232	36.6225	34.491	38.1499
Tb427.04.5080	32.7749	26.8867	29.9257	29.5864	24.8684	30.9746	28.0051
Tb427.04.510	21.8587	21.9409	20.3554	19.6622	23.8167	18.8616	24.5921
Tb427.04.5100	32.8062	35.4477	34.9843	30.2655	34.2369	31.36	32.0856
Tb427.04.5110	48.8314	44.589	47.6399	45.2192	40.2937	47.5674	39.9427
Tb427.04.5120	12.7345	14.4209	15.3727	12.5483	51.1674	13.2185	49.8398
Tb427.04.5130	28.832	27.7434	26.4154	29.2197	24.6255	27.8363	23.3775
Tb427.04.5140	10.4568	12.7385	12.0413	13.2654	10.5182	12.2315	12.7203
Tb427.04.5150	16.1839	15.3609	15.7747	17.0393	14.589	15.5285	15.0078
Tb427.04.5160	35.9694	37.0143	36.2221	33.2066	46.7164	33.3087	46.4727
Tb427.04.5170	21.5822	22.7209	22.2679	21.1331	31.4943	20.2048	33.577
Tb427.04.5180	19.081	19.1156	19.4858	18.7075	18.3898	19.13	20.1226
Tb427.04.5190	17.6556	20.8569	16.9751	18.3915	12.3426	17.8594	16.2923
Tb427.04.520	44.1472	34.3774	41.5081	44.1366	40.0334	43.5149	44.9647
Tb427.04.5200	20.5086	23.3396	20.9008	21.0495	89.7636	21.6543	95.8824
Tb427.04.5210	82.6593	63.2222	78.8873	80.3395	77.2843	73.5063	78.8687
Tb427.04.5220	51.1413	44.9771	47.0821	50.0954	48.9806	49.3734	45.4187
Tb427.04.5230	40.2235	40.2293	41.5516	40.2229	39.6172	41.3829	42.7846
Tb427.04.5240	41.2702	37.7548	36.0096	44.2408	61.7369	40.3599	67.5666
Tb427.04.5250	60.7307	56.9085	54.4481	59.6833	90.0891	53.2372	101.037
Tb427.04.5260	132.191	120.909	116.177	137.652	138.04	128.031	159.414
Tb427.04.5270	415.49	375.495	355.105	446.079	243.784	397.682	298.395
Tb427.04.5280	101.232	94.1631	87.6682	108.937	38.1543	96.7233	48.275
Tb427.04.5290	115.274	106.052	99.6416	122.318	47.6929	108.86	57.7297
Tb427.04.530	29.1014	25.0753	25.9667	28.5427	24.4604	27.0591	24.9115
Tb427.04.5300	139	124.683	117.833	144.859	63.7499	129.682	77.9317
Tb427.04.5310	15.4585	19.195	18.4729	17.135	11.9765	16.6392	7.11679
Tb427.04.5320	16.5678	17.0822	16.4796	17.6297	19.0179	17.2662	21.653
Tb427.04.5330	26.0177	25.5354	24.6227	26.2413	20.954	24.253	20.7813
Tb427.04.5340	22.305	22.4446	20.6327	23.4725	22.8991	25.5161	21.1937
Tb427.04.5350	36.845	35.6154	37.2715	33.5572	44.078	36.1761	47.6409
Tb427.04.5370	56.3385	47.4019	50.8654	48.5247	56.2271	56.6018	65.8102
Tb427.04.5380	25.5435	28.7649	26.7097	25.2478	34.2083	26.8039	32.1884
Tb427.04.5390	53.5686	53.0846	57.3166	48.6998	37.8746	48.0689	44.7527
Tb427.04.540	15.7049	19.0449	18.2769	17.6043	11.9114	17.526	12.0999
Tb427.04.550	61.0734	48.2622	52.8359	59.9449	39.4066	55.3111	41.789
Tb427.04.560	19.3159	23.0883	25.0507	18.6543	24.4817	20.7764	20.3332
Tb427.04.570	9.94437	10.7332	9.5364	12.1213	10.4962	10.9169	10.7167
Tb427.04.580	12.3848	13.9699	11.8039	14.3821	11.2467	12.9763	13.9358
Tb427.04.590	66.7127	72.9992	72.5007	63.4434	71.2248	62.8593	63.1022
Tb427.04.600	41.5092	37.7521	40.9749	41.2138	41.286	38.3801	38.1884
Tb427.04.610	17.9655	20.4239	20.9299	18.6694	22.1808	19.3361	19.6999
Tb427.04.620	4.9479	6.95546	6.50684	5.47033	7.58517	5.92407	6.28035
Tb427.04.630	24.4143	23.1318	21.8937	24.6877	27.8593	23.478	28.6833
Tb427.04.640	19.5056	20.2389	20.9981	21.2084	22.5713	20.826	24.0054
Tb427.04.650	33.6892	30.0293	31.6288	34.3907	30.0658	33.7519	30.9598
Tb427.04.660	30.5882	29.6661	30.0528	31.3809	36.458	30.9083	34.0856
Tb427.04.670	26.0739	29.1701	29.7653	26.9401	22.7825	27.851	19.9044
Tb427.04.680	22.0693	23.1943	23.7774	24.2619	28.8995	21.949	31.8206
Tb427.04.690	19.6943	20.2734	22.1097	19.9788	22.1826	19.4124	22.0669
Tb427.04.700	18.5394	17.6825	20.1997	19.051	29.0925	18.3297	31.21
Tb427.04.710	6.14471	6.04727	5.54619	7.04024	4.32442	8.04832	2.63816
Tb427.04.720	42.1651	50.1022	52.7087	40.9694	47.4873	41.4513	45.4898
Tb427.04.730	32.638	33.278	31.8524	34.9535	28.9564	33.6328	27.994
Tb427.04.740	45.3109	47.0208	45.0098	44.7942	43.4003	45.6423	45.0433
Tb427.04.750	144.313	125.032	128.679	139.771	104.922	129.98	103.872
Tb427.04.760	65.0746	71.1216	71.6261	64.6785	75.8281	65.6233	67.3513
Tb427.04.770	16.3842	21.0637	20.0804	17.5708	21.9724	17.8351	19.3854
Tb427.04.780	40.3148	45.6904	50.0988	41.0974	49.2846	36.3741	49.0482
Tb427.04.790	22.7194	25.0274	24.496	23.7719	20.1992	21.4578	20.3364
Tb427.04.800	10.3368	16.2981	16.0732	11.2059	15.4617	12.7871	12.9022
Tb427.04.810	41.4785	52.7473	52.1615	39.9651	34.6986	40.8418	37.0395
Tb427.04.820	12.8378	14.8123	13.3703	14.1924	16.4095	13.9386	15.3803
Tb427.04.830	15.8266	14.969	12.8007	17.284	13.484	15.1407	15.5431
Tb427.04.840	21.2197	26.2955	26.4511	23.8534	22.8236	24.3142	25.5741
Tb427.04.850	36.9057	40.4318	39.6447	38.3741	43.5503	38.4246	41.8898
Tb427.04.860	30.531	37.895	38.0795	33.4199	31.1288	30.8185	35.5627
Tb427.04.870	8.98721	11.1771	12.0994	9.07472	13.008	9.7352	10.5233
Tb427.04.880	14.8392	16.4566	17.2245	16.8186	19.8842	18.3839	18.3628
Tb427.04.890	74.5413	63.0377	64.8862	69.3474	76.804	67.9913	79.653
Tb427.04.900	31.8511	32.147	31.5795	32.4295	35.275	33.0763	38.3885
Tb427.04.910	21.4866	22.5269	21.5715	23.6231	18.1817	23.11	18.7626
Tb427.04.920	78.1168	70.9261	76.1405	76.2169	73.2226	76.3177	75.8842
Tb427.04.930	31.6164	31.071	34.1498	31.2884	32.6773	33.393	34.6675
Tb427.04.940	34.3036	32.7353	33.4132	33.8026	37.6867	33.1104	42.4385
Tb427.04.950	30.3843	26.76	30.4656	30.263	30.4205	29.7458	33.7606
Tb427.04.960	20.7761	22.371	21.4955	20.3537	27.5801	20.238	28.7354
Tb427.04.970	20.6193	18.4326	19.6606	19.6931	21.6953	18.3651	26.3545
Tb427.04.980	25.0632	23.2762	25.4241	23.6245	25.4475	23.4421	27.7781
Tb427.04.990	22.4926	26.4624	25.7624	24.1712	26.8283	21.6879	29.3046
Tb427.05.1000	427.363	331.981	356.214	397.616	355.419	396.215	297.42
Tb427.05.1010	15.1979	16.9937	16.2278	16.2782	17.5605	16.7657	16.8659
Tb427.05.1020	46.4872	43.1311	42.4231	44.793	51.0835	43.9389	50.216
Tb427.05.1030	22.5664	26.9701	24.504	24.3107	29.058	23.9069	33.285
Tb427.05.1040	13.2911	13.1168	12.2565	15.3465	12.7679	13.3618	12.8076
Tb427.05.1050	9.67999	11.7377	10.498	11.5961	4.85503	12.2185	4.97219
Tb427.05.1060	19.9482	22.9729	22.1574	20.1703	18.6233	21.0028	17.3877
Tb427.05.1070	9.23811	11.5247	9.86923	10.8478	10.679	10.4517	8.58838
Tb427.05.1080	18.31	18.9608	20.1922	20.1907	17.3471	19.6204	20.0515
Tb427.05.1090	67.9838	70.3545	67.7916	67.3391	89.1983	68.9384	79.5087
Tb427.05.110	9.49915	8.79376	9.25219	10.3043	6.93202	10.2358	6.44171
Tb427.05.1100	49.8334	50.2923	47.6708	46.7834	42.2621	50.704	31.5636
Tb427.05.1120	4.47138	7.4981	8.49051	5.13833	9.67231	5.7001	8.34035
Tb427.05.1130	29.2537	32.8793	29.9875	29.405	12.941	30.647	9.81325
Tb427.05.1140	27.5226	32.0846	31.7492	28.1631	26.782	30.0087	23.1268
Tb427.05.1150	26.8932	27.0155	25.449	26.426	26.1864	23.9062	28.5355
Tb427.05.1160	263.218	219.045	217.914	252.6	277.383	243.521	248.851
Tb427.05.1170	20.0837	18.29	19.4836	24.4656	21.0365	20.0552	27.8239
Tb427.05.1180	20.1357	21.3868	21.1552	20.4217	25.0249	20.5725	27.1349
Tb427.05.120	50.0115	43.4411	51.0378	49.0221	24.9966	50.6324	23.8138
Tb427.05.1200	29.6176	29.9381	32.3252	29.7928	44.1704	27.3474	43.4666
Tb427.05.1210	247.9	187.305	213.721	239.428	241.305	228.763	184.581
Tb427.05.1230	52.9917	47.8452	49.3382	51.1335	44.7762	51.9117	39.0973
Tb427.05.1240	19.5961	21.0542	21.3858	22.6525	21.8043	20.7873	22.7134
Tb427.05.1250	33.5189	41.0935	39.9236	34.2304	36.1585	35.4413	34.7393
Tb427.05.1260	4.29363	6.92383	5.64583	4.84795	6.31988	5.4063	3.41189
Tb427.05.1270	36.4731	32.0864	33.4981	34.2805	34.8072	31.2371	37.972
Tb427.05.1280	36.2347	38.3799	39.7665	36.8513	44.3307	35.31	47.0045
Tb427.05.1290	28.79	26.1563	25.8742	27.2517	23.4452	27.2454	25.0903
Tb427.05.130	29.1912	27.3405	28.6823	24.8827	18.6024	28.458	20.3818
Tb427.05.1300	37.8505	40.2579	40.9165	37.4624	55.2489	37.5868	46.4157
Tb427.05.1310	27.2416	29.1333	26.9778	27.2563	22.6865	25.9205	21.9583
Tb427.05.1320	17.8176	19.0336	19.0043	18.3907	19.7671	18.2745	20.5799
Tb427.05.1330	11.5572	14.0657	13.7149	12.7487	14.0874	13.2641	14.2347
Tb427.05.1340	19.7921	22.3442	22.1102	21.6417	24.3706	20.3177	24.0478
Tb427.05.1350	33.1944	34.1356	32.4607	34.1683	30.3133	33.4019	34.7439
Tb427.05.1360	83.1099	71.4917	76.1253	78.769	62.9785	76.6593	60.7592
Tb427.05.1370	15.8698	16.9106	17.0274	18.2008	14.1166	15.4557	16.9838
Tb427.05.1380	28.0655	25.0653	25.7458	24.6553	23.1033	23.1823	26.6337
Tb427.05.1390	62.6675	60.0654	60.7836	66.4706	36.7276	57.8548	42.3277
Tb427.05.140	31.5069	27.488	28.0601	27.0728	23.221	31.9354	21.0172
Tb427.05.1400	139.494	106.494	103.003	133.516	88.0722	127.266	104.545
Tb427.05.1410	113.646	104.303	107.93	121.375	70.2475	111.666	73.5772
Tb427.05.1420	131.474	94.476	93.9143	123.098	86.7834	109.629	106.601
Tb427.05.1430	135.903	123.546	116.393	139.88	76.0498	118.89	88.7459
Tb427.05.1440	86.2459	67.0889	66.9818	83.5788	62.3118	84.5965	73.0315
Tb427.05.1450	12.6888	13.3151	10.3666	12.1898	5.59062	11.6768	7.14309
Tb427.05.1460	132.035	127.557	130.868	130.044	110.361	125.837	97.9494
Tb427.05.1470	46.1049	47.0383	48.3208	43.7765	21.7268	45.2926	19.6325
Tb427.05.1480	1.86806	2.09195	1.99431	2.235	5.54538	1.55024	3.37893
Tb427.05.1490	1.70223	1.5785	1.64155	1.53638	3.21664	1.16727	1.66788
Tb427.05.150	68.0944	81.1465	87.6282	64.7056	38.4556	61.9689	48.2776
Tb427.05.1500	15.3461	16.3497	15.9346	16.1324	17.9565	16.2192	18.8351
Tb427.05.1510	29.9835	31.1778	30.4867	27.6928	24.0138	28.1999	31.5519
Tb427.05.1520	59.1476	48.9638	49.2575	51.9257	40.5928	52.3472	33.4422
Tb427.05.1530	28.1321	26.0222	24.9364	27.7869	29.7282	27.4594	30.6513
Tb427.05.1540	14.6202	15.8232	13.8689	13.7545	14.0714	13.6776	16.6136
Tb427.05.1550	49.0249	43.2706	42.5935	47.0266	27.6499	46.7343	27.9606
Tb427.05.1560	18.3154	17.5499	16.1918	16.4593	15.6425	16.6061	20.7347
Tb427.05.1570	51.3695	52.6144	47.2025	50.1198	29.2567	50.4129	29.8407
Tb427.05.1580	18.7126	21.0147	19.2669	19.5043	21.8291	18.4293	20.7831
Tb427.05.1590	22.5405	22.4829	20.6442	21.2608	20.4544	21.631	21.9244
Tb427.05.160	12.7615	13.8704	10.9951	11.591	8.7082	11.9833	11.1335
Tb427.05.1600	12.7138	15.1746	16.1284	13.9903	17.9153	15.2952	16.4953
Tb427.05.1610	688.057	503.107	624.019	682.054	919.609	713.696	825.787
Tb427.05.1620	41.6784	39.6568	42.1833	40.28	36.0138	42.3121	40.5975
Tb427.05.1630	66.2607	61.794	66.9236	61.2219	63.3774	62.3451	64.287
Tb427.05.1640	29.6304	24.3134	27.0456	30.0705	31.251	29.8328	28.5742
Tb427.05.1650	14.7057	17.8797	16.3642	17.489	8.28504	17.1622	5.79981
Tb427.05.1660	85.7795	80.4673	78.001	81.8591	81.7357	84.4656	73.6148
Tb427.05.1670	26.4516	26.8285	26.7445	26.8759	31.883	27.5811	34.1248
Tb427.05.1680	17.8055	18.2157	17.973	17.5718	20.1423	18.9661	17.3931
Tb427.05.1690	49.9278	41.771	45.2701	47.1662	46.9086	50.9958	43.112
Tb427.05.170	17.2151	13.3814	14.1422	14.9628	15.8768	16.5132	22.2548
Tb427.05.1700	49.6694	42.539	43.3148	48.8838	36.7842	49.0402	26.3176
Tb427.05.1710	129.957	130.999	143.85	122.272	96.1177	113.261	98.7936
Tb427.05.1720	39.9684	41.4975	41.9696	40.2736	51.6142	41.7698	49.3525
Tb427.05.1730	108.406	76.9192	79.0789	106.168	92.5642	107.103	79.7104
Tb427.05.1740	94.7013	72.0385	76.3409	97.1133	70.732	90.2022	63.1004
Tb427.05.1750	21.9826	24.6134	23.8078	23.8127	31.6027	22.1912	35.4565
Tb427.05.1760	7.74863	19.6497	17.472	8.8781	17.9157	8.33218	12.0736
Tb427.05.1770	31.8921	48.0248	48.456	30.3769	62.3	28.4956	66.2503
Tb427.05.1780	65.05	72.99	67.762	64.3294	51.8092	65.5614	58.1025
Tb427.05.1790	40.7012	42.2188	43.8808	40.2094	46.2165	39.5708	53.0102
Tb427.05.1800	85.9693	82.5108	90.1467	88.282	111.184	82.9278	125.54
Tb427.05.1810	653.882	822.582	794.066	625.519	754.399	644.19	698.497
Tb427.05.1820	402.558	228.416	349.569	406.776	584.239	436.857	505.26
Tb427.05.1830	563.694	723.782	694.099	541.395	634.447	560.807	585.791
Tb427.05.1840	61.0847	53.1206	57.0212	60.5955	64.077	59.6959	58.8571
Tb427.05.1850	8.29076	10.9959	10.2281	9.14736	13.2845	9.24472	12.6879
Tb427.05.1860	22.5732	26.6654	25.959	24.9454	28.286	24.4695	30.4907
Tb427.05.1870	33.1823	37.7176	38.2603	32.5796	44.0159	34.562	45.5978
Tb427.05.1880	141.432	115.551	116.872	137.382	135.694	138.106	136.609
Tb427.05.1890	14.5889	20.1058	18.4774	15.8568	14.7213	16.3899	15.3675
Tb427.05.1900	58.3706	56.1394	59.5944	55.5411	58.2591	56.4102	49.8362
Tb427.05.1910	12.4887	17.3015	16.2831	14.5344	19.85	14.7018	19.7482
Tb427.05.1920	20.4834	23.0566	21.1862	21.8162	23.7102	21.0159	26.1129
Tb427.05.1930	214.7	192.449	201.714	213.643	216.196	206.065	207.025
Tb427.05.1940	59.4815	61.0846	61.5255	61.6383	54.1361	64.347	46.2929
Tb427.05.1950	9.74678	14.4676	12.9698	11.4196	7.86234	10.7122	5.63426
Tb427.05.1960	25.0632	26.5093	26.6039	26.8777	28.7351	27.1585	27.2332
Tb427.05.1970	7.93061	10.1692	8.79274	7.7066	5.24379	8.65119	4.70017
Tb427.05.1980	19.6445	23.9321	22.584	20.1306	17.1036	20.2318	14.9682
Tb427.05.1990	42.4844	38.0131	35.3292	45.9149	19.377	44.9508	10.136
Tb427.05.2020	9.96764	8.94701	8.23952	7.93199	8.46896	8.98901	11.9672
Tb427.05.2030	32.8193	30.3631	33.316	29.537	29.5165	30.1766	32.3821
Tb427.05.2040	27.2348	25.2002	24.3878	25.9453	22.1585	24.5009	27.0532
Tb427.05.2050	36.9948	37.5646	38.3471	35.0191	44.341	38.0132	47.517
Tb427.05.2060	32.6831	32.4775	32.412	31.7327	40.5093	33.027	42.0996
Tb427.05.2070	25.4578	26.5199	27.8104	25.6008	28.4455	24.6444	33.4115
Tb427.05.2080	39.8531	44.3442	44.8327	39.169	35.0513	38.622	36.8115
Tb427.05.2090	42.2706	42.9758	41.3466	39.6585	42.8474	40.4216	35.4909
Tb427.05.2100	42.2022	39.2536	46.1324	42.5212	49.067	42.58	52.0659
Tb427.05.2110	47.8893	43.7619	47.4954	44.9192	44.0625	44.9168	50.8106
Tb427.05.2120	17.3259	18.7326	20.4284	17.651	21.7328	20.09	16.7387
Tb427.05.2130	17.8611	21.7797	21.8862	20.6802	20.9924	19.7312	23.7131
Tb427.05.2140	31.9905	31.2077	30.3289	33.0761	26.176	31.6402	25.2172
Tb427.05.2150	27.664	25.9275	26.966	26.8858	26.1724	27.0623	24.7606
Tb427.05.2160	72.7141	68.7467	86.1201	65.4514	94.258	68.6522	126.222
Tb427.05.2170	78.3456	102.621	118.699	68.1761	100.036	68.7139	126.346
Tb427.05.2190	73.4139	98.7554	106.443	65.8489	75.4359	69.6838	72.8338
Tb427.05.2200	39.3584	54.9973	63.9402	35.1838	42.9521	38.147	54.9277
Tb427.05.2210	35.0639	56.6281	59.8304	32.8067	39.2862	33.0692	41.2677
Tb427.05.2220	87.6369	113.976	122.48	78.9257	90.8259	83.3823	89.1606
Tb427.05.2230	20.6694	59.9316	71.0754	17.7696	28.1242	21.3845	36.8871
Tb427.05.2240	54.5049	80.3997	85.1903	52.4204	57.4713	51.9409	59.796
Tb427.05.2250	101.654	122.766	134.374	91.9846	105.228	96.8575	103.578
Tb427.05.2260	85.7717	91.2002	100.556	78.8378	83.3285	87.6949	105.454
Tb427.05.2270	21.9237	20.3285	22.6194	22.6702	29.273	24.2988	27.3096
Tb427.05.2280	37.3163	35.1342	35.0523	38.6029	35.1289	36.6063	36.7097
Tb427.05.2290	16.7162	20.3935	19.3316	17.4326	27.6564	18.4905	25.1753
Tb427.05.2300	16.4256	14.1841	14.3725	16.7211	19.1941	16.7802	17.3593
Tb427.05.2310	18.504	21.8754	20.3561	20.4737	20.0366	20.1564	18.8898
Tb427.05.2320	75.9489	72.8243	72.4011	76.4696	56.6045	73.8493	50.5794
Tb427.05.2330	4.83983	6.48353	6.67288	5.31822	6.97137	5.6669	6.3788
Tb427.05.2340	12.8529	12.0493	11.4057	15.0261	13.8732	14.7346	14.3321
Tb427.05.2350	7.08705	9.08301	7.15407	7.85268	5.06477	7.77162	4.761
Tb427.05.2360	1.71372	1.90845	1.52107	1.7314	1.55294	2.22805	0.870316
Tb427.05.2370	21.4679	20.7407	20.3951	23.81	21.7415	21.751	21.1315
Tb427.05.2380	50.4733	47.6092	49.359	52.9086	44.888	49.2798	44.5741
Tb427.05.2390	14.7115	14.5326	12.8225	14.3374	17.9739	16.0086	12.1758
Tb427.05.2400	9.4209	10.7983	9.2525	9.51943	8.4553	11.0507	5.30821
Tb427.05.2410	27.875	32.1443	31.1889	28.9121	20.9841	29.2552	16.8698
Tb427.05.2420	18.4136	19.5109	18.189	19.1878	17.4003	17.6881	17.8117
Tb427.05.2430	72.1761	74.2881	72.6614	73.4166	75.8831	71.7646	78.1351
Tb427.05.2440	8.8721	9.94335	9.03908	9.57115	7.29179	9.9793	6.0461
Tb427.05.2450	24.9906	29.505	27.9961	25.4309	25.0763	25.6568	22.8482
Tb427.05.2460	15.8276	15.6826	17.7513	18.2959	17.9381	17.2636	17.2989
Tb427.05.2470	10.0146	13.9455	14.2321	11.7895	9.67909	12.4261	8.53029
Tb427.05.2480	3.39019	4.81612	3.59285	4.12564	1.68891	3.47254	1.67387
Tb427.05.2490	6.8569	8.6731	6.73914	8.27293	7.53609	7.99259	7.82981
Tb427.05.2500	13.6719	16.9692	16.5649	14.7404	8.95236	15.6112	7.70797
Tb427.05.2510	18.678	21.1438	19.7024	18.5172	17.4265	19.4441	17.3305
Tb427.05.2520	11.4314	13.0468	11.5066	13.301	12.5922	12.884	13.5922
Tb427.05.2530	27.8158	28.3707	26.3607	27.0769	20.9536	26.1417	20.5575
Tb427.05.2540	15.977	16.9722	15.6245	15.7203	16.0977	16.3558	15.9649
Tb427.05.2550	26.4081	25.9293	30.5618	24.5584	25.1679	23.877	28.4247
Tb427.05.2560	45.6104	40.4569	44.096	38.5769	33.5278	35.9767	35.9655
Tb427.05.2570	76.3281	80.8586	79.4166	73.5157	65.0711	73.1338	55.1152
Tb427.05.2580	17.2471	17.6311	17.8786	19.0634	11.8201	17.1538	12.3814
Tb427.05.2590	21.4827	20.9904	21.559	21.3436	26.2153	22.4567	25.0766
Tb427.05.2600	15.6948	16.199	15.7843	15.6834	16.6458	16.5856	16.5229
Tb427.05.2610	22.6333	22.8938	22.1816	21.9768	21.2529	23.5179	24.6704
Tb427.05.2620	6.10442	6.31145	5.93409	7.62563	4.93756	7.65845	3.21471
Tb427.05.2630	14.2025	14.6572	13.6274	15.9593	19.5008	15.5299	19.389
Tb427.05.2640	17.228	14.7576	17.0013	17.6868	19.5392	16.2867	19.9777
Tb427.05.2650	13.3093	16.42	15.2064	13.6597	12.4825	12.9186	14.8913
Tb427.05.2660	34.1938	31.1898	32.418	33.9821	32.7782	31.5875	32.5345
Tb427.05.2670	34.3966	30.8736	32.8434	31.8604	31.4978	31.3286	37.1389
Tb427.05.2680	14.3535	14.4515	14.1596	16.0671	17.8711	15.9312	17.106
Tb427.05.2690	21.4743	19.2911	22.1909	21.7646	26.2746	21.7365	28.1139
Tb427.05.2700	64.071	52.8368	58.5707	57.5498	53.9771	57.5569	58.4609
Tb427.05.2710	11.0278	11.4493	11.0593	10.7021	11.3588	12.2051	10.6042
Tb427.05.2720	54.3212	46.4611	45.6883	54.907	43.585	58.8366	40.2508
Tb427.05.2730	21.5406	20.8896	23.5993	23.3922	17.2179	23.0962	16.8011
Tb427.05.2740	18.0059	18.3585	18.4123	20.486	18.379	18.5154	17.0945
Tb427.05.2750	32.948	38.9826	36.391	32.9029	23.0217	34.8567	24.9708
Tb427.05.2760	22.1337	22.5702	22.5951	23.7605	18.3809	23.2733	18.2386
Tb427.05.2770	53.464	48.0807	55.6553	46.2533	67.9279	53.2822	73.0266
Tb427.05.2780	45.8263	39.789	37.5915	42.941	29.8754	41.9243	29.3747
Tb427.05.2790	25.6584	21.5157	25.9696	25.5706	20.1583	26.7986	18.5585
Tb427.05.280	18.2816	15.7559	13.9848	18.8666	10.6158	18.8158	9.10601
Tb427.05.2800	24.1623	25.1174	24.9662	24.4544	30.0232	24.9827	30.7222
Tb427.05.2810	28.3955	25.3128	26.6381	32.2998	28.2467	27.2491	26.5186
Tb427.05.2820	11.2634	12.1306	11.856	12.1147	14.0559	11.5555	11.5109
Tb427.05.2830	12.6445	17.0728	18.7686	13.4857	21.0819	13.7611	22.3484
Tb427.05.2840	23.1398	23.9612	26.8599	22.3207	20.8242	23.4027	23.9038
Tb427.05.2850	81.0166	74.153	77.8359	76.0036	74.1153	81.9298	63.5199
Tb427.05.2860	24.9667	26.4292	25.6088	25.688	27.1304	26.4191	25.4946
Tb427.05.2870	5.74907	8.29365	6.78401	6.51676	3.65367	6.88401	2.71438
Tb427.05.2880	27.7153	25.384	27.8533	28.0506	29.5364	27.556	30.2005
Tb427.05.2890	15.0912	17.9193	15.9279	15.091	17.3541	16.9276	15.59
Tb427.05.290	29.5617	26.3397	22.6704	31.1972	14.8876	28.9987	16.3363
Tb427.05.2900	14.8159	13.1202	12.4027	14.3988	10.9189	13.4078	11.0356
Tb427.05.2910	24.4598	20.9151	22.7331	22.3897	26.4709	21.0764	34.8722
Tb427.05.2920	12.023	12.3006	12.3369	13.0375	12.5851	12.6965	13.9004
Tb427.05.2930	87.5296	83.8024	88.9607	79.877	78.2994	77.8142	80.3096
Tb427.05.2940	189.27	107.364	109.797	185.802	175.32	171.315	127.727
Tb427.05.2950	36.031	29.7366	31.1989	34.3637	34.8568	35.6677	31.0309
Tb427.05.2960	85.9185	83.1226	84.1058	85.0255	87.1071	85.8404	87.0022
Tb427.05.2970	15.9045	16.9955	15.635	16.1081	16.5454	16.4891	18.0983
Tb427.05.2980	18.6159	20.7173	19.9996	19.8061	20.2551	20.5069	19.5542
Tb427.05.2990	36.3334	36.6595	39.6779	35.372	27.0882	37.422	28.784
Tb427.05.300	42.1363	43.0418	40.7083	44.3659	31.268	42.1164	37.649
Tb427.05.3000	33.2739	30.5171	31.3018	34.0932	32.8794	33.5168	33.5253
Tb427.05.3010	25.7903	28.114	27.2541	26.2162	25.0309	26.1658	25.5289
Tb427.05.3020	23.9519	23.4847	24.0862	25.6984	25.5821	26.7374	24.5315
Tb427.05.3030	23.4466	24.1689	23.7691	23.2724	21.6205	24.2265	20.1833
Tb427.05.3040	29.6812	29.6372	32.645	28.2081	19.6932	27.9272	27.7156
Tb427.05.3050	31.5982	29.2209	27.6307	31.2052	22.7254	30.5826	23.8103
Tb427.05.3060	17.3821	14.5669	16.1824	19.2867	24.0139	16.6889	26.3322
Tb427.05.3070	41.1054	43.4213	40.9927	40.3673	41.7939	40.672	44.0361
Tb427.05.3080	29.3775	26.2517	27.0375	29.4551	37.143	28.386	40.0479
Tb427.05.3090	117.944	127.75	133.895	108.578	127.241	103.343	138.997
Tb427.05.310	131.93	176.216	169.986	134.056	100.429	130.912	90.7909
Tb427.05.3100	70.701	63.9853	60.1465	69.1761	46.6212	72.7559	37.58
Tb427.05.3110	35.6301	36.4657	37.1989	35.9287	34.6308	31.9488	34.0506
Tb427.05.3120	91.1266	79.9938	82.0426	91.8304	71.5322	90.5354	63.9428
Tb427.05.3130	3.82435	4.97608	4.25236	4.46661	1.97178	4.26182	1.77877
Tb427.05.3140	44.3899	39.2851	43.1163	40.2764	34.8634	42.7483	38.337
Tb427.05.3150	16.6681	21.3603	19.8879	17.1023	16.771	17.7684	13.4887
Tb427.05.3160	22.0204	28.1575	26.7085	22.4795	18.1694	24.5618	16.5038
Tb427.05.3170	33.0208	34.5375	33.1429	29.0816	30.2152	30.7919	24.8041
Tb427.05.3180	8.52576	10.6319	8.80731	9.43156	7.95211	9.59956	7.29635
Tb427.05.3190	24.7434	21.7731	24.9021	22.8794	24.5966	22.2122	25.5085
Tb427.05.320	32.7692	32.3159	27.9245	29.0634	24.7219	29.687	20.7102
Tb427.05.3200	40.7116	43.439	37.6512	41.1503	23.7841	40.1581	28.0373
Tb427.05.3210	212.201	169.931	190.378	196.779	173.576	191.062	166.441
Tb427.05.3220	136.948	110.083	119.08	134.56	110.887	128.775	99.3108
Tb427.05.3230	15.3917	20.1176	18.103	16.011	17.2928	16.4905	16.5392
Tb427.05.3240	22.5191	26.0176	25.985	22.8667	22.6116	23.9267	22.1714
Tb427.05.3250	20.2264	22.7274	22.4923	20.617	19.9782	21.269	16.266
Tb427.05.3260	17.1683	18.4333	16.6782	16.6838	15.3925	17.6079	13.1458
Tb427.05.3270	19.9644	22.1664	21.2462	22.7905	22.2892	21.8365	22.1276
Tb427.05.3280	26.1031	30.0325	30.0253	26.6791	28.6839	27.5268	27.269
Tb427.05.3290	4.28952	5.67314	5.27087	4.83139	5.26759	5.47417	3.52356
Tb427.05.330	30.8794	31.8464	28.1375	27.8878	22.3668	29.89	19.1497
Tb427.05.3300	56.3412	50.2467	54.8192	54.5603	47.2763	53.8239	48.6851
Tb427.05.3310	32.2507	32.1123	33.1846	32.164	28.5614	32.9531	28.755
Tb427.05.3320	16.9553	22.0656	20.728	18.7219	17.7542	18.477	17.0724
Tb427.05.3330	6.05439	8.37603	8.63335	6.83428	7.68177	7.37827	6.65731
Tb427.05.3340	44.6437	40.6191	41.3022	39.815	44.3466	38.2182	44.4621
Tb427.05.3350	74.3855	61.5985	65.8601	70.5283	57.9999	64.3291	53.928
Tb427.05.3360	26.3406	25.5055	26.026	28.55	26.734	25.6454	28.4192
Tb427.05.3370	19.7146	22.2819	22.0456	20.971	18.6633	20.9091	19.558
Tb427.05.3380	29.9049	27.1881	28.2843	28.8352	23.3347	32.1597	20.3844
Tb427.05.3390	53.0047	40.1271	43.2337	45.0213	66.7334	48.1	69.5569
Tb427.05.340	31.8083	34.0638	32.9132	29.4946	25.2281	29.5619	27.5948
Tb427.05.3400	75.1812	77.234	76.2054	74.6692	66.5472	74.6381	50.2574
Tb427.05.3410	26.1391	23.5309	26.1347	25.4126	22.4269	24.2971	28.3733
Tb427.05.3420	17.4826	17.2328	17.2208	20.0437	17.9787	19.0297	18.3999
Tb427.05.3430	19.1721	19.0541	19.3656	19.8654	22.6872	20.4389	22.2832
Tb427.05.3440	11.963	13.0685	12.6275	12.3085	10.8495	12.1527	13.277
Tb427.05.3450	59.6199	50.6622	55.508	57.095	65.1449	58.9464	66.178
Tb427.05.3460	22.5941	19.3791	20.1805	21.4771	19.9313	20.8764	22.899
Tb427.05.3470	27.3147	28.7526	27.8206	25.5202	20.4622	26.67	26.9481
Tb427.05.3480	17.3687	17.4146	16.9584	17.9164	13.2786	16.6691	16.9641
Tb427.05.3490	15.0653	13.7666	13.9304	14.4983	16.9779	15.5209	20.2511
Tb427.05.350	197.949	222.403	235.962	181.943	235.182	215.244	225.22
Tb427.05.3500	27.4115	25.7432	23.9658	26.1004	23.5509	26.6029	21.7432
Tb427.05.3510	31.8163	35.3955	35.4437	31.6188	29.165	31.3164	26.3146
Tb427.05.3520	11.9846	11.6277	10.4228	10.8284	11.0482	9.53289	14.2976
Tb427.05.3530	10.2459	11.9752	10.7075	12.6432	10.2846	10.6742	10.5485
Tb427.05.3540	16.5679	17.4861	15.1415	16.8811	14.1156	15.7974	15.5098
Tb427.05.3550	45.9393	39.4654	38.6355	44.1209	37.8129	43.1054	38.4793
Tb427.05.3560	73.842	73.707	71.4017	71.4879	60.8485	70.3142	59.5882
Tb427.05.3570	29.9416	28.4084	27.3883	27.5202	33.1329	28.5417	32.561
Tb427.05.3580	26.4106	27.8456	25.2515	28.46	27.8402	27.5531	25.918
Tb427.05.3590	33.1157	31.843	30.8614	32.7862	35.8017	32.855	36.7756
Tb427.05.360	406.91	478.366	504.882	378.04	481.053	427.174	459.691
Tb427.05.3600	16.3302	19.6538	19.5843	18.3688	19.9546	16.9461	21.2805
Tb427.05.3610	18.79	23.1502	21.0508	19.3812	20.5205	20.3344	19.662
Tb427.05.3620	4.72041	4.64846	4.43671	4.08781	2.29681	4.365	0.957032
Tb427.05.3630	24.0898	24.6335	22.2743	26.0463	17.4273	24.0703	15.9261
Tb427.05.3640	27.0053	28.0877	24.0269	26.497	20.9807	25.5114	22.6991
Tb427.05.3650	26.6718	28.8224	29.0056	28.4788	31.1475	27.5012	30.9302
Tb427.05.3660	20.4741	21.6554	19.8471	22.6375	21.5378	23.8875	17.5975
Tb427.05.3670	23.7929	29.637	27.7717	25.3592	28.4131	24.5372	29.9963
Tb427.05.3680	11.7292	12.9182	13.4998	12.6947	13.8315	12.5734	13.4997
Tb427.05.3690	12.2728	11.856	10.9032	11.2868	11.0197	11.3382	12.6281
Tb427.05.370	232.727	265.586	274.5	211.063	256.686	232.79	247.678
Tb427.05.3700	32.0204	37.5248	37.3098	32.6676	31.69	30.8933	34.6771
Tb427.05.3710	57.8768	65.3124	61.5358	52.8363	43.787	53.2828	44.7709
Tb427.05.3720	12.4727	14.5825	16.4766	13.9279	12.4865	10.9756	17.6031
Tb427.05.3730	23.5455	24.1499	23.6543	22.8407	20.6657	21.1877	22.9071
Tb427.05.3740	13.7325	14.9223	13.7207	14.3434	17.21	12.3754	19.4587
Tb427.05.3750	19.082	21.3474	22.6448	20.9654	22.602	20.0725	25.0277
Tb427.05.3760	7.13604	8.88786	8.10661	7.7742	4.00283	7.08708	3.64221
Tb427.05.3770	9.53537	11.0308	10.6142	9.41975	7.94644	9.99661	10.2535
Tb427.05.3780	14.3277	15.3184	13.1362	14.8531	15.6556	13.3686	11.7418
Tb427.05.3790	35.3796	23.9278	24.0983	32.894	18.9027	35.3899	13.9806
Tb427.05.380	1.54404	2.21077	2.93261	2.08485	2.10911	1.13949	2.05781
Tb427.05.3800	33.2034	37.394	38.2392	31.9809	22.7314	33.4599	18.8333
Tb427.05.3810	103.784	91.8036	90.0928	96.3392	70.0444	83.1962	61.4299
[truncated: 6,697 more rows]

## Sheet: Description
Table EV2: RNA-seq analysis upon SNF2PH depletion in T. brucei bloodstream forms.
Spreadsheet 1 ‘Statistics’: Statistical analysis for all identified genes described in Table S3.
Spreadsheet 2 ‘Number_reads’: Raw read count for the identified genes.
